# Supplementary material for: Mutational landscape of triple-negative breast cancer in African American women
Source: Nat Genet. 2025 Aug 26;57(9):2166–76. doi: 10.1038/s41588-025-02322-y (PMC12425817; doi:10.1038/s41588-025-02322-y)
Supplement: Supplementary file 4 — Supplementary Tables 1–11. [file 41588_2025_2322_MOESM4_ESM.xlsx]

## Sheet: Suppl.Table1
Supplementary Table 1. Descriptive characteristics of African American women with triple-negative breast cancer in B-CAUSE Study
Variable	Statistics
Study, n (%)
WCHS	193 (41.8)
BWHS	94 (20.3)
SCCS	57 (12.3)
NBHS	24 (5.2)
STSBHS	94 (20.3)
Age at diagnosis, years, mean (std)	52.9 (10.6)
Age at diagnosis, years, n (%)
<40	49 (10.6)
40-44.9	47 (10.2)
45-49.9	79 (17.1)
50-59.9	158 (34.2)
60-69.9	100 (21.6)
70+	29 (6.3)
Family history of breast cancer, n (%)	96 (22.3)
Family history of ovarian cancer, n (%)	12 (3.8)
Cancer stage, n (%)
I	155 (40.1)
II	170 (43.9)
III	53 (13.7)
IV	9 (2.3)
Tumor histological grade, n (%)
well differentiated	2 (0.4)
moderately differentiated	44 (9.9)
poorly differentiated	399 (89.7)

## Sheet: Suppl.Table2
Supplementary Table 2. Non-silent mutations in all genes identified in TNBC from African American women
gene	known_cancer_gene	# pts_with_muts	mut_freq	mutation_rate	pct_LOF_samples	pct_mut_LOF	pct_mut_recur	recur_sites
TP53	TNBC	431	0.9329	809.623	0.484919	0.473923	0.589569	32_R273(R273H_KABCUSCJC0050-Td,KABCUSCJC0057-Td,KABCUSCJC0064-Td,KABCUSCJC0067-Td,KABCUSCJC0089-Td,KABCUSCJC0134-Td,KABCUSCJC0156-Td,KABCUSCJC0166-Td,KABCUSCJC0217-Td,KABCUSCJC0287-Td,KABCUSCJC0361-Td,KABCUSCJC0396-Td,KABCUSCJC0451-Td,KABCUSCJC0452-Td,KABCUSCJC0466-Td,KABCUSCJC0489-Td,KABCUSCJC0519-Td;R273C_KABCUSCJC0037-Td,KABCUSCJC0083-Td,KABCUSCJC0092-Td,KABCUSCJC0096-Td,KABCUSCJC0128-Td,KABCU…
NOTCH1	TNBC	33	0.0714286	13.2722	0.272727	0.212766	0.106383	3_9.139390649.AG.-(P2514fs_KABCUSCJC0001-Td,KABCUSCJC0349-Td,KABCUSCJC0377-Td)|2_R353(R353H_KABCUSCJC0109-Td,KABCUSCJC0127-Td)
RB1	TNBC	31	0.0670996	24.1019	0.83871	0.83871	0	-
KMT2D	TNBC	27	0.0584416	3.77886	0.518519	0.517241	0	-
PTEN	TNBC	25	0.0541126	50.1291	0.64	0.678571	0.0714286	2_G129(G129V_KABCUSCJC0223-Td;G129E_KABCUSCJC0202-Td)
PIK3CA	TNBC	25	0.0541126	17.5646	0.04	0.0384615	0.653846	17_H1047(H1047R_KABCUSCJC0028-Td,KABCUSCJC0059-Td,KABCUSCJC0068-Td,KABCUSCJC0076-Td,KABCUSCJC0144-Td,KABCUSCJC0167-Td,KABCUSCJC0211-Td,KABCUSCJC0288-Td,KABCUSCJC0339-Td,KABCUSCJC0368-Td,KABCUSCJC0375-Td,KABCUSCJC0443-Td,KABCUSCJC0521-Td,KABCUSCJC0537-Td,KABCUSCJC0542-Td;H1047L_KABCUSCJC0116-Td,KABCUSCJC0310-Td)
KMT2C	TNBC	24	0.0519481	3.67288	0.75	0.76	0	-
NF1	TNBC	21	0.0454545	5.33692	0.666667	0.666667	0	-
BRCA1	TNBC	21	0.0454545	8.52014	0.52381	0.5	0	-
SPEN	TNBC	18	0.038961	3.74141	0.222222	0.210526	0	-
CREBBP	TNBC	16	0.034632	5.31819	0.375	0.388889	0	-
FAT3	TNBC	16	0.034632	2.69158	0.0625	0.0588235	0	-
PIK3R1	TNBC	14	0.030303	13.9517	0.142857	0.142857	0	-
NOTCH2	TNBC	13	0.0281385	4.37981	0.538462	0.466667	0.133333	2_1.120458147.G.A(R2400*_KABCUSCJC0174-Td,KABCUSCJC0336-Td)
BRCA2	TNBC	11	0.0238095	2.32197	0.181818	0.181818	0	-
ERBB2	TNBC	11	0.0238095	6.89881	0.0909091	0.0833333	0	-
KDM6A	TNBC	10	0.021645	4.96559	0.7	0.7	0	-
ARID1A	breast cancer	18	0.038961	6.3151	0.555556	0.5	0	-
CIC	breast cancer	18	0.038961	6.59297	0.166667	0.130435	0.0869565	2_R713(R713Q_KABCUSCJC0127-Td,KABCUSCJC0260-Td)
GNAS	breast cancer	17	0.0367965	19.5935	0.0588235	0.0588235	0.117647	2_E122(E122K_KABCUSCJC0323-Td;E122V_KABCUSCJC0290-Td)
AXIN1	breast cancer	16	0.034632	13.3921	0.25	0.25	0.125	2_A626(A626V_KABCUSCJC0288-Td,KABCUSCJC0336-Td)
RYR2	breast cancer	15	0.0324675	2.17888	0.133333	0.133333	0	-
USH2A	breast cancer	13	0.0281385	1.94176	0.0769231	0.0714286	0	-
GATA3	breast cancer	10	0.021645	21.125	0.1	0.0769231	0.307692	2_T120(T120M_KABCUSCJC0127-Td,KABCUSCJC0132-Td)|2_S142(S142L_KABCUSCJC0127-Td,KABCUSCJC0132-Td)
KMT2B	pan-cancer	18	0.038961	4.78343	0.0555556	0.0555556	0	-
MYH9	pan-cancer	24	0.0519481	8.8347	0.166667	0.166667	0	-
FLNA	pan-cancer	22	0.047619	7.63204	0.181818	0.142857	0	-
TSC2	pan-cancer	21	0.0454545	9.58274	0.142857	0.125	0.0833333	2_V1599(V1599M_KABCUSCJC0192-Td,KABCUSCJC0310-Td)
PLXNB2	pan-cancer	18	0.038961	7.85093	0.111111	0.1	0	-
TERT	pan-cancer	17	0.0367965	14.0221	0.0588235	0.0454545	0.181818	2_E327(E327K_KABCUSCJC0123-Td,KABCUSCJC0127-Td)|2_V1090(V1090M_KABCUSCJC0068-Td,KABCUSCJC0129-Td)
NOTCH3	pan-cancer	14	0.030303	4.35201	0.285714	0.285714	0	-
FGFR4	pan-cancer	14	0.030303	18.8922	0.285714	0.190476	0.238095	3_G762(G762R_KABCUSCJC0109-Td,KABCUSCJC0132-Td,KABCUSCJC0145-Td)|2_5.176520455.C.T(R434*_KABCUSCJC0127-Td,KABCUSCJC0254-Td)
EP300	pan-cancer	14	0.030303	4.18435	0.142857	0.142857	0	-
FLT4	pan-cancer	13	0.0281385	7.41087	0.153846	0.142857	0	-
MN1	pan-cancer	13	0.0281385	10.3852	0	0	0.263158	3_E1002(E1002K_KABCUSCJC0127-Td,KABCUSCJC0132-Td,KABCUSCJC0323-Td)|2_V1041(V1041M_KABCUSCJC0109-Td,KABCUSCJC0122-Td)
NCOR2	pan-cancer	12	0.025974	3.44392	0.25	0.25	0	-
RNF213	pan-cancer	12	0.025974	1.66276	0.166667	0.166667	0	-
RECQL4	pan-cancer	12	0.025974	8.36176	0	0	0	-
LRP1B	pan-cancer	11	0.0238095	1.7257	0.0909091	0.0909091	0	-
PTCH1	pan-cancer	11	0.0238095	5.4848	0.0909091	0.0909091	0	-
ZFHX3	pan-cancer	11	0.0238095	2.33811	0.0909091	0.0833333	0	-
DMD	pan-cancer	11	0.0238095	2.54532	0.0909091	0.0769231	0	-
HMCN1	pan-cancer	11	0.0238095	1.40843	0	0	0	-
FAT1	pan-cancer	10	0.021645	1.57258	0.2	0.2	0	-
FGFR3	pan-cancer	10	0.021645	12.5323	0	0	0.142857	2_V230(V230M_KABCUSCJC0109-Td,KABCUSCJC0511-Td)
TTN		71	0.15368	1.64383	0.197183	0.170732	0	-
MUC16		50	0.108225	2.78514	0.2	0.178571	0.0357143	2_19.9001833.ATG.GTA(missense:M13472T|silent:P13471P_KABCUSCJC0072-Td,KABCUSCJC0328-Td)
OBSCN		40	0.0865801	3.63863	0.075	0.0666667	0.0888889	2_S4045(S4045L_KABCUSCJC0375-Td,KABCUSCJC0413-Td)|2_G275(G275D_KABCUSCJC0192-Td;G275S_KABCUSCJC0276-Td)
PLEC		31	0.0670996	6.93158	0.0322581	0.0222222	0	-
RYR1		28	0.0606061	4.00993	0.107143	0.107143	0	-
MUC5B		22	0.047619	3.13043	0.0454545	0.04	0	-
ZNF831		22	0.047619	9.89536	0	0	0.0869565	2_V488(V488I_KABCUSCJC0021-Td,KABCUSCJC0109-Td)
SYNE1		21	0.0454545	1.72235	0.333333	0.333333	0	-
MEGF8		21	0.0454545	6.49299	0.190476	0.16	0.08	2_V1593(V1593E_KABCUSCJC0048-Td;V1593L_KABCUSCJC0365-Td)
LAMA5		21	0.0454545	4.10055	0.0952381	0.0952381	0	-
EPPK1		21	0.0454545	7.15538	0.047619	0.0416667	0.208333	3_S2282(S2282L_KABCUSCJC0192-Td,KABCUSCJC0303-Td,KABCUSCJC0427-Td)|2_D2274(D2274N_KABCUSCJC0192-Td,KABCUSCJC0260-Td)
SRRM2		20	0.04329	5.50564	0.25	0.238095	0	-
FLG		20	0.04329	3.90865	0.15	0.136364	0.181818	2_missense:Y2119H|silent:H2118(missense:Y2119H|silent:H2118H_KABCUSCJC0072-Td,KABCUSCJC0470-Td)|2_R1869(R1869H_KABCUSCJC0109-Td;R1869C_KABCUSCJC0231-Td)
HELZ2		20	0.04329	8.71575	0.15	0.09375	0	-
MYO15A		20	0.04329	4.701	0.1	0.0869565	0.0869565	2_D365(D365N_KABCUSCJC0109-Td,KABCUSCJC0370-Td)
CACNA1H		20	0.04329	7.66575	0.05	0.04	0.08	2_R2070(R2070H_KABCUSCJC0082-Td,KABCUSCJC0192-Td)
SZT2		19	0.0411255	4.06178	0.210526	0.210526	0.105263	2_R2011(R2011G_KABCUSCJC0032-Td;R2011C_KABCUSCJC0151-Td)
OTOG		19	0.0411255	4.68667	0.0526316	0.0526316	0	-
CDH23		19	0.0411255	5.1628	0	0	0.0833333	2_E851(E851K_KABCUSCJC0109-Td,KABCUSCJC0265-Td)
CSMD2		19	0.0411255	3.77541	0	0	0	-
FAM83H		18	0.038961	11.0153	0.166667	0.166667	0	-
HSPG2		18	0.038961	3.12196	0.111111	0.105263	0	-
MUC17		18	0.038961	3.05108	0.111111	0.105263	0	-
TNXB		18	0.038961	3.57179	0.111111	0.0952381	0.0952381	2_T1083(T1083M_KABCUSCJC0109-Td,KABCUSCJC0371-Td)
PLXNA1		18	0.038961	8.37184	0.0555556	0.0454545	0	-
ZFHX4		18	0.038961	4.19013	0	0	0	-
SSPO		17	0.0367965	2.38304	0.352941	0.352941	0	-
AHNAK2		17	0.0367965	2.24107	0.117647	0.111111	0	-
ADGRB1		16	0.034632	7.28789	0.1875	0.1875	0	-
DNAH1		16	0.034632	2.87585	0.125	0.117647	0	-
COL18A1		16	0.034632	7.61478	0.0625	0.0625	0.125	2_R279(R279Q_KABCUSCJC0132-Td,KABCUSCJC0192-Td)
DCHS1		16	0.034632	3.71908	0.0625	0.0588235	0	-
SALL3		16	0.034632	9.99001	0.0625	0.0555556	0	-
HERC2		16	0.034632	2.38809	0	0	0.125	2_P2846(P2846R_KABCUSCJC0040-Td;P2846L_KABCUSCJC0363-Td)
CELSR1		16	0.034632	3.83013	0	0	0	-
AHNAK		15	0.0324675	1.95993	0.133333	0.125	0	-
BCORL1		15	0.0324675	7.59031	0.133333	0.111111	0	-
PIEZO1		15	0.0324675	4.57914	0.0666667	0.0625	0	-
MAST1		15	0.0324675	8.27198	0.0666667	0.0555556	0.111111	2_S1169(S1169L_KABCUSCJC0123-Td,KABCUSCJC0127-Td)
CELSR2		15	0.0324675	4.44304	0.0666667	0.0555556	0	-
PCLO		14	0.030303	2.10473	0.285714	0.266667	0	-
BSN		14	0.030303	2.75663	0.142857	0.133333	0	-
ZNF469		14	0.030303	3.67644	0.142857	0.1	0.1	2_E2003(E2003K_KABCUSCJC0109-Td,KABCUSCJC0212-Td)
CAD		14	0.030303	4.53978	0.0714286	0.0714286	0.142857	2_R1854(R1854Q_KABCUSCJC0109-Td,KABCUSCJC0230-Td)
CACNA1C		14	0.030303	4.62077	0.0714286	0.0714286	0	-
CELSR3		14	0.030303	3.04982	0.0714286	0.0714286	0	-
DNAH5		14	0.030303	2.18447	0.0714286	0.0714286	0	-
KNDC1		14	0.030303	5.77531	0.0714286	0.0714286	0	-
IGFN1		14	0.030303	3.11327	0.0714286	0.0625	0	-
GLTSCR1		14	0.030303	9.71251	0	0	0.0952381	2_R1249(R1249W_KABCUSCJC0109-Td,KABCUSCJC0127-Td)
GREB1		14	0.030303	5.55285	0	0	0	-
TET3		14	0.030303	5.6273	0	0	0	-
ZNF646		14	0.030303	5.51365	0	0	0	-
TRIOBP		13	0.0281385	4.27104	0.230769	0.214286	0	-
ARHGEF17		13	0.0281385	5.59574	0.230769	0.1875	0	-
DOT1L		13	0.0281385	8.44959	0.230769	0.166667	0	-
MYO9B		13	0.0281385	4.63873	0.153846	0.153846	0	-
CILP2		13	0.0281385	11.2344	0.153846	0.111111	0	-
ABCA13		13	0.0281385	1.85439	0.0769231	0.0769231	0	-
ANK1		13	0.0281385	4.94439	0.0769231	0.0769231	0	-
DNAH9		13	0.0281385	2.09084	0.0769231	0.0769231	0	-
TECTA		13	0.0281385	4.35244	0.0769231	0.0769231	0	-
FLG2		13	0.0281385	4.2246	0.0769231	0.0714286	0	-
ELFN1		13	0.0281385	13.0707	0	0	0	-
FAT4		13	0.0281385	1.8823	0	0	0	-
INTS1		13	0.0281385	4.28288	0	0	0	-
FAT2		12	0.025974	1.9908	0.333333	0.333333	0	-
STARD9		12	0.025974	1.84213	0.25	0.25	0	-
ATN1		12	0.025974	7.27564	0.166667	0.166667	0	-
SDK1		12	0.025974	3.91234	0.166667	0.166667	0	-
SDK2		12	0.025974	3.98619	0.166667	0.166667	0	-
TONSL		12	0.025974	6.28303	0.166667	0.166667	0	-
KIF21B		12	0.025974	5.72969	0.0833333	0.153846	0	-
MYO7A		12	0.025974	4.23454	0.166667	0.153846	0	-
SHROOM3		12	0.025974	4.69915	0.166667	0.153846	0	-
WDR87		12	0.025974	3.46875	0.166667	0.142857	0	-
FASN		12	0.025974	4.31004	0.166667	0.133333	0	-
SBF1		12	0.025974	5.71712	0.166667	0.133333	0	-
CCDC168		12	0.025974	1.63028	0.166667	0.125	0.125	2_R1731(R1731H_KABCUSCJC0260-Td;R1731C_KABCUSCJC0164-Td)
ABCA2		12	0.025974	4.97385	0.166667	0.117647	0	-
SCRIB		12	0.025974	5.23143	0.0833333	0.0833333	0.166667	2_V227(V227M_KABCUSCJC0053-Td,KABCUSCJC0192-Td)
CACNA1E		12	0.025974	3.74319	0.0833333	0.0833333	0	-
DSCAM		12	0.025974	4.30319	0.0833333	0.0833333	0	-
DSCAML1		12	0.025974	4.0975	0.0833333	0.0833333	0	-
FLNC		12	0.025974	3.17725	0.0833333	0.0833333	0	-
KIF26B		12	0.025974	4.10721	0.0833333	0.0833333	0	-
MAGEE1		12	0.025974	9.04703	0.0833333	0.0833333	0	-
MYO18B		12	0.025974	3.37281	0.0833333	0.0833333	0	-
TCHH		12	0.025974	4.456	0.0833333	0.0833333	0	-
WDFY4		12	0.025974	2.94583	0.0833333	0.0769231	0	-
DNHD1		12	0.025974	2.12519	0.0833333	0.0714286	0	-
TAOK2		12	0.025974	8.94138	0	0	0.153846	2_R463(R463Q_KABCUSCJC0127-Td,KABCUSCJC0316-Td)
TMEM151A		12	0.025974	21.5834	0	0	0.142857	2_V311(V311M_KABCUSCJC0109-Td,KABCUSCJC0123-Td)
SIPA1L3		12	0.025974	6.07665	0	0	0.133333	2_R167(R167Q_KABCUSCJC0249-Td;R167W_KABCUSCJC0188-Td)
HECW1		12	0.025974	5.39104	0	0	0	-
PANX2		12	0.025974	14.9203	0	0	0	-
TRIO		12	0.025974	2.79561	0	0	0	-
ZNF536		12	0.025974	6.66001	0	0	0	-
SHROOM2		11	0.0238095	4.91121	0.363636	0.363636	0	-
CASZ1		11	0.0238095	4.51194	0.181818	0.181818	0.181818	2_E1596(E1596D_KABCUSCJC0166-Td;E1596K_KABCUSCJC0276-Td)
C3		11	0.0238095	4.7724	0.181818	0.181818	0	-
CFAP65		11	0.0238095	4.12286	0.181818	0.181818	0	-
MED12L		11	0.0238095	3.7	0.181818	0.181818	0	-
MUC2		11	0.0238095	2.82137	0.181818	0.181818	0	-
PLXNB3		11	0.0238095	4.15742	0.181818	0.181818	0	-
UBE2O		11	0.0238095	6.14281	0.181818	0.181818	0	-
CLIP2		11	0.0238095	7.58748	0.0909091	0.0909091	0	-
CNTNAP5		11	0.0238095	6.07696	0.0909091	0.0909091	0	-
DNAH17		11	0.0238095	1.77869	0.0909091	0.0909091	0	-
DYSF		11	0.0238095	3.81563	0.0909091	0.0909091	0	-
SKOR2		11	0.0238095	7.81922	0.0909091	0.0909091	0	-
TACC2		11	0.0238095	2.69217	0.0909091	0.0909091	0	-
NISCH		11	0.0238095	5.75665	0.0909091	0.0833333	0.166667	2_R747(R747W_KABCUSCJC0192-Td,KABCUSCJC0380-Td)
CPSF1		11	0.0238095	6.00001	0.0909091	0.0833333	0	-
DNAH3		11	0.0238095	2.1035	0.0909091	0.0833333	0	-
PCDH19		11	0.0238095	7.54182	0.0909091	0.0833333	0	-
STAB1		11	0.0238095	3.36887	0.0909091	0.0833333	0	-
ZNF316		11	0.0238095	9.34214	0.0909091	0.0769231	0.307692	2_R421(R421C_KABCUSCJC0123-Td;R421H_KABCUSCJC0122-Td)|2_T418(T418M_KABCUSCJC0129-Td,KABCUSCJC0202-Td)
KIF13B		11	0.0238095	5.13664	0.0909091	0.0769231	0.153846	2_D1736(D1736N_KABCUSCJC0109-Td,KABCUSCJC0123-Td)
ANKRD11		11	0.0238095	3.52216	0.0909091	0.0769231	0	-
WNK2		11	0.0238095	4.71159	0.0909091	0.0666667	0.133333	2_V924(V924I_KABCUSCJC0001-Td,KABCUSCJC0123-Td)
KIF26A		11	0.0238095	4.21706	0	0	0.181818	2_E150(E150K_KABCUSCJC0151-Td,KABCUSCJC0155-Td)
PTCHD2		11	0.0238095	6.21983	0	0	0.166667	2_G1008(G1008R_KABCUSCJC0005-Td;G1008A_KABCUSCJC0307-Td)
MAPK8IP3		11	0.0238095	8.13723	0	0	0.133333	2_G878(G878R_KABCUSCJC0127-Td,KABCUSCJC0132-Td)
ARMC5		11	0.0238095	8.40583	0	0	0	-
COL6A3		11	0.0238095	2.49811	0	0	0	-
DLGAP2		11	0.0238095	10.36	0	0	0	-
FAM135B		11	0.0238095	5.64474	0	0	0	-
MYBBP1A		11	0.0238095	5.95834	0	0	0	-
NEB		11	0.0238095	0.927162	0	0	0	-
ZNF628		11	0.0238095	7.49434	0	0	0	-
EPHB3		10	0.021645	7.22947	0.5	0.5	0	-
ATXN2L		10	0.021645	6.57703	0.4	0.4	0	-
SPTBN5		10	0.021645	1.9638	0.4	0.4	0	-
ACTN4		10	0.021645	7.91988	0.3	0.3	0	-
BACH2		10	0.021645	8.57908	0.3	0.3	0	-
NID1		10	0.021645	5.78589	0.3	0.3	0	-
HIVEP3		10	0.021645	3.29863	0.3	0.272727	0	-
ADGRG4		10	0.021645	2.34253	0.2	0.2	0	-
MICAL3		10	0.021645	3.6039	0.2	0.2	0	-
ITGB4		10	0.021645	4.35593	0.2	0.181818	0.363636	2_P1188(P1188L_KABCUSCJC0132-Td,KABCUSCJC0481-Td)|2_R1480(R1480C_KABCUSCJC0056-Td,KABCUSCJC0127-Td)
CSPG4		10	0.021645	3.10724	0.1	0.1	0.2	2_R535(R535Q_KABCUSCJC0170-Td,KABCUSCJC0368-Td)
MYH14		10	0.021645	3.54372	0.1	0.1	0.2	2_R1363(R1363H_KABCUSCJC0151-Td;R1363C_KABCUSCJC0109-Td)
AUTS2		10	0.021645	5.73074	0.1	0.1	0	-
CARD14		10	0.021645	7.18626	0.1	0.1	0	-
CHD5		10	0.021645	3.69243	0.1	0.1	0	-
COL22A1		10	0.021645	4.43727	0.1	0.1	0	-
GLI3		10	0.021645	4.56646	0.1	0.1	0	-
IGSF9B		10	0.021645	5.02088	0.1	0.1	0	-
MATN4		10	0.021645	12.4183	0.1	0.1	0	-
NPR1		10	0.021645	6.8002	0.1	0.1	0	-
SHANK1		10	0.021645	3.33874	0.1	0.1	0	-
ZNF423		10	0.021645	5.89461	0.1	0.1	0	-
ZSWIM4		10	0.021645	8.02478	0.1	0.0909091	0.363636	2_R884(R884C_KABCUSCJC0219-Td;R884H_KABCUSCJC0230-Td)|2_E861(E861K_KABCUSCJC0109-Td,KABCUSCJC0324-Td)
SSC5D		10	0.021645	5.04546	0.1	0.0909091	0	-
TSHZ3		10	0.021645	7.34182	0.1	0.0909091	0	-
ADRBK1		10	0.021645	16.7547	0.1	0.0625	0.5	3_G626(G626S_KABCUSCJC0150-Td,KABCUSCJC0164-Td,KABCUSCJC0324-Td)|3_T612(T612M_KABCUSCJC0123-Td,KABCUSCJC0192-Td,KABCUSCJC0251-Td)|2_S608(S608L_KABCUSCJC0127-Td,KABCUSCJC0132-Td)
MAP3K10		10	0.021645	10.5881	0	0	0.214286	3_S750(S750L_KABCUSCJC0109-Td,KABCUSCJC0123-Td,KABCUSCJC0475-Td)
PRR12		10	0.021645	4.25246	0	0	0.166667	2_R576(R576H_KABCUSCJC0109-Td;R576C_KABCUSCJC0432-Td)
APC2		10	0.021645	3.44616	0	0	0	-
CSMD1		10	0.021645	2.02441	0	0	0	-
CUX2		10	0.021645	4.85532	0	0	0	-
DIP2C		10	0.021645	4.63689	0	0	0	-
DNAH2		10	0.021645	1.62977	0	0	0	-
FBN3		10	0.021645	2.56853	0	0	0	-
FER1L5		10	0.021645	3.85829	0	0	0	-
PHLDB1		10	0.021645	5.76362	0	0	0	-
PRX		10	0.021645	4.9384	0	0	0	-
RBMXL2		10	0.021645	18.4056	0	0	0	-
RREB1		10	0.021645	4.70451	0	0	0	-
TIE1		10	0.021645	6.34008	0	0	0	-
TTBK1		10	0.021645	5.46178	0	0	0	-
WDR62		10	0.021645	4.73737	0	0	0	-
EYS		9	0.0194805	2.06536	0.333333	0.333333	0	-
LRP5		9	0.0194805	4.02075	0.333333	0.333333	0	-
ZNF750		9	0.0194805	8.98134	0.333333	0.333333	0	-
APC		9	0.0194805	2.53781	0.333333	0.3	0	-
PKHD1		9	0.0194805	1.77099	0.333333	0.3	0	-
SRCAP		9	0.0194805	2.90387	0.333333	0.230769	0	-
ABCC3		9	0.0194805	4.25246	0.222222	0.222222	0	-
ADCY8		9	0.0194805	5.19065	0.222222	0.222222	0	-
ANK3		9	0.0194805	1.48355	0.222222	0.222222	0	-
ATP1A4		9	0.0194805	6.3105	0.222222	0.222222	0	-
COL5A1		9	0.0194805	3.53292	0.222222	0.222222	0	-
EP400		9	0.0194805	2.07925	0.222222	0.222222	0	-
ITPR3		9	0.0194805	2.43111	0.222222	0.222222	0	-
LRP1		9	0.0194805	1.42903	0.222222	0.222222	0	-
MKI67		9	0.0194805	1.99432	0.222222	0.222222	0	-
MYH7		9	0.0194805	3.35582	0.222222	0.222222	0	-
PARP10		9	0.0194805	6.33513	0.222222	0.222222	0	-
PDZD2		9	0.0194805	2.28725	0.222222	0.222222	0	-
PLXNA4		9	0.0194805	3.42846	0.222222	0.222222	0	-
SHANK2		9	0.0194805	5.14949	0.222222	0.222222	0	-
ZDHHC8		9	0.0194805	9.27379	0.222222	0.2	0.3	3_R462(R462C_KABCUSCJC0058-Td,KABCUSCJC0129-Td,KABCUSCJC0132-Td;R462H_KABCUSCJC0132-Td)
PCNT		9	0.0194805	2.37905	0.222222	0.181818	0	-
TUBGCP6		9	0.0194805	4.75976	0.222222	0.166667	0.25	3_R1130(R1130Q_KABCUSCJC0109-Td,KABCUSCJC0127-Td;R1130W_KABCUSCJC0132-Td)
ASTN2		9	0.0194805	5.04154	0.111111	0.111111	0	-
C15orf39		9	0.0194805	6.20201	0.111111	0.111111	0	-
EVPL		9	0.0194805	3.19405	0.111111	0.111111	0	-
FGD5		9	0.0194805	4.44152	0.111111	0.111111	0	-
KIAA1614		9	0.0194805	5.45673	0.111111	0.111111	0	-
MTOR		9	0.0194805	2.54747	0.111111	0.111111	0	-
NFASC		9	0.0194805	5.2367	0.111111	0.111111	0	-
RYR3		9	0.0194805	1.33337	0.111111	0.111111	0	-
SNAPC4		9	0.0194805	4.42036	0.111111	0.111111	0	-
TJAP1		9	0.0194805	11.658	0.111111	0.111111	0	-
TNR		9	0.0194805	4.78167	0.111111	0.111111	0	-
TNS1		9	0.0194805	3.74266	0.111111	0.111111	0	-
PML		9	0.0194805	8.70327	0.111111	0.1	0.2	2_S583(S583L_KABCUSCJC0127-Td,KABCUSCJC0260-Td)
ANKRD17		9	0.0194805	2.7718	0.111111	0.1	0	-
BAIAP3		9	0.0194805	6.17195	0.111111	0.1	0	-
TNKS1BP1		9	0.0194805	4.17294	0.111111	0.1	0	-
WDR97		9	0.0194805	4.44822	0.111111	0.1	0	-
HCFC1		9	0.0194805	3.9	0.111111	0.0909091	0	-
SYDE1		9	0.0194805	12.7612	0.111111	0.0769231	0	-
FGFR2		9	0.0194805	7.90926	0	0	0.222222	2_K659(K659N_KABCUSCJC0400-Td;K659M_KABCUSCJC0406-Td)
GRM4		9	0.0194805	7.12007	0	0	0.222222	2_R292(R292C_KABCUSCJC0398-Td;R292H_KABCUSCJC0281-Td)
NOTCH4		9	0.0194805	3.24189	0	0	0.222222	2_missense:D272G|silent:P271(missense:D272G|silent:P271P_KABCUSCJC0461-Td,KABCUSCJC0470-Td)
NYAP2		9	0.0194805	9.94411	0	0	0.222222	2_S462(S462L_KABCUSCJC0109-Td,KABCUSCJC0192-Td)
SEMA6B		9	0.0194805	7.31251	0	0	0.222222	2_S595(S595L_KABCUSCJC0109-Td,KABCUSCJC0280-Td)
FBXL19		9	0.0194805	10.3963	0	0	0.2	2_R653(R653H_KABCUSCJC0109-Td,KABCUSCJC0123-Td)
RBM47		9	0.0194805	13.3837	0	0	0.181818	2_E86(E86K_KABCUSCJC0127-Td,KABCUSCJC0132-Td)
ADGRB3		9	0.0194805	4.26643	0	0	0	-
ARFGEF3		9	0.0194805	2.98278	0	0	0	-
BCAN		9	0.0194805	7.12789	0	0	0	-
CAMTA1		9	0.0194805	5.6064	0	0	0	-
CCDC166		9	0.0194805	16.4351	0	0	0	-
CFAP46		9	0.0194805	2.39172	0	0	0	-
COL6A2		9	0.0194805	7.08048	0	0	0	-
CSMD3		9	0.0194805	1.75169	0	0	0	-
CUX1		9	0.0194805	4.28332	0	0	0	-
DYNC1H1		9	0.0194805	1.39766	0	0	0	-
FCGBP		9	0.0194805	1.46836	0	0	0	-
FSIP2		9	0.0194805	0.940134	0	0	0	-
GRIN3B		9	0.0194805	6.2258	0	0	0	-
HECTD4		9	0.0194805	1.51576	0	0	0	-
KIAA1549L		9	0.0194805	3.90211	0	0	0	-
LAMB2		9	0.0194805	3.61152	0	0	0	-
MACF1		9	0.0194805	1.19586	0	0	0	-
MAST3		9	0.0194805	5.51185	0	0	0	-
MGAT1		9	0.0194805	14.5921	0	0	0	-
NEURL1		9	0.0194805	11.3127	0	0	0	-
NRXN1		9	0.0194805	4.19748	0	0	0	-
PDZRN3		9	0.0194805	6.09147	0	0	0	-
PLXNA3		9	0.0194805	3.85623	0	0	0	-
PRDM16		9	0.0194805	6.78527	0	0	0	-
SH3PXD2A		9	0.0194805	5.87648	0	0	0	-
SLC19A1		9	0.0194805	12.2081	0	0	0	-
SLX4		9	0.0194805	3.54063	0	0	0	-
SPEG		9	0.0194805	2.20845	0	0	0	-
TNRC18		9	0.0194805	2.18784	0	0	0	-
TYK2		9	0.0194805	5.47052	0	0	0	-
UMODL1		9	0.0194805	4.49067	0	0	0	-
ZBTB20		9	0.0194805	8.76317	0	0	0	-
ARID1B		8	0.017316	2.56648	0.5	0.5	0	-
SUGP2		8	0.017316	5.33457	0.5	0.5	0	-
CC2D1A		8	0.017316	6.06941	0.375	0.375	0	-
DOCK8		8	0.017316	2.74988	0.375	0.375	0	-
LAMA3		8	0.017316	1.73177	0.375	0.375	0	-
PRUNE2		8	0.017316	1.86917	0.375	0.375	0	-
SV2A		8	0.017316	7.77898	0.375	0.375	0	-
UBR5		8	0.017316	2.06217	0.375	0.375	0	-
B4GALNT4		8	0.017316	7.6386	0.375	0.272727	0	-
CCND1		8	0.017316	19.5661	0.25	0.25	0.25	2_P199(P199L_KABCUSCJC0127-Td,KABCUSCJC0324-Td)
AGRN		8	0.017316	2.8225	0.25	0.25	0	-
CACNA1A		8	0.017316	2.55286	0.25	0.25	0	-
CDK12		8	0.017316	3.87383	0.25	0.25	0	-
CUBN		8	0.017316	1.59316	0.25	0.25	0	-
GABRQ		8	0.017316	9.13292	0.25	0.25	0	-
INPPL1		8	0.017316	4.58824	0.25	0.25	0	-
LRP4		8	0.017316	3.02992	0.25	0.25	0	-
MLLT4		8	0.017316	3.31154	0.25	0.25	0	-
MZF1		8	0.017316	7.86377	0.25	0.25	0	-
NLRP3		8	0.017316	5.57143	0.25	0.25	0	-
NUMA1		8	0.017316	2.72908	0.25	0.25	0	-
PPP1R13B		8	0.017316	5.29542	0.25	0.25	0	-
RPTOR		8	0.017316	4.3236	0.25	0.25	0	-
UNC13C		8	0.017316	2.60705	0.25	0.25	0	-
ARHGAP33		8	0.017316	5.76688	0.25	0.222222	0	-
HUWE1		8	0.017316	1.48457	0.25	0.222222	0	-
MAP1S		8	0.017316	6.13173	0.25	0.222222	0	-
TEX15		8	0.017316	2.32826	0.125	0.222222	0	-
VARS		8	0.017316	5.13727	0.25	0.222222	0	-
ADGRL1		8	0.017316	3.91588	0.125	0.125	0	-
AP2A1		8	0.017316	5.90789	0.125	0.125	0	-
ASH1L		8	0.017316	1.94737	0.125	0.125	0	-
ATP11A		8	0.017316	4.84635	0.125	0.125	0	-
CASKIN1		8	0.017316	4.03355	0.125	0.125	0	-
CDC42BPG		8	0.017316	3.72147	0.125	0.125	0	-
CECR2		8	0.017316	4.44	0.125	0.125	0	-
CLTCL1		8	0.017316	3.51952	0.125	0.125	0	-
CNTNAP2		8	0.017316	4.33659	0.125	0.125	0	-
COL16A1		8	0.017316	3.59851	0.125	0.125	0	-
DCC		8	0.017316	3.98895	0.125	0.125	0	-
DHX34		8	0.017316	5.04987	0.125	0.125	0	-
DIDO1		8	0.017316	2.57679	0.125	0.125	0	-
EIF4G1		8	0.017316	3.60976	0.125	0.125	0	-
FMN2		8	0.017316	3.34415	0.125	0.125	0	-
HAS1		8	0.017316	9.98617	0.125	0.125	0	-
HDAC9		8	0.017316	5.41464	0.125	0.125	0	-
LAMC3		8	0.017316	3.66477	0.125	0.125	0	-
MALRD1		8	0.017316	2.67718	0.125	0.125	0	-
MAMLD1		8	0.017316	7.45737	0.125	0.125	0	-
MLH1		8	0.017316	7.63493	0.125	0.125	0	-
MROH2A		8	0.017316	3.41943	0.125	0.125	0	-
NLRC3		8	0.017316	5.41972	0.125	0.125	0	-
OGDHL		8	0.017316	5.71486	0.125	0.125	0	-
PAPPA2		8	0.017316	3.22278	0.125	0.125	0	-
PLEKHG5		8	0.017316	5.73758	0.125	0.125	0	-
PRRC2B		8	0.017316	2.5895	0.125	0.125	0	-
PXDN		8	0.017316	3.90264	0.125	0.125	0	-
RELN		8	0.017316	1.66821	0.125	0.125	0	-
SLC12A5		8	0.017316	5.06761	0.125	0.125	0	-
SLC6A19		8	0.017316	9.10411	0.125	0.125	0	-
SOBP		8	0.017316	6.61169	0.125	0.125	0	-
SPTBN1		8	0.017316	2.44163	0.125	0.125	0	-
SVEP1		8	0.017316	1.61636	0.125	0.125	0	-
TP53BP1		8	0.017316	2.91958	0.125	0.125	0	-
UNC5B		8	0.017316	6.10794	0.125	0.125	0	-
XIRP2		8	0.017316	1.62638	0.125	0.125	0	-
SEC16A		8	0.017316	2.75499	0.125	0.111111	0.222222	2_S2235(S2235L_KABCUSCJC0136-Td,KABCUSCJC0528-Td)
TMEM132C		8	0.017316	5.86057	0.125	0.111111	0.222222	2_R1034(R1034W_KABCUSCJC0117-Td,KABCUSCJC0170-Td)
ZC3H4		8	0.017316	4.9835	0.125	0.111111	0.222222	2_D359(D359N_KABCUSCJC0109-Td,KABCUSCJC0257-Td)
COL7A1		8	0.017316	2.20567	0.125	0.111111	0	-
EHMT2		8	0.017316	5.26643	0.125	0.111111	0	-
PCSK4		8	0.017316	8.60067	0.125	0.111111	0	-
TRPM4		8	0.017316	5.34885	0.125	0.111111	0	-
MIB2		8	0.017316	8.7659	0.125	0.0769231	0.153846	2_D188(D188N_KABCUSCJC0123-Td,KABCUSCJC0471-Td)
ADAT3		8	0.017316	21.6254	0	0	0.454545	3_E288(E288K_KABCUSCJC0035-Td,KABCUSCJC0127-Td,KABCUSCJC0150-Td)|2_R282(R282H_KABCUSCJC0110-Td,KABCUSCJC0127-Td)
USP42		8	0.017316	4.93428	0	0	0.444444	2_D1052(D1052N_KABCUSCJC0127-Td,KABCUSCJC0475-Td)|2_E1153(E1153K_KABCUSCJC0132-Td,KABCUSCJC0349-Td)
CHST12		8	0.017316	17.4276	0	0	0.4	2_D148(D148N_KABCUSCJC0108-Td,KABCUSCJC0123-Td)|2_G164(G164R_KABCUSCJC0123-Td,KABCUSCJC0150-Td)
DCAF12L1		8	0.017316	12.4665	0	0	0.25	2_T88(T88M_KABCUSCJC0299-Td,KABCUSCJC0420-Td)
JAG2		8	0.017316	4.66236	0	0	0.25	2_R1113(R1113Q_KABCUSCJC0109-Td,KABCUSCJC0192-Td)
SYT15		8	0.017316	13.7102	0	0	0.25	2_T296(T296K_KABCUSCJC0224-Td;T296M_KABCUSCJC0284-Td)
VWA5B1		8	0.017316	4.75062	0	0	0.25	2_T1077(T1077M_KABCUSCJC0109-Td,KABCUSCJC0127-Td)
ZNF710		8	0.017316	8.69278	0	0	0.25	2_A389(A389T_KABCUSCJC0093-Td,KABCUSCJC0127-Td)
CAPN15		8	0.017316	6.64365	0	0	0.2	2_V880(V880I_KABCUSCJC0109-Td,KABCUSCJC0123-Td)
ZNF775		8	0.017316	13.4358	0	0	0.2	2_R347(R347H_KABCUSCJC0105-Td,KABCUSCJC0109-Td)
ABCA7		8	0.017316	2.68966	0	0	0	-
ATP8B2		8	0.017316	4.71955	0	0	0	-
BCAM		8	0.017316	9.19109	0	0	0	-
CACNA1D		8	0.017316	2.6465	0	0	0	-
CADPS		8	0.017316	4.26608	0	0	0	-
CCDC8		8	0.017316	10.7286	0	0	0	-
CDH1		8	0.017316	6.54422	0	0	0	-
CLEC16A		8	0.017316	6.16667	0	0	0	-
DCAF8L1		8	0.017316	9.62001	0	0	0	-
ESPL1		8	0.017316	3.06297	0	0	0	-
FRMPD3		8	0.017316	3.18895	0	0	0	-
GDPD5		8	0.017316	9.54051	0	0	0	-
ITGB2		8	0.017316	7.50586	0	0	0	-
JPH2		8	0.017316	8.29311	0	0	0	-
KBTBD13		8	0.017316	12.6026	0	0	0	-
KCNT1		8	0.017316	5.2579	0	0	0	-
KPRP		8	0.017316	9.96892	0	0	0	-
MAST2		8	0.017316	3.21024	0	0	0	-
MDC1		8	0.017316	2.76305	0	0	0	-
MDN1		8	0.017316	1.03145	0	0	0	-
MYO7B		8	0.017316	2.72779	0	0	0	-
NPAS4		8	0.017316	7.19701	0	0	0	-
NRXN2		8	0.017316	3.79294	0	0	0	-
PCDH8		8	0.017316	5.3944	0	0	0	-
PEAR1		8	0.017316	5.56606	0	0	0	-
PKN1		8	0.017316	7.61077	0	0	0	-
PLPPR3		8	0.017316	7.73727	0	0	0	-
PNPLA7		8	0.017316	4.30105	0	0	0	-
PRRC2A		8	0.017316	2.67594	0	0	0	-
RADIL		8	0.017316	5.36931	0	0	0	-
RBMXL3		8	0.017316	6.08576	0	0	0	-
SH3TC2		8	0.017316	4.48137	0	0	0	-
SNED1		8	0.017316	4.08493	0	0	0	-
SYNE2		8	0.017316	0.835675	0	0	0	-
TENM2		8	0.017316	2.08752	0	0	0	-
TMPRSS9		8	0.017316	5.45043	0	0	0	-
TRIM71		8	0.017316	6.64978	0	0	0	-
TRPM2		8	0.017316	4.32036	0	0	0	-
ZFR2		8	0.017316	6.14697	0	0	0	-
NIPBL		7	0.0151515	2.05849	0.714286	0.625	0	-
SPTB		7	0.0151515	2.16946	0.571429	0.571429	0	-
STAT3		7	0.0151515	6.5591	0.571429	0.571429	0	-
CHD8		7	0.0151515	2.19396	0.428571	0.428571	0	-
MBD6		7	0.0151515	5.0354	0.428571	0.428571	0	-
ZC3H3		7	0.0151515	5.32754	0.428571	0.428571	0	-
IRF7		7	0.0151515	14.344	0.428571	0.3	0.4	2_R362(R362W_KABCUSCJC0127-Td;R362Q_KABCUSCJC0109-Td)|2_11.615010.GA.TT(NA_KABCUSCJC0249-Td,KABCUSCJC0461-Td)
SMARCA4		7	0.0151515	3.00804	0.285714	0.285714	0.285714	2_T814(T814R_KABCUSCJC0131-Td,KABCUSCJC0424-Td)
ADRB1		7	0.0151515	10.5881	0.285714	0.285714	0	-
APOB		7	0.0151515	1.10684	0.285714	0.285714	0	-
ARHGAP4		7	0.0151515	5.3388	0.285714	0.285714	0	-
CACNA1I		7	0.0151515	2.27193	0.285714	0.285714	0	-
CLCN7		7	0.0151515	6.27392	0.285714	0.285714	0	-
CPAMD8		7	0.0151515	2.61413	0.285714	0.285714	0	-
DNAH10		7	0.0151515	1.12961	0.285714	0.285714	0	-
DNAH6		7	0.0151515	1.21465	0.285714	0.285714	0	-
DNAH8		7	0.0151515	1.07298	0.285714	0.285714	0	-
EPHA8		7	0.0151515	5.02538	0.285714	0.285714	0	-
EPHB4		7	0.0151515	5.11703	0.285714	0.285714	0	-
FGFR1		7	0.0151515	6.14417	0.285714	0.285714	0	-
GAA		7	0.0151515	5.30515	0.285714	0.285714	0	-
GALK1		7	0.0151515	12.8839	0.285714	0.285714	0	-
HAGHL		7	0.0151515	17.9096	0.285714	0.285714	0	-
NPHP4		7	0.0151515	3.54173	0.285714	0.285714	0	-
NUP214		7	0.0151515	2.41651	0.285714	0.285714	0	-
PCNXL2		7	0.0151515	2.36336	0.285714	0.285714	0	-
PHRF1		7	0.0151515	3.06277	0.285714	0.285714	0	-
SH3BP5L		7	0.0151515	12.8512	0.285714	0.285714	0	-
SLIT2		7	0.0151515	3.30314	0.285714	0.285714	0	-
SS18L1		7	0.0151515	12.7538	0.285714	0.285714	0	-
TNFRSF8		7	0.0151515	8.48824	0.285714	0.285714	0	-
WNK1		7	0.0151515	1.91743	0.285714	0.285714	0	-
DSP		7	0.0151515	2.01045	0.285714	0.25	0	-
ZFYVE28		7	0.0151515	7.32075	0.285714	0.222222	0	-
NYAP1		7	0.0151515	8.57908	0.285714	0.2	0	-
ATP2B2		7	0.0151515	4.06316	0.142857	0.142857	0.285714	2_V871(V871I_KABCUSCJC0019-Td,KABCUSCJC0427-Td)
CCDC177		7	0.0151515	7.14357	0.142857	0.142857	0.285714	2_A139(A139S_KABCUSCJC0392-Td,KABCUSCJC0538-Td)
PACS2		7	0.0151515	5.58684	0.142857	0.142857	0.285714	2_R608(R608L_KABCUSCJC0234-Td;R608H_KABCUSCJC0315-Td)
THSD7A		7	0.0151515	3.04798	0.142857	0.142857	0.285714	2_R277(R277C_KABCUSCJC0005-Td,KABCUSCJC0138-Td)
ABCC5		7	0.0151515	3.51462	0.142857	0.142857	0	-
ADAMTSL1		7	0.0151515	2.86635	0.142857	0.142857	0	-
ADGRV1		7	0.0151515	0.800905	0.142857	0.142857	0	-
ALMS1		7	0.0151515	1.21202	0.142857	0.142857	0	-
ANKRD24		7	0.0151515	4.40707	0.142857	0.142857	0	-
ANO8		7	0.0151515	4.09944	0.142857	0.142857	0	-
ATP10A		7	0.0151515	3.36925	0.142857	0.142857	0	-
ATXN1		7	0.0151515	6.19694	0.142857	0.142857	0	-
BCL9		7	0.0151515	3.54173	0.142857	0.142857	0	-
BCOR		7	0.0151515	2.87778	0.142857	0.142857	0	-
CACNA1B		7	0.0151515	2.15926	0.142857	0.142857	0	-
CAMSAP3		7	0.0151515	3.95808	0.142857	0.142857	0	-
CDH5		7	0.0151515	6.44197	0.142857	0.142857	0	-
CIT		7	0.0151515	2.44104	0.142857	0.142857	0	-
ELFN2		7	0.0151515	6.15915	0.142857	0.142857	0	-
ELN		7	0.0151515	6.97584	0.142857	0.142857	0	-
EML3		7	0.0151515	5.50164	0.142857	0.142857	0	-
FAM47A		7	0.0151515	6.38496	0.142857	0.142857	0	-
GLI2		7	0.0151515	3.18443	0.142857	0.142857	0	-
GPR179		7	0.0151515	2.13372	0.142857	0.142857	0	-
KCNJ18		7	0.0151515	11.664	0.142857	0.142857	0	-
KCNQ3		7	0.0151515	5.79186	0.142857	0.142857	0	-
KDM6B		7	0.0151515	3.00268	0.142857	0.142857	0	-
LOXHD1		7	0.0151515	2.28426	0.142857	0.142857	0	-
LTBP2		7	0.0151515	2.77348	0.142857	0.142857	0	-
LYST		7	0.0151515	1.32873	0.142857	0.142857	0	-
MAGEC1		7	0.0151515	4.42251	0.142857	0.142857	0	-
MAP1A		7	0.0151515	1.80182	0.142857	0.142857	0	-
MDGA1		7	0.0151515	5.28849	0.142857	0.142857	0	-
MROH7		7	0.0151515	3.81746	0.142857	0.142857	0	-
NAV1		7	0.0151515	2.69073	0.142857	0.142857	0	-
NWD1		7	0.0151515	3.52689	0.142857	0.142857	0	-
OTOF		7	0.0151515	2.52905	0.142857	0.142857	0	-
PALLD		7	0.0151515	4.56646	0.142857	0.142857	0	-
PCNXL3		7	0.0151515	2.48304	0.142857	0.142857	0	-
PHKA2		7	0.0151515	4.08948	0.142857	0.142857	0	-
PIK3CG		7	0.0151515	4.58304	0.142857	0.142857	0	-
PNPLA6		7	0.0151515	3.80596	0.142857	0.142857	0	-
POLE		7	0.0151515	2.20932	0.142857	0.142857	0	-
RTP5		7	0.0151515	8.82955	0.142857	0.142857	0	-
RUFY4		7	0.0151515	8.84502	0.142857	0.142857	0	-
RXFP3		7	0.0151515	10.7687	0.142857	0.142857	0	-
SCN10A		7	0.0151515	2.58206	0.142857	0.142857	0	-
SEMA5B		7	0.0151515	4.19129	0.142857	0.142857	0	-
SIPA1L2		7	0.0151515	2.93293	0.142857	0.142857	0	-
SPTA1		7	0.0151515	2.08785	0.142857	0.142857	0	-
TENM4		7	0.0151515	1.82395	0.142857	0.142857	0	-
TICAM1		7	0.0151515	7.09341	0.142857	0.142857	0	-
TSC22D2		7	0.0151515	6.47501	0.142857	0.142857	0	-
UNC5A		7	0.0151515	5.99822	0.142857	0.142857	0	-
USP19		7	0.0151515	3.5592	0.142857	0.142857	0	-
ZNF318		7	0.0151515	2.21611	0.142857	0.142857	0	-
ZSCAN10		7	0.0151515	6.47501	0.142857	0.142857	0	-
ZZEF1		7	0.0151515	1.70568	0.142857	0.142857	0	-
ARMC4		7	0.0151515	5.52874	0.142857	0.125	0	-
CHD7		7	0.0151515	1.92593	0.142857	0.125	0	-
IQSEC3		7	0.0151515	4.88325	0.142857	0.125	0	-
SMTN		7	0.0151515	6.3082	0.142857	0.125	0	-
TMEM132D		7	0.0151515	5.25205	0.142857	0.125	0	-
NF2		7	0.0151515	10.9135	0.142857	0.111111	0.222222	2_D48(D48A_KABCUSCJC0092-Td;D48H_KABCUSCJC0231-Td)
REPIN1		7	0.0151515	10.4063	0.142857	0.111111	0	-
ZBTB7A		7	0.0151515	11.119	0.142857	0.111111	0	-
TTC22		7	0.0151515	8.87611	0	0	0.428571	3_F75(F75L_KABCUSCJC0259-Td,KABCUSCJC0263-Td,KABCUSCJC0536-Td)
DNM2		7	0.0151515	7.4638	0	0	0.333333	3_R837(R837Q_KABCUSCJC0123-Td,KABCUSCJC0280-Td;R837W_KABCUSCJC0109-Td)
ABHD16B		7	0.0151515	10.7687	0	0	0.285714	2_V324(V324M_KABCUSCJC0123-Td,KABCUSCJC0456-Td)
ACACB		7	0.0151515	2.05472	0	0	0.285714	2_R1504(R1504Q_KABCUSCJC0382-Td,KABCUSCJC0520-Td)
C19orf68		7	0.0151515	5.48968	0	0	0.285714	2_V159(V159M_KABCUSCJC0279-Td,KABCUSCJC0324-Td)
LINGO1		7	0.0151515	8.14598	0	0	0.285714	2_R473(R473Q_KABCUSCJC0282-Td;R473W_KABCUSCJC0175-Td)
TBC1D2		7	0.0151515	5.44235	0	0	0.285714	2_R223(R223H_KABCUSCJC0382-Td,KABCUSCJC0427-Td)
ASIC3		7	0.0151515	10.5137	0	0	0.25	2_T103(T103M_KABCUSCJC0109-Td,KABCUSCJC0224-Td)
NYX		7	0.0151515	12	0	0	0.25	2_V293(V293M_KABCUSCJC0132-Td,KABCUSCJC0439-Td)
NGFR		7	0.0151515	15.2073	0	0	0.222222	2_V161(V161M_KABCUSCJC0109-Td,KABCUSCJC0150-Td)
SPIRE2		7	0.0151515	10.1051	0	0	0.2	2_E120(E120K_KABCUSCJC0109-Td,KABCUSCJC0123-Td)
ALDH1L1		7	0.0151515	5.59923	0	0	0	-
ARHGAP23		7	0.0151515	3.38733	0	0	0	-
ARHGAP30		7	0.0151515	4.5872	0	0	0	-
ATP13A2		7	0.0151515	4.28009	0	0	0	-
ATP2B3		7	0.0151515	4.73115	0	0	0	-
B3GNT7		7	0.0151515	12.5948	0	0	0	-
CACTIN		7	0.0151515	6.66294	0	0	0	-
CARD11		7	0.0151515	4.37652	0	0	0	-
CCDC57		7	0.0151515	5.51968	0	0	0	-
CCHCR1		7	0.0151515	5.79851	0	0	0	-
CHD6		7	0.0151515	1.86022	0	0	0	-
CHD9		7	0.0151515	1.74336	0	0	0	-
CLUH		7	0.0151515	4.96066	0	0	0	-
CRB2		7	0.0151515	3.93035	0	0	0	-
CRX		7	0.0151515	19.3044	0	0	0	-
CSF2RB		7	0.0151515	5.63044	0	0	0	-
CYHR1		7	0.0151515	13.9517	0	0	0	-
DPP6		7	0.0151515	6.30525	0	0	0	-
DUOX1		7	0.0151515	3.25629	0	0	0	-
DUSP27		7	0.0151515	4.3614	0	0	0	-
ELMSAN1		7	0.0151515	4.83302	0	0	0	-
EVC2		7	0.0151515	4.41285	0	0	0	-
FBN2		7	0.0151515	1.73438	0	0	0	-
FRY		7	0.0151515	1.67624	0	0	0	-
GAS2L2		7	0.0151515	5.73921	0	0	0	-
GPR50		7	0.0151515	8.18558	0	0	0	-
HECW2		7	0.0151515	3.21279	0	0	0	-
HRNR		7	0.0151515	1.77211	0	0	0	-
IGSF10		7	0.0151515	1.92547	0	0	0	-
KALRN		7	0.0151515	1.69139	0	0	0	-
KANK1		7	0.0151515	3.73558	0	0	0	-
KCNK9		7	0.0151515	13.504	0	0	0	-
KCNQ2		7	0.0151515	5.79186	0	0	0	-
KLHL17		7	0.0151515	8.99066	0	0	0	-
KLHL29		7	0.0151515	6.59658	0	0	0	-
KLHL34		7	0.0151515	7.8424	0	0	0	-
LIPE		7	0.0151515	4.69378	0	0	0	-
LRFN3		7	0.0151515	10.34	0	0	0	-
LRRC4B		7	0.0151515	7.08346	0	0	0	-
NLGN2		7	0.0151515	6.04851	0	0	0	-
OBSL1		7	0.0151515	2.66377	0	0	0	-
PKHD1L1		7	0.0151515	1.19031	0	0	0	-
PRKD2		7	0.0151515	6.57404	0	0	0	-
PTOV1		7	0.0151515	12.1406	0	0	0	-
RBM10		7	0.0151515	5.43065	0	0	0	-
RP1		7	0.0151515	2.34253	0	0	0	-
SEMA4C		7	0.0151515	6.06303	0	0	0	-
SETD1A		7	0.0151515	2.9587	0	0	0	-
SETD1B		7	0.0151515	3.00156	0	0	0	-
SPATC1		7	0.0151515	8.54569	0	0	0	-
SPTBN4		7	0.0151515	1.96978	0	0	0	-
SSTR4		7	0.0151515	13.0168	0	0	0	-
STARD8		7	0.0151515	5.64223	0	0	0	-
TCOF1		7	0.0151515	3.57938	0	0	0	-
TENM1		7	0.0151515	1.8534	0	0	0	-
TG		7	0.0151515	1.8246	0	0	0	-
TLR9		7	0.0151515	5.59303	0	0	0	-
TRANK1		7	0.0151515	1.72667	0	0	0	-
TRAPPC9		7	0.0151515	4.05337	0	0	0	-
TRERF1		7	0.0151515	4.13976	0	0	0	-
TRIM67		7	0.0151515	6.4502	0	0	0	-
TRRAP		7	0.0151515	1.30876	0	0	0	-
TULP1		7	0.0151515	9.31828	0	0	0	-
UBN2		7	0.0151515	3.74945	0	0	0	-
WDR33		7	0.0151515	3.78032	0	0	0	-
ZBTB17		7	0.0151515	7.12593	0	0	0	-
ZFHX2		7	0.0151515	1.96365	0	0	0	-
ZFP92		7	0.0151515	12.1406	0	0	0	-
ZNF629		7	0.0151515	7.47239	0	0	0	-
ADAMTSL4		6	0.012987	4.70252	0.666667	0.714286	0	-
B4GALNT3		6	0.012987	4.33768	0.5	0.5	0	-
C9orf131		6	0.012987	4.01205	0.5	0.5	0	-
COL1A1		6	0.012987	2.95697	0.5	0.5	0	-
FAM189B		6	0.012987	6.48055	0.5	0.5	0	-
PKD1L1		6	0.012987	1.51948	0.5	0.5	0	-
PPP1R3A		6	0.012987	3.85829	0.5	0.5	0	-
RUNX1		6	0.012987	9.01876	0.5	0.5	0	-
SIGLEC1		6	0.012987	2.53306	0.5	0.5	0	-
SPOCD1		6	0.012987	4.15338	0.5	0.428571	0	-
APEH		6	0.012987	5.91394	0.333333	0.333333	0	-
ARHGDIA		6	0.012987	21.2206	0.333333	0.333333	0	-
CNTN5		6	0.012987	3.93546	0.333333	0.333333	0	-
DCAF15		6	0.012987	7.21501	0.333333	0.333333	0	-
DEPDC5		6	0.012987	2.88024	0.333333	0.333333	0	-
DOPEY2		6	0.012987	1.88381	0.333333	0.333333	0	-
ENC1		6	0.012987	7.34975	0.333333	0.333333	0	-
EPS8L2		6	0.012987	6.05455	0.333333	0.333333	0	-
FAM186A		6	0.012987	1.84135	0.333333	0.333333	0	-
GBF1		6	0.012987	2.32867	0.333333	0.333333	0	-
IGSF9		6	0.012987	3.67176	0.333333	0.333333	0	-
IQSEC1		6	0.012987	3.886	0.333333	0.333333	0	-
NLRP2		6	0.012987	4.07628	0.333333	0.333333	0	-
NPHS1		6	0.012987	3.48832	0.333333	0.333333	0	-
PPFIA4		6	0.012987	3.58658	0.333333	0.333333	0	-
PSD2		6	0.012987	5.61479	0.333333	0.333333	0	-
RTL1		6	0.012987	3.18778	0.333333	0.333333	0	-
SCN5A		6	0.012987	2.14732	0.333333	0.333333	0	-
SLC12A7		6	0.012987	3.99723	0.333333	0.333333	0	-
STAT6		6	0.012987	5.11099	0.333333	0.333333	0	-
TMEM94		6	0.012987	3.19248	0.333333	0.333333	0	-
USP11		6	0.012987	4.49533	0.333333	0.333333	0	-
ZNF142		6	0.012987	2.5661	0.333333	0.333333	0	-
AHDC1		6	0.012987	3.15066	0.333333	0.285714	0	-
ENTPD8		6	0.012987	10.203	0.333333	0.285714	0	-
LINGO4		6	0.012987	8.51687	0.333333	0.285714	0	-
MED12		6	0.012987	2.31994	0.166667	0.285714	0	-
SYNJ2		6	0.012987	3.37601	0.333333	0.285714	0	-
ULK1		6	0.012987	4.81	0.333333	0.285714	0	-
EHBP1L1		6	0.012987	5.2111	0.333333	0.181818	0	-
ARHGAP35		6	0.012987	2.88793	0.166667	0.166667	0.333333	2_R1439(R1439W_KABCUSCJC0265-Td,KABCUSCJC0282-Td)
ATP13A1		6	0.012987	3.59552	0.166667	0.166667	0.333333	2_V347(V347I_KABCUSCJC0127-Td;V347A_KABCUSCJC0460-Td)
CYB5R3		6	0.012987	14.3821	0.166667	0.166667	0.333333	2_T117(T117S_KABCUSCJC0230-Td,KABCUSCJC0249-Td)
DENND4B		6	0.012987	2.89372	0.166667	0.166667	0.333333	2_R114(R114C_KABCUSCJC0189-Td,KABCUSCJC0279-Td)
GPR25		6	0.012987	11.9917	0.166667	0.166667	0.333333	2_G192(G192S_KABCUSCJC0462-Td;G192V_KABCUSCJC0402-Td)
ABCF1		6	0.012987	5.12308	0.166667	0.166667	0	-
AKAP9		6	0.012987	1.10801	0.166667	0.166667	0	-
ANKRD13B		6	0.012987	6.91534	0.166667	0.166667	0	-
ANKRD13D		6	0.012987	7.15538	0.166667	0.166667	0	-
ANKRD35		6	0.012987	4.32468	0.166667	0.166667	0	-
APLP1		6	0.012987	6.64978	0.166667	0.166667	0	-
ARHGEF10L		6	0.012987	3.38468	0.166667	0.166667	0	-
ATM		6	0.012987	1.41656	0.166667	0.166667	0	-
BOC		6	0.012987	3.88252	0.166667	0.166667	0	-
CACNA1F		6	0.012987	2.18968	0.166667	0.166667	0	-
CCDC180		6	0.012987	2.54498	0.166667	0.166667	0	-
COBL		6	0.012987	3.40598	0.166667	0.166667	0	-
COL2A1		6	0.012987	2.91123	0.166667	0.166667	0	-
CSTF2		6	0.012987	7.50261	0.166667	0.166667	0	-
CUL9		6	0.012987	1.71991	0.166667	0.166667	0	-
DAAM2		6	0.012987	4.05337	0.166667	0.166667	0	-
DNMT1		6	0.012987	2.65258	0.166667	0.166667	0	-
EDN2		6	0.012987	24.3202	0.166667	0.166667	0	-
FCRL5		6	0.012987	4.43092	0.166667	0.166667	0	-
FREM2		6	0.012987	1.36605	0.166667	0.166667	0	-
GABRA1		6	0.012987	9.49343	0.166667	0.166667	0	-
GCN1		6	0.012987	1.62074	0.166667	0.166667	0	-
GPR158		6	0.012987	3.56297	0.166667	0.166667	0	-
HIP1R		6	0.012987	4.05337	0.166667	0.166667	0	-
HSPA12B		6	0.012987	6.3105	0.166667	0.166667	0	-
IGF1R		6	0.012987	3.16679	0.166667	0.166667	0	-
IL16		6	0.012987	3.25245	0.166667	0.166667	0	-
IQSEC2		6	0.012987	2.90928	0.166667	0.166667	0	-
ITGA10		6	0.012987	3.70952	0.166667	0.166667	0	-
ITGAX		6	0.012987	3.72227	0.166667	0.166667	0	-
ITPKB		6	0.012987	4.57611	0.166667	0.166667	0	-
IVL		6	0.012987	7.40001	0.166667	0.166667	0	-
KIAA1210		6	0.012987	2.53306	0.166667	0.166667	0	-
KIAA1211		6	0.012987	3.51095	0.166667	0.166667	0	-
LAMB3		6	0.012987	3.69369	0.166667	0.166667	0	-
LRRC14		6	0.012987	8.78094	0.166667	0.166667	0	-
LRRC41		6	0.012987	5.33129	0.166667	0.166667	0	-
LRRK1		6	0.012987	2.14839	0.166667	0.166667	0	-
MAGI1		6	0.012987	3.36364	0.166667	0.166667	0	-
MAP3K11		6	0.012987	5.11099	0.166667	0.166667	0	-
MARK4		6	0.012987	5.75665	0.166667	0.166667	0	-
MMRN2		6	0.012987	4.56165	0.166667	0.166667	0	-
MUC4		6	0.012987	0.79989	0.166667	0.166667	0	-
MYCBP2		6	0.012987	0.925396	0.166667	0.166667	0	-
MYH7B		6	0.012987	2.18306	0.166667	0.166667	0	-
NAB2		6	0.012987	8.24572	0.166667	0.166667	0	-
NES		6	0.012987	2.67058	0.166667	0.166667	0	-
NHSL1		6	0.012987	2.68882	0.166667	0.166667	0	-
NKPD1		6	0.012987	5.20313	0.166667	0.166667	0	-
NTRK1		6	0.012987	5.43845	0.166667	0.166667	0	-
PCDH7		6	0.012987	3.44941	0.166667	0.166667	0	-
PLCH2		6	0.012987	3.05721	0.166667	0.166667	0	-
PREX1		6	0.012987	2.60941	0.166667	0.166667	0	-
PTK2B		6	0.012987	4.29039	0.166667	0.166667	0	-
PTPN13		6	0.012987	1.73856	0.166667	0.166667	0	-
PXDNL		6	0.012987	2.95899	0.166667	0.166667	0	-
SLC4A5		6	0.012987	3.80739	0.166667	0.166667	0	-
SLC8A2		6	0.012987	4.70033	0.166667	0.166667	0	-
SLITRK5		6	0.012987	4.51879	0.166667	0.166667	0	-
SPTAN1		6	0.012987	1.74768	0.166667	0.166667	0	-
SPTBN2		6	0.012987	1.8113	0.166667	0.166667	0	-
TDRD6		6	0.012987	2.06536	0.166667	0.166667	0	-
THSD7B		6	0.012987	2.69552	0.166667	0.166667	0	-
TMEM132B		6	0.012987	4.01577	0.166667	0.166667	0	-
TPCN2		6	0.012987	5.75665	0.166667	0.166667	0	-
TRIM42		6	0.012987	5.98756	0.166667	0.166667	0	-
TUT1		6	0.012987	4.74672	0.166667	0.166667	0	-
UBR4		6	0.012987	0.835231	0.166667	0.166667	0	-
UNK		6	0.012987	5.34445	0.166667	0.166667	0	-
URB2		6	0.012987	2.84055	0.166667	0.166667	0	-
USP9X		6	0.012987	1.68444	0.166667	0.166667	0	-
VWF		6	0.012987	1.53893	0.166667	0.166667	0	-
WDR24		6	0.012987	5.47975	0.166667	0.166667	0	-
ZNF362		6	0.012987	10.3072	0.166667	0.166667	0	-
ZNF407		6	0.012987	1.92571	0.166667	0.166667	0	-
ZNF513		6	0.012987	8.00186	0.166667	0.166667	0	-
ZSWIM8		6	0.012987	2.28806	0.166667	0.166667	0	-
MAZ		6	0.012987	10.2444	0.166667	0.142857	0.285714	2_H418(H418Y_KABCUSCJC0407-Td,KABCUSCJC0460-Td)
PTPRS		6	0.012987	2.59266	0.166667	0.142857	0.285714	2_V1776(V1776M_KABCUSCJC0127-Td,KABCUSCJC0132-Td)
SH3BP2		6	0.012987	9.00268	0.166667	0.142857	0.285714	2_D178(D178N_KABCUSCJC0109-Td,KABCUSCJC0257-Td)
ABCC8		6	0.012987	3.19248	0.166667	0.142857	0	-
CACNA1G		6	0.012987	2.12474	0.166667	0.142857	0	-
ELMO3		6	0.012987	6.53364	0.166667	0.142857	0	-
FNDC1		6	0.012987	2.66658	0.166667	0.142857	0	-
FTCD		6	0.012987	9.3355	0.166667	0.142857	0	-
LLGL2		6	0.012987	4.95148	0.166667	0.142857	0	-
MCF2L		6	0.012987	4.48934	0.166667	0.142857	0	-
PWWP2B		6	0.012987	8.56018	0.166667	0.142857	0	-
SCN4A		6	0.012987	2.75082	0.166667	0.142857	0	-
SSC4D		6	0.012987	8.78349	0.166667	0.142857	0	-
THBS3		6	0.012987	5.28296	0.166667	0.142857	0	-
ADARB2		6	0.012987	7.81056	0.166667	0.125	0	-
POR		6	0.012987	8.48824	0.166667	0.125	0	-
SOX8		6	0.012987	12.9417	0.166667	0.125	0	-
NBEAL2		6	0.012987	2.35785	0.166667	0.111111	0	-
ZBTB22		6	0.012987	6.82808	0	0	0.5	3_P587(P587R_KABCUSCJC0009-Td,KABCUSCJC0530-Td;P587Q_KABCUSCJC0220-Td)
SLC25A29		6	0.012987	23.8119	0	0	0.4	2_T198(T198M_KABCUSCJC0123-Td,KABCUSCJC0132-Td)|2_R160(R160H_KABCUSCJC0123-Td;R160C_KABCUSCJC0160-Td)
ABL1		6	0.012987	5.10797	0	0	0.375	3_R1013(R1013Q_KABCUSCJC0127-Td,KABCUSCJC0192-Td;R1013W_KABCUSCJC0336-Td)
ADAMTS10		6	0.012987	3.92475	0	0	0.333333	2_R814(R814H_KABCUSCJC0138-Td;R814C_KABCUSCJC0301-Td)
ANAPC2		6	0.012987	5.26643	0	0	0.333333	2_Y669(Y669H_KABCUSCJC0119-Td;Y669C_KABCUSCJC0252-Td)
CHRNB2		6	0.012987	8.62351	0	0	0.333333	2_G298(G298S_KABCUSCJC0192-Td,KABCUSCJC0349-Td)
CLDN23		6	0.012987	14.8254	0	0	0.333333	2_P232(P232L_KABCUSCJC0127-Td,KABCUSCJC0132-Td)
CXorf67		6	0.012987	8.60637	0	0	0.333333	2_R165(R165Q_KABCUSCJC0260-Td;R165W_KABCUSCJC0299-Td)
GPT		6	0.012987	8.72783	0	0	0.333333	2_R138(R138Q_KABCUSCJC0109-Td;R138G_KABCUSCJC0151-Td)
HIF3A		6	0.012987	6.47086	0	0	0.333333	2_R415(R415H_KABCUSCJC0137-Td;R415C_KABCUSCJC0127-Td)
JAK3		6	0.012987	3.85143	0	0	0.333333	2_R212(R212L_KABCUSCJC0261-Td;R212H_KABCUSCJC0105-Td)
OR2W3		6	0.012987	13.7866	0	0	0.333333	2_M272K,M275(M272K,M275T_KABCUSCJC0461-Td,KABCUSCJC0470-Td)
RET		6	0.012987	3.886	0	0	0.333333	2_R677(R677Q_KABCUSCJC0110-Td,KABCUSCJC0276-Td)
DVL3		6	0.012987	7.05378	0	0	0.285714	2_G654(G654S_KABCUSCJC0123-Td,KABCUSCJC0192-Td)
MYC		6	0.012987	11.1245	0	0	0.285714	2_R331(R331W_KABCUSCJC0369-Td;R331Q_KABCUSCJC0203-Td)
NFATC1		6	0.012987	6.12182	0	0	0.285714	2_P291(P291L_KABCUSCJC0109-Td,KABCUSCJC0123-Td)
PER1		6	0.012987	3.91512	0	0	0.285714	2_V248(V248M_KABCUSCJC0127-Td,KABCUSCJC0456-Td)
CHST6		6	0.012987	14.6127	0	0	0.25	2_E244(E244K_KABCUSCJC0109-Td,KABCUSCJC0285-Td)
DLGAP4		6	0.012987	5.8362	0	0	0.25	2_R29(R29C_KABCUSCJC0127-Td,KABCUSCJC0193-Td)
CEP170B		6	0.012987	4.17858	0	0	0.222222	2_D1272(D1272N_KABCUSCJC0109-Td,KABCUSCJC0461-Td)
NFE2L1		6	0.012987	8.41128	0	0	0.222222	2_G746(G746S_KABCUSCJC0109-Td,KABCUSCJC0192-Td)
ABCA3		6	0.012987	2.5405	0	0	0	-
ABCC10		6	0.012987	2.90148	0	0	0	-
ABCD1		6	0.012987	5.81074	0	0	0	-
ADCY1		6	0.012987	3.86864	0	0	0	-
ADGRA2		6	0.012987	3.23543	0	0	0	-
AEBP1		6	0.012987	4.98446	0	0	0	-
ARHGAP27		6	0.012987	4.86952	0	0	0	-
ARHGAP6		6	0.012987	4.44456	0	0	0	-
ARHGEF40		6	0.012987	2.8499	0	0	0	-
ATP8B3		6	0.012987	3.33	0	0	0	-
BRF1		6	0.012987	7.41268	0	0	0	-
C10orf71		6	0.012987	3.01673	0	0	0	-
CASR		6	0.012987	4.01577	0	0	0	-
CDH10		6	0.012987	5.49366	0	0	0	-
CEACAM5		6	0.012987	6.16667	0	0	0	-
COL12A1		6	0.012987	1.41332	0	0	0	-
COL6A1		6	0.012987	4.21109	0	0	0	-
COL6A6		6	0.012987	1.91295	0	0	0	-
DCAF12L2		6	0.012987	9.3499	0	0	0	-
DCHS2		6	0.012987	3.16217	0	0	0	-
DDR1		6	0.012987	17.3391	0	0	0	-
DGKG		6	0.012987	5.47282	0	0	0	-
DNAI2		6	0.012987	7.15538	0	0	0	-
EHMT1		6	0.012987	3.33513	0	0	0	-
EPC1		6	0.012987	5.17823	0	0	0	-
EPHB6		6	0.012987	4.23997	0	0	0	-
ERF		6	0.012987	7.89964	0	0	0	-
ERICH3		6	0.012987	2.82941	0	0	0	-
F10		6	0.012987	8.87091	0	0	0	-
FLII		6	0.012987	3.41135	0	0	0	-
FLNB		6	0.012987	1.66372	0	0	0	-
GRAMD1A		6	0.012987	6.07153	0	0	0	-
GRIN2A		6	0.012987	2.95697	0	0	0	-
GRIN3A		6	0.012987	3.88252	0	0	0	-
HDAC6		6	0.012987	3.56297	0	0	0	-
HIST1H2BH		6	0.012987	34.3572	0	0	0	-
HPCA		6	0.012987	22.4301	0	0	0	-
IKZF1		6	0.012987	11.1214	0	0	0	-
INO80		6	0.012987	2.78214	0	0	0	-
ITGA2B		6	0.012987	4.16651	0	0	0	-
ITPR1		6	0.012987	1.5782	0	0	0	-
KCND3		6	0.012987	6.60917	0	0	0	-
KCNH1		6	0.012987	4.37715	0	0	0	-
KCNJ4		6	0.012987	11.3494	0	0	0	-
KCNMA1		6	0.012987	3.66244	0	0	0	-
LRIG1		6	0.012987	3.96066	0	0	0	-
MAP4K1		6	0.012987	5.19688	0	0	0	-
MBD3		6	0.012987	14.8763	0	0	0	-
MUC22		6	0.012987	2.44163	0	0	0	-
MXRA5		6	0.012987	1.53077	0	0	0	-
MYH2		6	0.012987	2.2303	0	0	0	-
MYH6		6	0.012987	2.2326	0	0	0	-
MYO10		6	0.012987	2.1035	0	0	0	-
MYO16		6	0.012987	2.30266	0	0	0	-
MYO1F		6	0.012987	3.94263	0	0	0	-
MYOM2		6	0.012987	2.95495	0	0	0	-
NEURL1B		6	0.012987	9.10001	0	0	0	-
NLRC5		6	0.012987	2.70659	0	0	0	-
NPAP1		6	0.012987	3.74481	0	0	0	-
NR0B1		6	0.012987	10.7458	0	0	0	-
NYNRIN		6	0.012987	2.28082	0	0	0	-
P2RX2		6	0.012987	10.8496	0	0	0	-
PADI2		6	0.012987	6.50978	0	0	0	-
PAPPA		6	0.012987	2.66073	0	0	0	-
PCDH10		6	0.012987	4.1625	0	0	0	-
PCDHA4		6	0.012987	4.57128	0	0	0	-
PIDD1		6	0.012987	4.75715	0	0	0	-
PITPNM1		6	0.012987	3.47991	0	0	0	-
PITPNM2		6	0.012987	3.20905	0	0	0	-
PLA2G4E		6	0.012987	5.81855	0	0	0	-
PLEKHG2		6	0.012987	3.12338	0	0	0	-
PLIN4		6	0.012987	3.19013	0	0	0	-
PPRC1		6	0.012987	2.60157	0	0	0	-
PTBP1		6	0.012987	7.772	0	0	0	-
RAB44		6	0.012987	4.23997	0	0	0	-
RERE		6	0.012987	2.76437	0	0	0	-
RGMA		6	0.012987	9.45197	0	0	0	-
RLTPR		6	0.012987	3.01673	0	0	0	-
SCARA5		6	0.012987	10.203	0	0	0	-
SEZ6L		6	0.012987	4.22754	0	0	0	-
SEZ6L2		6	0.012987	5.07503	0	0	0	-
SH2B1		6	0.012987	6.33822	0	0	0	-
SH3GL1		6	0.012987	11.7636	0	0	0	-
SHC2		6	0.012987	7.43815	0	0	0	-
SLC26A9		6	0.012987	4.8805	0	0	0	-
SOX1		6	0.012987	11.0716	0	0	0	-
SPAG17		6	0.012987	1.94737	0	0	0	-
SPATA31D1		6	0.012987	2.74683	0	0	0	-
SPHK2		6	0.012987	6.61927	0	0	0	-
SYT5		6	0.012987	11.215	0	0	0	-
TANC2		6	0.012987	2.17538	0	0	0	-
TECPR2		6	0.012987	3.06804	0	0	0	-
TGM3		6	0.012987	7.28789	0	0	0	-
TNC		6	0.012987	1.96684	0	0	0	-
TNK2		6	0.012987	4.17052	0	0	0	-
TRIM17		6	0.012987	9.07548	0	0	0	-
TRIM56		6	0.012987	7.64504	0	0	0	-
USP35		6	0.012987	4.25246	0	0	0	-
VCAN		6	0.012987	1.27474	0	0	0	-
VRTN		6	0.012987	6.16667	0	0	0	-
WWC3		6	0.012987	3.96429	0	0	0	-
XYLT2		6	0.012987	5.00463	0	0	0	-
ZNF205		6	0.012987	13.0235	0	0	0	-
ZNF219		6	0.012987	6.99516	0	0	0	-
ZNF516		6	0.012987	3.72227	0	0	0	-
ZNF541		6	0.012987	3.2162	0	0	0	-
ZNF592		6	0.012987	3.41674	0	0	0	-
ZNF696		6	0.012987	11.5749	0	0	0	-
ZNF865		6	0.012987	4.08782	0	0	0	-
ZNFX1		6	0.012987	2.25704	0	0	0	-
DLC1		5	0.0108225	2.36093	0.8	0.8	0	-
NR4A1		5	0.0108225	5.53298	0.6	0.6	0	-
ZNF692		5	0.0108225	6.88455	0.6	0.6	0	-
CDC42BPB		5	0.0108225	2.5301	0.6	0.5	0	-
KIAA0100		5	0.0108225	1.93691	0.6	0.5	0	-
RGS12		5	0.0108225	3.49033	0.6	0.428571	0	-
CDYL2		5	0.0108225	7.12945	0.4	0.4	0.4	2_16.80718969.G.A(R28*_KABCUSCJC0105-Td,KABCUSCJC0276-Td)
ADAM30		5	0.0108225	4.56646	0.4	0.4	0	-
ADAM8		5	0.0108225	4.37804	0.4	0.4	0	-
ADCY6		5	0.0108225	3.08862	0.4	0.4	0	-
ANO1		5	0.0108225	3.65873	0.4	0.4	0	-
ARHGAP22		5	0.0108225	5.05253	0.4	0.4	0	-
ATP13A4		5	0.0108225	3.01631	0.4	0.4	0	-
BPIFB4		5	0.0108225	5.87541	0.4	0.4	0	-
C2orf71		5	0.0108225	2.80086	0.4	0.4	0	-
CABIN1		5	0.0108225	1.625	0.4	0.4	0	-
CARD9		5	0.0108225	6.73042	0.4	0.4	0	-
CCDC141		5	0.0108225	2.35785	0.4	0.4	0	-
DAB2IP		5	0.0108225	3.18684	0.4	0.4	0	-
ENPP2		5	0.0108225	3.94263	0.4	0.4	0	-
FAM179A		5	0.0108225	3.54024	0.4	0.4	0	-
FAM208B		5	0.0108225	1.48457	0.4	0.4	0	-
FBF1		5	0.0108225	NA	0.4	0.4	0	-
HYDIN		5	0.0108225	0.704453	0.4	0.4	0	-
INPP5J		5	0.0108225	3.58599	0.4	0.4	0	-
LTB4R2		5	0.0108225	10.0768	0.4	0.4	0	-
LZTR1		5	0.0108225	4.29465	0.4	0.4	0	-
MAP4K4		5	0.0108225	2.83386	0.4	0.4	0	-
MCC		5	0.0108225	3.54024	0.4	0.4	0	-
NCAM1		5	0.0108225	4.20455	0.4	0.4	0	-
NEDD4L		5	0.0108225	3.7	0.4	0.4	0	-
NKD2		5	0.0108225	7.9989	0.4	0.4	0	-
NOL6		5	0.0108225	3.14791	0.4	0.4	0	-
POMGNT1		5	0.0108225	4.82287	0.4	0.4	0	-
PXN		5	0.0108225	6.10407	0.4	0.4	0	-
SFSWAP		5	0.0108225	3.59671	0.4	0.4	0	-
SLC6A9		5	0.0108225	5.10978	0.4	0.4	0	-
TFAP2C		5	0.0108225	8.01667	0.4	0.4	0	-
TMEM79		5	0.0108225	9.1561	0.4	0.4	0	-
TRPC5		5	0.0108225	3.70761	0.4	0.4	0	-
TTC16		5	0.0108225	4.13231	0.4	0.4	0	-
UNC5CL		5	0.0108225	6.96429	0.4	0.4	0	-
USP17L7		5	0.0108225	6.80661	0.4	0.4	0	-
USP49		5	0.0108225	5.24346	0.4	0.4	0	-
VDR		5	0.0108225	8.44849	0.4	0.4	0	-
VSTM2B		5	0.0108225	12.6579	0.4	0.4	0	-
XAB2		5	0.0108225	4.2193	0.4	0.4	0	-
WFS1		5	0.0108225	6.4854	0.6	0.375	0	-
BAP1		5	0.0108225	5.93828	0.4	0.333333	0	-
CHRD		5	0.0108225	4.53299	0.4	0.333333	0	-
LPCAT3		5	0.0108225	8.88913	0.4	0.333333	0	-
MGAT4B		5	0.0108225	7.68917	0.4	0.333333	0	-
PTPN23		5	0.0108225	2.64609	0.4	0.333333	0	-
RASGRP2		5	0.0108225	7.10838	0.4	0.333333	0	-
RUSC1		5	0.0108225	4.79934	0.4	0.333333	0	-
SLCO3A1		5	0.0108225	6.09719	0.4	0.333333	0	-
URGCP		5	0.0108225	4.64984	0.4	0.333333	0	-
AGPAT1		5	0.0108225	12.7474	0.2	0.2	0.4	2_A163(A163S_KABCUSCJC0315-Td;A163T_KABCUSCJC0109-Td)
ALPL		5	0.0108225	6.88455	0.2	0.2	0.4	2_V483(V483M_KABCUSCJC0070-Td,KABCUSCJC0479-Td)
AMER3		5	0.0108225	4.1899	0.2	0.2	0.4	2_P208(P208S_KABCUSCJC0105-Td,KABCUSCJC0305-Td)
COL11A1		5	0.0108225	1.98433	0.2	0.2	0.4	2_I1762(I1762S_KABCUSCJC0239-Td;I1762M_KABCUSCJC0027-Td)
FBXW5		5	0.0108225	6.37368	0.2	0.2	0.4	2_V398(V398I_KABCUSCJC0109-Td,KABCUSCJC0127-Td)
SLC9A8		5	0.0108225	6.04272	0.2	0.2	0.4	2_V505(V505I_KABCUSCJC0109-Td,KABCUSCJC0127-Td)
TCHP		5	0.0108225	7.24398	0.2	0.2	0.4	2_R445(R445G_KABCUSCJC0012-Td,KABCUSCJC0233-Td)
USH1G		5	0.0108225	7.82539	0.2	0.2	0.4	2_T287(T287M_KABCUSCJC0328-Td,KABCUSCJC0409-Td)
ZIC2		5	0.0108225	6.78102	0.2	0.2	0.4	2_D37(D37N_KABCUSCJC0508-Td;D37H_KABCUSCJC0234-Td)
ACACA		5	0.0108225	1.51385	0.2	0.2	0	-
ACADVL		5	0.0108225	5.50764	0.2	0.2	0	-
ADRA2B		5	0.0108225	8.07048	0.2	0.2	0	-
AFF1		5	0.0108225	2.96183	0.2	0.2	0	-
ALPK3		5	0.0108225	1.89172	0.2	0.2	0	-
AMPD2		5	0.0108225	4.1041	0.2	0.2	0	-
AOC2		5	0.0108225	4.77183	0.2	0.2	0	-
AP5Z1		5	0.0108225	4.47026	0.2	0.2	0	-
APOA4		5	0.0108225	9.10986	0.2	0.2	0	-
APOA5		5	0.0108225	9.85657	0.2	0.2	0	-
ARHGEF1		5	0.0108225	3.89159	0.2	0.2	0	-
ASPM		5	0.0108225	1.03753	0.2	0.2	0	-
ATP1A2		5	0.0108225	3.53677	0.2	0.2	0	-
AXL		5	0.0108225	4.03524	0.2	0.2	0	-
BAHD1		5	0.0108225	4.625	0.2	0.2	0	-
BCL9L		5	0.0108225	2.40661	0.2	0.2	0	-
BIRC6		5	0.0108225	0.742743	0.2	0.2	0	-
BRD3		5	0.0108225	4.96901	0.2	0.2	0	-
C1orf68		5	0.0108225	14.43	0.2	0.2	0	-
CATSPERG		5	0.0108225	3.1126	0.2	0.2	0	-
CCDC120		5	0.0108225	5.7262	0.2	0.2	0	-
CCDC154		5	0.0108225	5.40855	0.2	0.2	0	-
CCDC40		5	0.0108225	3.15893	0.2	0.2	0	-
CCDC80		5	0.0108225	3.79737	0.2	0.2	0	-
CD163		5	0.0108225	3.12068	0.2	0.2	0	-
CENPB		5	0.0108225	6.02254	0.2	0.2	0	-
CHRNA4		5	0.0108225	5.75359	0.2	0.2	0	-
CILP		5	0.0108225	3.04688	0.2	0.2	0	-
CKAP5		5	0.0108225	1.77535	0.2	0.2	0	-
COL1A2		5	0.0108225	2.64093	0.2	0.2	0	-
COL20A1		5	0.0108225	2.80958	0.2	0.2	0	-
CRACR2A		5	0.0108225	4.93503	0.2	0.2	0	-
CRMP1		5	0.0108225	5.25875	0.2	0.2	0	-
CRYBG3		5	0.0108225	1.21465	0.2	0.2	0	-
CTTN		5	0.0108225	6.5591	0.2	0.2	0	-
DCTN1		5	0.0108225	2.82277	0.2	0.2	0	-
DENND2A		5	0.0108225	3.57533	0.2	0.2	0	-
DENND3		5	0.0108225	3.01127	0.2	0.2	0	-
DGKD		5	0.0108225	2.97158	0.2	0.2	0	-
DIP2A		5	0.0108225	2.29631	0.2	0.2	0	-
DNMT3A		5	0.0108225	3.9556	0.2	0.2	0	-
ECE1		5	0.0108225	4.78449	0.2	0.2	0	-
EEF1A2		5	0.0108225	7.79158	0.2	0.2	0	-
EPHA3		5	0.0108225	3.66989	0.2	0.2	0	-
ERICH1		5	0.0108225	8.14335	0.2	0.2	0	-
ETV6		5	0.0108225	7.9812	0.2	0.2	0	-
F8		5	0.0108225	1.53445	0.2	0.2	0	-
FAM120A		5	0.0108225	3.22675	0.2	0.2	0	-
FAM193B		5	0.0108225	4.38869	0.2	0.2	0	-
FBXW7		5	0.0108225	5.10255	0.2	0.2	0	-
FRMPD1		5	0.0108225	2.28612	0.2	0.2	0	-
FZD5		5	0.0108225	6.16667	0.2	0.2	0	-
GAL3ST3		5	0.0108225	8.37008	0.2	0.2	0	-
GCNT2		5	0.0108225	8.97389	0.2	0.2	0	-
GOLGA6L2		5	0.0108225	3.96865	0.2	0.2	0	-
GPATCH8		5	0.0108225	2.4018	0.2	0.2	0	-
GPR78		5	0.0108225	9.93803	0.2	0.2	0	-
GRIPAP1		5	0.0108225	4.28954	0.2	0.2	0	-
HAUS5		5	0.0108225	5.69906	0.2	0.2	0	-
HCN4		5	0.0108225	2.99876	0.2	0.2	0	-
HEATR5B		5	0.0108225	1.74191	0.2	0.2	0	-
HIST1H4F		5	0.0108225	35.0243	0.2	0.2	0	-
HRH1		5	0.0108225	7.4076	0.2	0.2	0	-
HTR4		5	0.0108225	9.29769	0.2	0.2	0	-
IFFO2		5	0.0108225	6.97776	0.2	0.2	0	-
INHBA		5	0.0108225	8.46832	0.2	0.2	0	-
ITIH6		5	0.0108225	2.74753	0.2	0.2	0	-
JAK1		5	0.0108225	3.12609	0.2	0.2	0	-
JAKMIP1		5	0.0108225	4.34116	0.2	0.2	0	-
KANK2		5	0.0108225	4.19965	0.2	0.2	0	-
KCNV1		5	0.0108225	7.21501	0.2	0.2	0	-
KDM4D		5	0.0108225	6.89771	0.2	0.2	0	-
KIAA1211L		5	0.0108225	3.75	0.2	0.2	0	-
KIAA1462		5	0.0108225	2.65453	0.2	0.2	0	-
KRT80		5	0.0108225	7.9812	0.2	0.2	0	-
LILRB1		5	0.0108225	5.53298	0.2	0.2	0	-
LRIG2		5	0.0108225	3.38733	0.2	0.2	0	-
LRRC16B		5	0.0108225	2.62938	0.2	0.2	0	-
LRRTM1		5	0.0108225	6.91093	0.2	0.2	0	-
MAN2C1		5	0.0108225	3.41296	0.2	0.2	0	-
MC1R		5	0.0108225	11.3801	0.2	0.2	0	-
MEF2D		5	0.0108225	6.92419	0.2	0.2	0	-
MGAM2		5	0.0108225	1.4344	0.2	0.2	0	-
MISP		5	0.0108225	5.31297	0.2	0.2	0	-
MSI1		5	0.0108225	9.96548	0.2	0.2	0	-
MUC12		5	0.0108225	0.676196	0.2	0.2	0	-
MYH13		5	0.0108225	1.86146	0.2	0.2	0	-
NARFL		5	0.0108225	7.57879	0.2	0.2	0	-
NEU4		5	0.0108225	7.25856	0.2	0.2	0	-
NKD1		5	0.0108225	7.67554	0.2	0.2	0	-
NLRX1		5	0.0108225	3.7	0.2	0.2	0	-
NOTUM		5	0.0108225	7.27319	0.2	0.2	0	-
NR2F6		5	0.0108225	8.92946	0.2	0.2	0	-
NRG1		5	0.0108225	11.7127	0.2	0.2	0	-
NTM		5	0.0108225	10.162	0.2	0.2	0	-
OLFML2B		5	0.0108225	4.8036	0.2	0.2	0	-
OTUD7A		5	0.0108225	3.89579	0.2	0.2	0	-
PEPD		5	0.0108225	7.31745	0.2	0.2	0	-
PGLYRP2		5	0.0108225	6.26303	0.2	0.2	0	-
PLEKHA6		5	0.0108225	3.44227	0.2	0.2	0	-
PLPP7		5	0.0108225	13.3118	0.2	0.2	0	-
PODN		5	0.0108225	5.45765	0.2	0.2	0	-
POLD1		5	0.0108225	3.25881	0.2	0.2	0	-
POLR1A		5	0.0108225	2.09739	0.2	0.2	0	-
PRMT6		5	0.0108225	9.62001	0.2	0.2	0	-
PRRG3		5	0.0108225	15.6169	0.2	0.2	0	-
PTCD1		5	0.0108225	5.15358	0.2	0.2	0	-
RASAL1		5	0.0108225	4.47581	0.2	0.2	0	-
RASAL3		5	0.0108225	3.56825	0.2	0.2	0	-
RENBP		5	0.0108225	8.44849	0.2	0.2	0	-
RFX6		5	0.0108225	3.8874	0.2	0.2	0	-
RHBDF2		5	0.0108225	4.21437	0.2	0.2	0	-
RIMS1		5	0.0108225	2.13209	0.2	0.2	0	-
RNF219		5	0.0108225	4.96901	0.2	0.2	0	-
RNF39		5	0.0108225	8.58929	0.2	0.2	0	-
ROBO3		5	0.0108225	2.60282	0.2	0.2	0	-
RPRD2		5	0.0108225	2.4692	0.2	0.2	0	-
RRP1B		5	0.0108225	4.75924	0.2	0.2	0	-
RTN2		5	0.0108225	6.61927	0.2	0.2	0	-
SAMD9L		5	0.0108225	2.27746	0.2	0.2	0	-
SATB2		5	0.0108225	4.92156	0.2	0.2	0	-
SEMA3F		5	0.0108225	4.59555	0.2	0.2	0	-
SLC45A4		5	0.0108225	4.46473	0.2	0.2	0	-
SLC4A3		5	0.0108225	2.86537	0.2	0.2	0	-
SLC4A4		5	0.0108225	3.29754	0.2	0.2	0	-
SNAI1		5	0.0108225	13.6648	0.2	0.2	0	-
SON		5	0.0108225	1.48702	0.2	0.2	0	-
SSH1		5	0.0108225	3.43899	0.2	0.2	0	-
ST6GAL2		5	0.0108225	6.81948	0.2	0.2	0	-
TEKT5		5	0.0108225	7.43815	0.2	0.2	0	-
TEP1		5	0.0108225	1.37324	0.2	0.2	0	-
TFR2		5	0.0108225	4.50375	0.2	0.2	0	-
TMC4		5	0.0108225	5.06672	0.2	0.2	0	-
TMC8		5	0.0108225	4.96901	0.2	0.2	0	-
TMEM200C		5	0.0108225	5.80918	0.2	0.2	0	-
TRMT2A		5	0.0108225	5.77201	0.2	0.2	0	-
UNC13A		5	0.0108225	2.11832	0.2	0.2	0	-
UNC13D		5	0.0108225	3.30964	0.2	0.2	0	-
WAS		5	0.0108225	7.18626	0.2	0.2	0	-
WDR17		5	0.0108225	2.72882	0.2	0.2	0	-
XIRP1		5	0.0108225	1.95741	0.2	0.2	0	-
ZHX2		5	0.0108225	4.31004	0.2	0.2	0	-
ZIC4		5	0.0108225	10.8009	0.2	0.2	0	-
ZNF185		5	0.0108225	5.23585	0.2	0.2	0	-
ZNF813		5	0.0108225	5.84685	0.2	0.2	0	-
ZNF835		5	0.0108225	6.71788	0.2	0.2	0	-
KCTD8		5	0.0108225	9.15223	0.2	0.166667	0.333333	2_I241(I241M_KABCUSCJC0018-Td,KABCUSCJC0249-Td)
ZNF653		5	0.0108225	7.03903	0.2	0.166667	0.333333	2_G432(G432D_KABCUSCJC0044-Td,KABCUSCJC0413-Td)
CIITA		5	0.0108225	3.83098	0.2	0.166667	0	-
IRS1		5	0.0108225	3.48551	0.2	0.166667	0	-
LONP1		5	0.0108225	4.51408	0.2	0.166667	0	-
MUC6		5	0.0108225	1.77491	0.2	0.166667	0	-
PLEKHM2		5	0.0108225	4.24829	0.2	0.166667	0	-
PTPRF		5	0.0108225	2.27006	0.2	0.166667	0	-
RIPK4		5	0.0108225	5.52169	0.2	0.166667	0	-
TNFRSF14		5	0.0108225	15.2968	0.2	0.166667	0	-
WDR6		5	0.0108225	3.76108	0.2	0.166667	0	-
PPP1R10		5	0.0108225	3.83777	0	0	0.6	3_E833(E833K_KABCUSCJC0109-Td,KABCUSCJC0110-Td,KABCUSCJC0127-Td)
ARID5A		5	0.0108225	7.28789	0	0	0.5	3_T557(T557M_KABCUSCJC0127-Td,KABCUSCJC0176-Td,KABCUSCJC0359-Td)
ADAMTS20		5	0.0108225	1.88875	0	0	0.4	2_S124(S124L_KABCUSCJC0290-Td,KABCUSCJC0299-Td)
APBA1		5	0.0108225	4.31004	0	0	0.4	2_G399(G399R_KABCUSCJC0192-Td;G399E_KABCUSCJC0398-Td)
CLASRP		5	0.0108225	5.35238	0	0	0.4	2_R369(R369H_KABCUSCJC0259-Td,KABCUSCJC0454-Td)
GTPBP3		5	0.0108225	7.01849	0	0	0.4	2_S109(S109C_KABCUSCJC0081-Td;S109F_KABCUSCJC0088-Td)
IL6R		5	0.0108225	7.70834	0	0	0.4	2_A21(A21G_KABCUSCJC0228-Td;A21T_KABCUSCJC0163-Td)
MMP25		5	0.0108225	6.41905	0	0	0.4	2_R118(R118Q_KABCUSCJC0127-Td,KABCUSCJC0132-Td)
NLGN3		5	0.0108225	4.35689	0	0	0.4	2_T621(T621M_KABCUSCJC0109-Td,KABCUSCJC0127-Td)
PDLIM4		5	0.0108225	14.6646	0	0	0.4	2_P237(P237Q_KABCUSCJC0520-Td;P237L_KABCUSCJC0192-Td)
PLOD3		5	0.0108225	4.88822	0	0	0.4	2_T159(T159M_KABCUSCJC0127-Td,KABCUSCJC0192-Td)
SPRED2		5	0.0108225	8.63039	0	0	0.4	2_V333(V333M_KABCUSCJC0192-Td,KABCUSCJC0475-Td)
TCF7L2		5	0.0108225	6.05286	0	0	0.4	2_P491(P491L_KABCUSCJC0265-Td,KABCUSCJC0267-Td)
TRPS1		5	0.0108225	2.78787	0	0	0.4	2_T1266(T1266R_KABCUSCJC0301-Td,KABCUSCJC0332-Td)
URB1		5	0.0108225	1.58851	0	0	0.4	2_M1724(M1724T_KABCUSCJC0105-Td,KABCUSCJC0396-Td)
ZFP64		5	0.0108225	5.29736	0	0	0.4	2_D336(D336E_KABCUSCJC0069-Td;D336H_KABCUSCJC0352-Td)
TATDN2		5	0.0108225	5.68857	0	0	0.333333	2_S675(S675C_KABCUSCJC0126-Td;S675F_KABCUSCJC0183-Td)
WFIKKN1		5	0.0108225	7.89964	0	0	0.333333	2_T202(T202M_KABCUSCJC0127-Td,KABCUSCJC0282-Td)
GPR17		5	0.0108225	13.7616	0	0	0.285714	2_A266(A266T_KABCUSCJC0109-Td,KABCUSCJC0127-Td)
OLFML2A		5	0.0108225	7.74617	0	0	0.285714	2_A637(A637T_KABCUSCJC0109-Td,KABCUSCJC0407-Td)
PHLPP1		5	0.0108225	2.94147	0	0	0.285714	2_D1549(D1549N_KABCUSCJC0109-Td,KABCUSCJC0127-Td)
A2ML1		5	0.0108225	2.48109	0	0	0	-
ABCA12		5	0.0108225	1.39017	0	0	0	-
ABHD8		5	0.0108225	8.21755	0	0	0	-
ACAN		5	0.0108225	1.42589	0	0	0	-
ACAP1		5	0.0108225	4.875	0	0	0	-
ADAMTS15		5	0.0108225	3.79737	0	0	0	-
ADAMTS7		5	0.0108225	2.56762	0	0	0	-
ADCK5		5	0.0108225	7.4638	0	0	0	-
ADCY5		5	0.0108225	2.86083	0	0	0	-
ADD2		5	0.0108225	4.96901	0	0	0	-
AGAP3		5	0.0108225	3.95994	0	0	0	-
AKAP12		5	0.0108225	2.02441	0	0	0	-
AKAP13		5	0.0108225	1.28062	0	0	0	-
ALK		5	0.0108225	2.22685	0	0	0	-
ALPK2		5	0.0108225	1.66244	0	0	0	-
ANK2		5	0.0108225	0.911676	0	0	0	-
ANKS1A		5	0.0108225	3.81746	0	0	0	-
APBB1		5	0.0108225	5.09534	0	0	0	-
ARHGAP39		5	0.0108225	3.23833	0	0	0	-
ARHGEF11		5	0.0108225	2.30954	0	0	0	-
ARHGEF15		5	0.0108225	4.28954	0	0	0	-
ARHGEF26		5	0.0108225	4.1418	0	0	0	-
ASXL2		5	0.0108225	2.51394	0	0	0	-
ASXL3		5	0.0108225	1.60476	0	0	0	-
ATP9A		5	0.0108225	3.44556	0	0	0	-
AVPR1B		5	0.0108225	8.50826	0	0	0	-
AXIN2		5	0.0108225	4.27936	0	0	0	-
AZU1		5	0.0108225	17.247	0	0	0	-
BCL11B		5	0.0108225	4.03524	0	0	0	-
BEST4		5	0.0108225	7.62686	0	0	0	-
BMS1		5	0.0108225	2.81397	0	0	0	-
BUB1B-PAK6		5	0.0108225	5.29736	0	0	0	-
C15orf38-AP3S2		5	0.0108225	9.1561	0	0	0	-
C16orf96		5	0.0108225	3.1617	0	0	0	-
CAMTA2		5	0.0108225	2.90693	0	0	0	-
CBS		5	0.0108225	6.54719	0	0	0	-
CCDC85A		5	0.0108225	6.52351	0	0	0	-
CCDC87		5	0.0108225	4.24912	0	0	0	-
CD163L1		5	0.0108225	2.46583	0	0	0	-
CD6		5	0.0108225	5.40045	0	0	0	-
CDH15		5	0.0108225	4.43182	0	0	0	-
CFB		5	0.0108225	5.66624	0	0	0	-
CHST3		5	0.0108225	7.53132	0	0	0	-
CLPTM1		5	0.0108225	5.39238	0	0	0	-
COL14A1		5	0.0108225	2.00863	0	0	0	-
COL4A2		5	0.0108225	2.10719	0	0	0	-
CRAMP1		5	0.0108225	2.84279	0	0	0	-
CRTC1		5	0.0108225	5.55001	0	0	0	-
CSNK1G2		5	0.0108225	8.69278	0	0	0	-
CYP26B1		5	0.0108225	7.04591	0	0	0	-
DCAF4L1		5	0.0108225	10.9318	0	0	0	-
DCST1		5	0.0108225	5.10978	0	0	0	-
DDN		5	0.0108225	5.07384	0	0	0	-
DNTTIP2		5	0.0108225	4.77183	0	0	0	-
DPH1		5	0.0108225	8.14335	0	0	0	-
DRP2		5	0.0108225	3.7696	0	0	0	-
EMILIN1		5	0.0108225	3.55069	0	0	0	-
EPHB2		5	0.0108225	3.65502	0	0	0	-
F5		5	0.0108225	1.62208	0	0	0	-
FAM71E2		5	0.0108225	3.91269	0	0	0	-
FAM83D		5	0.0108225	6.16667	0	0	0	-
FBXL7		5	0.0108225	7.34726	0	0	0	-
FER1L6		5	0.0108225	1.94265	0	0	0	-
FLRT2		5	0.0108225	5.46591	0	0	0	-
FRMD4A		5	0.0108225	3.47209	0	0	0	-
FSCN2		5	0.0108225	6.99129	0	0	0	-
GLTSCR1L		5	0.0108225	3.34338	0	0	0	-
GRM6		5	0.0108225	4.11346	0	0	0	-
HECA		5	0.0108225	7.97238	0	0	0	-
HEY2		5	0.0108225	12.8457	0	0	0	-
HK3		5	0.0108225	3.90845	0	0	0	-
HKR1		5	0.0108225	5.47421	0	0	0	-
HMOX2		5	0.0108225	9.75001	0	0	0	-
HNRNPM		5	0.0108225	4.94179	0	0	0	-
HS6ST2		5	0.0108225	5.59303	0	0	0	-
HTT		5	0.0108225	1.14816	0	0	0	-
IKBKB		5	0.0108225	4.77183	0	0	0	-
IL4R		5	0.0108225	4.37273	0	0	0	-
ILDR2		5	0.0108225	5.64555	0	0	0	-
INSRR		5	0.0108225	2.78142	0	0	0	-
INTS5		5	0.0108225	3.54024	0	0	0	-
JMY		5	0.0108225	3.65132	0	0	0	-
JPH3		5	0.0108225	4.82287	0	0	0	-
JPH4		5	0.0108225	5.74443	0	0	0	-
KCNC2		5	0.0108225	5.65439	0	0	0	-
KCND1		5	0.0108225	5.57574	0	0	0	-
KCNK3		5	0.0108225	9.1561	0	0	0	-
KCNQ5		5	0.0108225	3.79338	0	0	0	-
KCNS1		5	0.0108225	6.85837	0	0	0	-
KCTD19		5	0.0108225	3.89579	0	0	0	-
KDM4B		5	0.0108225	3.29152	0	0	0	-
KIAA1217		5	0.0108225	1.85667	0	0	0	-
KIF18B		5	0.0108225	5.08099	0	0	0	-
KIFC2		5	0.0108225	6.02686	0	0	0	-
KIRREL		5	0.0108225	4.76553	0	0	0	-
L1CAM		5	0.0108225	2.86993	0	0	0	-
LAMA2		5	0.0108225	1.15551	0	0	0	-
LDLR		5	0.0108225	4.19477	0	0	0	-
LENG9		5	0.0108225	7.20061	0	0	0	-
LMNA		5	0.0108225	5.43299	0	0	0	-
LMTK2		5	0.0108225	2.4002	0	0	0	-
LRRC24		5	0.0108225	7.03217	0	0	0	-
LRRN2		5	0.0108225	5.05961	0	0	0	-
LRTM2		5	0.0108225	9.75001	0	0	0	-
LSG1		5	0.0108225	5.48253	0	0	0	-
LTBP1		5	0.0108225	2.09617	0	0	0	-
MAP2K7		5	0.0108225	10.3318	0	0	0	-
MAPK8IP1		5	0.0108225	5.07384	0	0	0	-
MEPCE		5	0.0108225	5.23585	0	0	0	-
MGAT3		5	0.0108225	12.1829	0	0	0	-
MMP11		5	0.0108225	7.39243	0	0	0	-
MYLK		5	0.0108225	1.8848	0	0	0	-
NLRC4		5	0.0108225	3.52295	0	0	0	-
NLRP4		5	0.0108225	3.62928	0	0	0	-
NLRP8		5	0.0108225	3.44227	0	0	0	-
NR4A3		5	0.0108225	5.66327	0	0	0	-
OR10K2		5	0.0108225	11.5625	0	0	0	-
PARD6G		5	0.0108225	9.59442	0	0	0	-
PCDH15		5	0.0108225	1.84527	0	0	0	-
PCDHGA7		5	0.0108225	3.87071	0	0	0	-
PDE4DIP		5	0.0108225	1.84527	0	0	0	-
PDZD4		5	0.0108225	4.65484	0	0	0	-
PELP1		5	0.0108225	3.05721	0	0	0	-
PIGR		5	0.0108225	5.66624	0	0	0	-
PIK3C2B		5	0.0108225	2.20777	0	0	0	-
PKDCC		5	0.0108225	7.31745	0	0	0	-
PKDREJ		5	0.0108225	1.92144	0	0	0	-
PPP1R37		5	0.0108225	5.2207	0	0	0	-
PPP6R1		5	0.0108225	4.91374	0	0	0	-
PRR19		5	0.0108225	10.1334	0	0	0	-
PTCHD4		5	0.0108225	4.26419	0	0	0	-
PTGFRN		5	0.0108225	4.1041	0	0	0	-
PTPRH		5	0.0108225	3.23543	0	0	0	-
PTPRN		5	0.0108225	3.68489	0	0	0	-
PTPRN2		5	0.0108225	3.55419	0	0	0	-
PYGB		5	0.0108225	4.27936	0	0	0	-
RAI1		5	0.0108225	2.27125	0	0	0	-
RASIP1		5	0.0108225	3.74611	0	0	0	-
RFX2		5	0.0108225	4.98963	0	0	0	-
RHOBTB1		5	0.0108225	5.18319	0	0	0	-
RUSC2		5	0.0108225	2.37962	0	0	0	-
SAMD1		5	0.0108225	8.3507	0	0	0	-
SATL1		5	0.0108225	5.70808	0	0	0	-
SBNO2		5	0.0108225	3.16911	0	0	0	-
SCAF1		5	0.0108225	2.74962	0	0	0	-
SCN9A		5	0.0108225	1.82474	0	0	0	-
SFMBT2		5	0.0108225	4.03524	0	0	0	-
SIN3B		5	0.0108225	3.10456	0	0	0	-
SLC26A1		5	0.0108225	19.3259	0	0	0	-
SLC34A1		5	0.0108225	5.64555	0	0	0	-
SMG8		5	0.0108225	3.64027	0	0	0	-
SMPD1		5	0.0108225	5.71712	0	0	0	-
SMPDL3B		5	0.0108225	7.92858	0	0	0	-
SORCS3		5	0.0108225	3.54256	0	0	0	-
SPG7		5	0.0108225	4.53774	0	0	0	-
SRGAP3		5	0.0108225	3.28253	0	0	0	-
SRRT		5	0.0108225	4.11815	0	0	0	-
SSBP4		5	0.0108225	9.37014	0	0	0	-
SSH3		5	0.0108225	5.47421	0	0	0	-
ST14		5	0.0108225	4.2193	0	0	0	-
ST18		5	0.0108225	3.44556	0	0	0	-
TAF1		5	0.0108225	1.90571	0	0	0	-
TAS1R2		5	0.0108225	4.29977	0	0	0	-
TBX4		5	0.0108225	6.61927	0	0	0	-
TEX14		5	0.0108225	2.89179	0	0	0	-
TNRC6C		5	0.0108225	2.09009	0	0	0	-
TOR4A		5	0.0108225	8.52838	0	0	0	-
TPCN1		5	0.0108225	4.0625	0	0	0	-
TPO		5	0.0108225	3.86656	0	0	0	-
TRAPPC12		5	0.0108225	5.8898	0	0	0	-
TRIP10		5	0.0108225	6.0025	0	0	0	-
TRPM3		5	0.0108225	2.11336	0	0	0	-
TSHZ1		5	0.0108225	3.49564	0	0	0	-
TYMP		5	0.0108225	7.4076	0	0	0	-
UNKL		5	0.0108225	5.28185	0	0	0	-
WDR81		5	0.0108225	4.88822	0	0	0	-
WNK4		5	0.0108225	2.90226	0	0	0	-
XKR7		5	0.0108225	6.23058	0	0	0	-
XYLB		5	0.0108225	6.73042	0	0	0	-
ZBTB47		5	0.0108225	4.82932	0	0	0	-
ZFPM1		5	0.0108225	3.58599	0	0	0	-
ZGRF1		5	0.0108225	1.71459	0	0	0	-
ZIC1		5	0.0108225	8.07048	0	0	0	-
ZNF335		5	0.0108225	2.68815	0	0	0	-
ZNF45		5	0.0108225	8.46335	0	0	0	-
ZNF517		5	0.0108225	7.33232	0	0	0	-
ZNF526		5	0.0108225	5.38433	0	0	0	-
ZNF574		5	0.0108225	4.83148	0	0	0	-
ZNF672		5	0.0108225	7.9812	0	0	0	-
ZNF74		5	0.0108225	5.60171	0	0	0	-
ZNRF3		5	0.0108225	3.85417	0	0	0	-
ZNRF4		5	0.0108225	10.0909	0	0	0	-
CBFB		4	0.00865801	15.8572	1	1	0	-
GPS2		4	0.00865801	8.8257	1	1	0	-
ADGRL2		4	0.00865801	2.05702	0.75	0.75	0	-
CLTC		4	0.00865801	1.71888	0.75	0.75	0	-
ELF3		4	0.00865801	7.77898	0.75	0.75	0	-
FBRS		4	0.00865801	2.9449	0.75	0.75	0	-
HDAC5		4	0.00865801	2.5699	0.75	0.75	0	-
LRP12		4	0.00865801	3.35972	0.75	0.75	0.5	2_8.105601045.-.A(c.79+2->T)_KABCUSCJC0151-Td,KABCUSCJC0155-Td)
PCDH18		4	0.00865801	2.54273	0.75	0.75	0	-
PHF2		4	0.00865801	2.63321	0.75	0.75	0	-
SOX10		4	0.00865801	6.19314	0.75	0.75	0	-
ACLY		4	0.00865801	2.4987	0.5	0.5	0	-
ALS2		4	0.00865801	1.7417	0.5	0.5	0	-
ANKUB1		4	0.00865801	5.30515	0.5	0.5	0	-
ARMC3		4	0.00865801	3.30964	0.5	0.5	0	-
ATAT1		4	0.00865801	7.05624	0.5	0.5	0	-
BRPF3		4	0.00865801	2.39502	0.5	0.5	0	-
BTBD19		4	0.00865801	9.91754	0.5	0.5	0	-
CACNA1S		4	0.00865801	1.54085	0.5	0.5	0	-
CACNA2D2		4	0.00865801	2.50957	0.5	0.5	0	-
CCDC88B		4	0.00865801	1.95529	0.5	0.5	0	-
CCNB3		4	0.00865801	2.06882	0.5	0.5	0	-
CDHR2		4	0.00865801	2.20306	0.5	0.5	0	-
CEP192		4	0.00865801	1.13757	0.5	0.5	0	-
CHADL		4	0.00865801	3.78741	0.5	0.5	0	-
COL5A3		4	0.00865801	1.65387	0.5	0.5	0	-
COPS6		4	0.00865801	8.8257	0.5	0.5	0	-
CPSF3		4	0.00865801	4.2193	0.5	0.5	0	-
DSEL		4	0.00865801	2.3617	0.5	0.5	0	-
EEF2K		4	0.00865801	3.98069	0.5	0.5	0	-
FREM1		4	0.00865801	1.32446	0.5	0.5	0	-
GAK		4	0.00865801	2.20138	0.5	0.5	0	-
GAREM1		4	0.00865801	3.29452	0.5	0.5	0	-
GDF6		4	0.00865801	6.34286	0.5	0.5	0	-
GPR142		4	0.00865801	6.24676	0.5	0.5	0	-
GPSM1		4	0.00865801	4.27556	0.5	0.5	0	-
HDAC4		4	0.00865801	2.66236	0.5	0.5	0	-
HHATL		4	0.00865801	5.7262	0.5	0.5	0	-
IFT140		4	0.00865801	1.97401	0.5	0.5	0	-
IL17RC		4	0.00865801	3.64855	0.5	0.5	0	-
ILVBL		4	0.00865801	4.56646	0.5	0.5	0	-
KIFC3		4	0.00865801	4.20088	0.5	0.5	0	-
KLHL3		4	0.00865801	4.91653	0.5	0.5	0	-
MAGI2		4	0.00865801	1.98351	0.5	0.5	0	-
MCHR2		4	0.00865801	8.48824	0.5	0.5	0	-
MROH2B		4	0.00865801	1.82082	0.5	0.5	0	-
NAGPA		4	0.00865801	5.60389	0.5	0.5	0	-
NCOA1		4	0.00865801	2.00278	0.5	0.5	0.5	2_2.24952392.C.G(S970*_KABCUSCJC0023-Td,KABCUSCJC0122-Td)
NHS		4	0.00865801	1.77055	0.5	0.5	0	-
NOD2		4	0.00865801	2.775	0.5	0.5	0	-
NUP205		4	0.00865801	1.4344	0.5	0.5	0	-
PCDHGC5		4	0.00865801	3.05721	0.5	0.5	0	-
PKD1		4	0.00865801	0.670696	0.5	0.5	0	-
POLQ		4	0.00865801	1.11429	0.5	0.5	0	-
PRRT3		4	0.00865801	2.9419	0.5	0.5	0	-
RBM20		4	0.00865801	2.35208	0.5	0.5	0	-
RNF111		4	0.00865801	2.90051	0.5	0.5	0	-
SART1		4	0.00865801	3.6075	0.5	0.5	0	-
SASH1		4	0.00865801	2.31436	0.5	0.5	0	-
SF3B3		4	0.00865801	2.37141	0.5	0.5	0	-
SGK223		4	0.00865801	2.05849	0.5	0.5	0	-
SMOC2		4	0.00865801	6.3151	0.5	0.5	0	-
STK11		4	0.00865801	9.9977	0.5	0.5	0	-
SULF2		4	0.00865801	3.31724	0.5	0.5	0	-
TAF1C		4	0.00865801	3.32106	0.5	0.5	0	-
TBC1D4		4	0.00865801	2.22342	0.5	0.5	0	-
TBX3		4	0.00865801	3.88426	0.5	0.5	0	-
TFE3		4	0.00865801	5.01914	0.5	0.5	0	-
TSPYL2		4	0.00865801	4.16451	0.5	0.5	0	-
UNC79		4	0.00865801	1.17413	0.5	0.5	0	-
USP31		4	0.00865801	2.13462	0.5	0.5	0	-
ZBTB40		4	0.00865801	2.3293	0.5	0.5	0	-
ARSA		4	0.00865801	7.08743	0.5	0.4	0	-
PIK3R3		4	0.00865801	7.11539	0.5	0.4	0	-
PRR14L		4	0.00865801	1.67713	0.5	0.4	0	-
A2M		4	0.00865801	1.95794	0.25	0.25	0	-
ABCG4		4	0.00865801	4.4675	0.25	0.25	0	-
ABI3BP		4	0.00865801	2.68465	0.25	0.25	0	-
ABLIM1		4	0.00865801	4.0195	0.25	0.25	0	-
ABTB1		4	0.00865801	6.03766	0.25	0.25	0	-
ACAD10		4	0.00865801	2.64771	0.25	0.25	0	-
ACHE		4	0.00865801	4.67748	0.25	0.25	0	-
ACSBG1		4	0.00865801	3.98619	0.25	0.25	0	-
ADAMTS5		4	0.00865801	3.10323	0.25	0.25	0	-
ADAP1		4	0.00865801	7.49611	0.25	0.25	0	-
ADGRF3		4	0.00865801	2.6747	0.25	0.25	0	-
ADGRG6		4	0.00865801	2.3088	0.25	0.25	0	-
ADGRL4		4	0.00865801	4.18261	0.25	0.25	0	-
AKNA		4	0.00865801	2.00556	0.25	0.25	0	-
ANPEP		4	0.00865801	2.98449	0.25	0.25	0	-
AOX1		4	0.00865801	2.15695	0.25	0.25	0	-
AP3B2		4	0.00865801	2.62126	0.25	0.25	0	-
APBA3		4	0.00865801	5.01914	0.25	0.25	0	-
AR		4	0.00865801	3.13696	0.25	0.25	0	-
ARFRP1		4	0.00865801	14.3582	0.25	0.25	0	-
ARHGEF18		4	0.00865801	2.46036	0.25	0.25	0	-
ARID3C		4	0.00865801	7.00486	0.25	0.25	0	-
ASNS		4	0.00865801	5.14439	0.25	0.25	0	-
ATAD5		4	0.00865801	1.56508	0.25	0.25	0	-
ATG2A		4	0.00865801	1.48917	0.25	0.25	0	-
ATG4D		4	0.00865801	6.08861	0.25	0.25	0	-
ATOH8		4	0.00865801	8.99066	0.25	0.25	0	-
ATP7A		4	0.00865801	1.924	0.25	0.25	0	-
B3GNT9		4	0.00865801	7.17911	0.25	0.25	0	-
B4GALT2		4	0.00865801	7.19701	0.25	0.25	0	-
BCL2L11		4	0.00865801	16.7791	0.25	0.25	0	-
BRINP3		4	0.00865801	3.76763	0.25	0.25	0	-
C11orf16		4	0.00865801	6.17988	0.25	0.25	0	-
C1orf167		4	0.00865801	1.99172	0.25	0.25	0	-
C21orf2		4	0.00865801	11.2734	0.25	0.25	0	-
CACNG8		4	0.00865801	6.7906	0.25	0.25	0	-
CCDC129		4	0.00865801	2.71752	0.25	0.25	0	-
CCKAR		4	0.00865801	6.743	0.25	0.25	0	-
CD1B		4	0.00865801	8.66668	0.25	0.25	0	-
CD93		4	0.00865801	4.42638	0.25	0.25	0	-
CDC42EP1		4	0.00865801	7.38108	0.25	0.25	0	-
CDK13		4	0.00865801	1.90873	0.25	0.25	0	-
CEP85		4	0.00865801	3.78741	0.25	0.25	0	-
CHERP		4	0.00865801	3.15066	0.25	0.25	0	-
CLK3		4	0.00865801	4.52352	0.25	0.25	0	-
CNGB1		4	0.00865801	2.30696	0.25	0.25	0	-
CNKSR2		4	0.00865801	2.79111	0.25	0.25	0	-
COG8		4	0.00865801	4.71569	0.25	0.25	0	-
COL13A1		4	0.00865801	4.02511	0.25	0.25	0	-
COL27A1		4	0.00865801	1.55161	0.25	0.25	0	-
CORO1B		4	0.00865801	5.90185	0.25	0.25	0	-
CPA5		4	0.00865801	6.61927	0.25	0.25	0	-
CSRNP1		4	0.00865801	4.89984	0.25	0.25	0	-
CSRNP3		4	0.00865801	4.93334	0.25	0.25	0	-
CXXC1		4	0.00865801	4.37273	0.25	0.25	0	-
CYP1A2		4	0.00865801	5.59303	0.25	0.25	0	-
DAPK1		4	0.00865801	2.01818	0.25	0.25	0	-
DBX2		4	0.00865801	8.51328	0.25	0.25	0	-
DCAF12		4	0.00865801	6.37087	0.25	0.25	0	-
DCAF8		4	0.00865801	4.83418	0.25	0.25	0	-
DGAT1		4	0.00865801	5.91394	0.25	0.25	0	-
DMRTA2		4	0.00865801	5.32473	0.25	0.25	0	-
DNAAF3		4	0.00865801	4.90817	0.25	0.25	0	-
DNMT3L		4	0.00865801	7.45737	0.25	0.25	0	-
DOCK6		4	0.00865801	1.40987	0.25	0.25	0	-
DPP9		4	0.00865801	3.23543	0.25	0.25	0	-
DST		4	0.00865801	0.558113	0.25	0.25	0	-
EPN1		4	0.00865801	4.35952	0.25	0.25	0	-
ERCC5		4	0.00865801	2.43339	0.25	0.25	0	-
ESRP1		4	0.00865801	4.23789	0.25	0.25	0	-
ESYT3		4	0.00865801	3.25734	0.25	0.25	0	-
EXD3		4	0.00865801	3.29452	0.25	0.25	0	-
FAAP20		4	0.00865801	10.1979	0.25	0.25	0	-
FAM109B		4	0.00865801	11.1429	0.25	0.25	0	-
FAM120C		4	0.00865801	2.63321	0.25	0.25	0	-
FRMPD4		4	0.00865801	2.18306	0.25	0.25	0	-
GALNT7		4	0.00865801	4.3927	0.25	0.25	0	-
GAREM2		4	0.00865801	3.30206	0.25	0.25	0	-
GIGYF2		4	0.00865801	2.22171	0.25	0.25	0	-
GMPPB		4	0.00865801	7.45737	0.25	0.25	0	-
GON4L		4	0.00865801	1.28782	0.25	0.25	0	-
GP2		4	0.00865801	5.37431	0.25	0.25	0	-
GP6		4	0.00865801	8.51328	0.25	0.25	0	-
GRIK5		4	0.00865801	2.9419	0.25	0.25	0	-
GRM5		4	0.00865801	2.38119	0.25	0.25	0	-
GSE1		4	0.00865801	2.37141	0.25	0.25	0	-
GTF2IRD1		4	0.00865801	3.05721	0.25	0.25	0	-
H1FX		4	0.00865801	13.5493	0.25	0.25	0	-
HCN2		4	0.00865801	3.24635	0.25	0.25	0	-
HIST1H2AE		4	0.00865801	22.2	0.25	0.25	0	-
HIVEP1		4	0.00865801	1.06181	0.25	0.25	0	-
HNRNPUL1		4	0.00865801	3.3715	0.25	0.25	0	-
IL21R		4	0.00865801	5.15358	0.25	0.25	0	-
INPP5A		4	0.00865801	7.00486	0.25	0.25	0	-
IRX2		4	0.00865801	6.12739	0.25	0.25	0	-
IRX3		4	0.00865801	5.76048	0.25	0.25	0	-
IRX5		4	0.00865801	5.97516	0.25	0.25	0	-
KANK4		4	0.00865801	2.90051	0.25	0.25	0	-
KANSL1		4	0.00865801	2.61177	0.25	0.25	0	-
KCND2		4	0.00865801	4.58096	0.25	0.25	0	-
KCNK17		4	0.00865801	8.69278	0.25	0.25	0	-
KCNS2		4	0.00865801	6.05032	0.25	0.25	0	-
KHDRBS2		4	0.00865801	8.26935	0.25	0.25	0	-
KHSRP		4	0.00865801	4.05908	0.25	0.25	0	-
KIAA1429		4	0.00865801	1.59272	0.25	0.25	0	-
KIAA1683		4	0.00865801	2.11119	0.25	0.25	0	-
KIF4A		4	0.00865801	2.34253	0.25	0.25	0	-
KIF5A		4	0.00865801	2.79651	0.25	0.25	0	-
KLHL33		4	0.00865801	5.41464	0.25	0.25	0	-
KRT72		4	0.00865801	5.64776	0.25	0.25	0	-
KRT8		4	0.00865801	5.97516	0.25	0.25	0	-
L3MBTL2		4	0.00865801	4.09362	0.25	0.25	0	-
LENG8		4	0.00865801	3.6075	0.25	0.25	0	-
LIG3		4	0.00865801	2.86026	0.25	0.25	0	-
LILRA2		4	0.00865801	6.19314	0.25	0.25	0	-
LMAN1L		4	0.00865801	5.4867	0.25	0.25	0	-
LRP6		4	0.00865801	1.78921	0.25	0.25	0	-
LRP8		4	0.00865801	2.99689	0.25	0.25	0	-
LRRC55		4	0.00865801	8.46335	0.25	0.25	0	-
MAP3K15		4	0.00865801	2.19802	0.25	0.25	0	-
MAP6		4	0.00865801	3.54982	0.25	0.25	0	-
MAP7D3		4	0.00865801	3.29452	0.25	0.25	0	-
MAPK13		4	0.00865801	7.90686	0.25	0.25	0	-
MARCO		4	0.00865801	5.55001	0.25	0.25	0	-
MED13L		4	0.00865801	1.30588	0.25	0.25	0	-
MEGF6		4	0.00865801	1.87281	0.25	0.25	0	-
MIDN		4	0.00865801	6.16667	0.25	0.25	0.5	2_E270(E270K_KABCUSCJC0192-Td,KABCUSCJC0349-Td)
MNT		4	0.00865801	4.95877	0.25	0.25	0	-
MOGS		4	0.00865801	3.44803	0.25	0.25	0	-
MOS		4	0.00865801	8.34105	0.25	0.25	0	-
MUC3A		4	0.00865801	1.94213	0.25	0.25	0	-
MYH1		4	0.00865801	1.4884	0.25	0.25	0	-
MYH11		4	0.00865801	1.48381	0.25	0.25	0	-
NCAN		4	0.00865801	2.18471	0.25	0.25	0	-
NEURL4		4	0.00865801	1.84763	0.25	0.25	0	-
NFIL3		4	0.00865801	6.24676	0.25	0.25	0	-
NOP14		4	0.00865801	3.36756	0.25	0.25	0	-
NPDC1		4	0.00865801	8.88001	0.25	0.25	0	-
NRXN3		4	0.00865801	2.72008	0.25	0.25	0	-
NT5C1A		4	0.00865801	7.8424	0.25	0.25	0	-
NUP188		4	0.00865801	1.65009	0.25	0.25	0	-
OPTC		4	0.00865801	8.69278	0.25	0.25	0	-
OSR2		4	0.00865801	6.66513	0.25	0.25	0	-
PACSIN1		4	0.00865801	6.50001	0.25	0.25	0	-
PAMR1		4	0.00865801	3.91588	0.25	0.25	0	-
PAPLN		4	0.00865801	2.30696	0.25	0.25	0	-
PCDHAC2		4	0.00865801	2.86594	0.25	0.25	0	-
PCDHGA5		4	0.00865801	3.0999	0.25	0.25	0	-
PEG3		4	0.00865801	1.81738	0.25	0.25	0	-
PIEZO2		4	0.00865801	1.04869	0.25	0.25	0	-
PIK3R2		4	0.00865801	3.96429	0.25	0.25	0	-
PLCH1		4	0.00865801	1.70467	0.25	0.25	0	-
PLEK2		4	0.00865801	8.17565	0.25	0.25	0	-
PLOD1		4	0.00865801	3.96974	0.25	0.25	0	-
PLXNB1		4	0.00865801	1.35176	0.25	0.25	0	-
POGZ		4	0.00865801	2.04681	0.25	0.25	0	-
PRKCD		4	0.00865801	4.26924	0.25	0.25	0	-
PRRT4		4	0.00865801	3.21024	0.25	0.25	0	-
PTPRJ		4	0.00865801	2.15857	0.25	0.25	0	-
PTPRQ		4	0.00865801	1.35684	0.25	0.25	0	-
PUM1		4	0.00865801	2.4293	0.25	0.25	0	-
PUM2		4	0.00865801	2.71241	0.25	0.25	0	-
RAP1GAP		4	0.00865801	4.23789	0.25	0.25	0	-
RAPGEFL1		4	0.00865801	5.64776	0.25	0.25	0	-
RARG		4	0.00865801	6.35683	0.25	0.25	0	-
RASSF10		4	0.00865801	5.69231	0.25	0.25	0	-
RELA		4	0.00865801	5.23775	0.25	0.25	0	-
RESP18		4	0.00865801	12.6579	0.25	0.25	0	-
RHPN1		4	0.00865801	4.30747	0.25	0.25	0	-
RIMS3		4	0.00865801	9.37014	0.25	0.25	0	-
RIN1		4	0.00865801	3.68583	0.25	0.25	0	-
RNF123		4	0.00865801	2.19635	0.25	0.25	0	-
RNPEPL1		4	0.00865801	3.98069	0.25	0.25	0	-
ROBO2		4	0.00865801	2.08828	0.25	0.25	0	-
ROR1		4	0.00865801	3.08005	0.25	0.25	0	-
RSPH6A		4	0.00865801	4.02511	0.25	0.25	0	-
SACS		4	0.00865801	0.630269	0.25	0.25	0	-
SALL1		4	0.00865801	2.17976	0.25	0.25	0	-
SASH3		4	0.00865801	7.59474	0.25	0.25	0	-
SATB1		4	0.00865801	3.78244	0.25	0.25	0	-
SGSM1		4	0.00865801	2.51394	0.25	0.25	0	-
SH3TC1		4	0.00865801	2.16018	0.25	0.25	0	-
SIGLEC15		4	0.00865801	8.79879	0.25	0.25	0	-
SKIV2L		4	0.00865801	2.31621	0.25	0.25	0	-
SLC12A4		4	0.00865801	2.65991	0.25	0.25	0	-
SLC12A9		4	0.00865801	3.15755	0.25	0.25	0	-
SLC17A9		4	0.00865801	6.61927	0.25	0.25	0	-
SLC6A18		4	0.00865801	4.59555	0.25	0.25	0	-
SLC6A4		4	0.00865801	4.58096	0.25	0.25	0	-
SLC9A7		4	0.00865801	3.98069	0.25	0.25	0	-
SLIT3		4	0.00865801	1.89495	0.25	0.25	0	-
SMCHD1		4	0.00865801	1.4394	0.25	0.25	0	-
SMPD3		4	0.00865801	4.40611	0.25	0.25	0	-
SNTG2		4	0.00865801	5.35437	0.25	0.25	0	-
SOX12		4	0.00865801	9.16191	0.25	0.25	0	-
SOX9		4	0.00865801	5.66995	0.25	0.25	0	-
SPATA31E1		4	0.00865801	1.99723	0.25	0.25	0	-
SPDEF		4	0.00865801	8.61493	0.25	0.25	0	-
SPG11		4	0.00865801	1.18134	0.25	0.25	0	-
SRPK3		4	0.00865801	5.08995	0.25	0.25	0	-
STX1B		4	0.00865801	10.0208	0.25	0.25	0	-
SVIL		4	0.00865801	1.6141	0.25	0.25	0	-
SYNPO		4	0.00865801	3.19602	0.25	0.25	0	-
TANC1		4	0.00865801	1.55078	0.25	0.25	0	-
TBL1X		4	0.00865801	5.00174	0.25	0.25	0	-
TCHHL1		4	0.00865801	3.19248	0.25	0.25	0	-
TELO2		4	0.00865801	3.44803	0.25	0.25	0	-
TGFBRAP1		4	0.00865801	3.35582	0.25	0.25	0	-
THBD		4	0.00865801	5.01914	0.25	0.25	0	-
THEG5		4	0.00865801	19.5	0.25	0.25	0	-
THSD1		4	0.00865801	3.38733	0.25	0.25	0	-
TIAM2		4	0.00865801	1.69665	0.25	0.25	0	-
TMCO4		4	0.00865801	4.55206	0.25	0.25	0	-
TMEM184B		4	0.00865801	7.09092	0.25	0.25	0	-
TNS2		4	0.00865801	2.03383	0.25	0.25	0	-
TOX		4	0.00865801	5.4867	0.25	0.25	0	-
TRHR		4	0.00865801	7.25126	0.25	0.25	0	-
TRIM15		4	0.00865801	6.20646	0.25	0.25	0	-
TRIM3		4	0.00865801	3.87904	0.25	0.25	0	-
TRIM39-RPP21		4	0.00865801	5.73758	0.25	0.25	0	-
TTC24		4	0.00865801	4.95877	0.25	0.25	0	-
TTC39A		4	0.00865801	4.708	0.25	0.25	0	-
TTI1		4	0.00865801	2.65014	0.25	0.25	0	-
U2AF1		4	0.00865801	12.025	0.25	0.25	0	-
UBAP2		4	0.00865801	2.57909	0.25	0.25	0	-
UBQLN3		4	0.00865801	4.40611	0.25	0.25	0	-
USHBP1		4	0.00865801	4.10527	0.25	0.25	0	-
UTRN		4	0.00865801	0.840665	0.25	0.25	0	-
VIL1		4	0.00865801	3.48973	0.25	0.25	0	-
WAC		4	0.00865801	4.46059	0.25	0.25	0	-
XBP1		4	0.00865801	11.0575	0.25	0.25	0	-
XKR4		4	0.00865801	4.44	0.25	0.25	0	-
ZBTB42		4	0.00865801	6.83887	0.25	0.25	0	-
ZBTB7B		4	0.00865801	5.03665	0.25	0.25	0	-
ZFP62		4	0.00865801	3.20667	0.25	0.25	0	-
ZIC5		4	0.00865801	4.35295	0.25	0.25	0	-
ZMYM3		4	0.00865801	2.10657	0.25	0.25	0	-
ZNF236		4	0.00865801	1.56254	0.25	0.25	0	-
ZNF48		4	0.00865801	4.66991	0.25	0.25	0	-
ZNF532		4	0.00865801	2.2183	0.25	0.25	0	-
ZNF783		4	0.00865801	5.28572	0.25	0.25	0	-
ZP1		4	0.00865801	4.52352	0.25	0.25	0	-
CLCN4		4	0.00865801	4.74672	0.25	0.2	0	-
DNAI1		4	0.00865801	5.16095	0.25	0.2	0	-
FAM171A1		4	0.00865801	4.05337	0.25	0.2	0	-
FLRT1		4	0.00865801	5.35238	0.25	0.2	0	-
GRM7		4	0.00865801	3.94263	0.25	0.2	0	-
MAP7		4	0.00865801	4.63094	0.25	0.2	0	-
NFKBIB		4	0.00865801	10.1334	0.25	0.2	0.4	2_D182(D182N_KABCUSCJC0109-Td,KABCUSCJC0127-Td)
PLA2G4B		4	0.00865801	4.61908	0.25	0.2	0	-
PPL		4	0.00865801	2.05439	0.25	0.2	0	-
SIMC1		4	0.00865801	4.04883	0.25	0.2	0.4	2_R245(R245Q_KABCUSCJC0127-Td,KABCUSCJC0280-Td)
SLIT1		4	0.00865801	2.3517	0.25	0.2	0	-
WNT2B		4	0.00865801	9.22635	0.25	0.2	0	-
CHST8		4	0.00865801	10.2099	0.25	0.166667	0	-
SLC25A37		4	0.00865801	12.8077	0.25	0.166667	0.333333	2_V257(V257I_KABCUSCJC0123-Td,KABCUSCJC0132-Td)
STX11		4	0.00865801	15.0836	0.25	0.166667	0.333333	2_E191(E191K_KABCUSCJC0127-Td,KABCUSCJC0150-Td)
COMP		4	0.00865801	7.62484	0.25	0.125	0	-
ABCA1		4	0.00865801	1.27643	0	0	0	-
ABCC6		4	0.00865801	1.92016	0	0	0	-
ACAP3		4	0.00865801	3.46044	0	0	0	-
ACIN1		4	0.00865801	2.15213	0	0	0	-
ADAD2		4	0.00865801	4.33985	0	0	0	-
ADAM33		4	0.00865801	3.54982	0	0	0	-
ADAMTS13		4	0.00865801	2.02243	0	0	0	-
ADAMTS8		4	0.00865801	3.24635	0	0	0	-
ADCY10		4	0.00865801	1.79255	0	0	0	-
ADCY4		4	0.00865801	2.67967	0	0	0	-
ADGRA1		4	0.00865801	6.44197	0	0	0	-
ADGRB2		4	0.00865801	1.82197	0	0	0	-
ADGRF2		4	0.00865801	4.49533	0	0	0	-
ADGRG1		4	0.00865801	4.16451	0	0	0	-
ADGRL3		4	0.00865801	1.9646	0	0	0	-
ADORA2A		4	0.00865801	8.75608	0	0	0	-
AFF2		4	0.00865801	2.20138	0	0	0	-
AGBL5		4	0.00865801	4.07167	0	0	0	-
AGO1		4	0.00865801	3.69054	0	0	0	-
AIRE		4	0.00865801	5.29542	0	0	0	-
AKAP1		4	0.00865801	3.19602	0	0	0	-
ALYREF		4	0.00865801	10.9318	0	0	0	-
AMH		4	0.00865801	5.15358	0	0	0	-
AMOTL2		4	0.00865801	4.31004	0	0	0	-
ANHX		4	0.00865801	7.61478	0	0	0	-
ANKIB1		4	0.00865801	2.65014	0	0	0	-
ANKRD34C		4	0.00865801	5.3944	0	0	0	-
ANO2		4	0.00865801	2.87737	0	0	0	-
AP2A2		4	0.00865801	3.07022	0	0	0	-
ARAP3		4	0.00865801	1.86917	0	0	0	-
ARHGAP32		4	0.00865801	1.38285	0	0	0	-
ARHGEF16		4	0.00865801	4.07053	0	0	0	-
ARMCX4		4	0.00865801	1.26026	0	0	0	-
ARPC1B		4	0.00865801	9.69759	0	0	0	-
ARVCF		4	0.00865801	3	0	0	0	-
ASCC2		4	0.00865801	3.81242	0	0	0	-
ASIC4		4	0.00865801	4.46059	0	0	0	-
ASPSCR1		4	0.00865801	4.46059	0	0	0	-
ASTN1		4	0.00865801	2.2303	0	0	0	-
ATP12A		4	0.00865801	2.76173	0	0	0	-
ATP2A3		4	0.00865801	2.74335	0	0	0	-
ATP7B		4	0.00865801	1.96997	0	0	0	-
BAG3		4	0.00865801	5.01914	0	0	0	-
BCAR1		4	0.00865801	3.15066	0	0	0	-
BCL6		4	0.00865801	4.08782	0	0	0	-
BCR		4	0.00865801	2.27066	0	0	0	-
BEND4		4	0.00865801	5.4045	0	0	0	-
BNC2		4	0.00865801	2.62603	0	0	0	-
BRINP1		4	0.00865801	3.79238	0	0	0	-
BTN3A1		4	0.00865801	5.62574	0	0	0.5	2_I162(I162V_KABCUSCJC0466-Td;I162F_KABCUSCJC0535-Td)
BTNL8		4	0.00865801	5.77201	0	0	0	-
C15orf59		4	0.00865801	9.84984	0	0	0.5	2_R41(R41C_KABCUSCJC0127-Td;R41H_KABCUSCJC0109-Td)
C1orf127		4	0.00865801	3.50669	0	0	0	-
C1orf94		4	0.00865801	4.82609	0	0	0	-
C2orf81		4	0.00865801	4.69269	0	0	0	-
C6orf132		4	0.00865801	2.4293	0	0	0	-
C6orf136		4	0.00865801	5.81855	0	0	0	-
CA14		4	0.00865801	8.56381	0	0	0	-
CAGE1		4	0.00865801	3.43981	0	0	0	-
CAPN1		4	0.00865801	4.04202	0	0	0	-
CAPN2		4	0.00865801	4.12286	0	0	0	-
CAPN5		4	0.00865801	4.50938	0	0	0	-
CARD10		4	0.00865801	2.79651	0	0	0	-
CBLN1		4	0.00865801	14.9534	0	0	0	-
CC2D1B		4	0.00865801	3.36364	0	0	0	-
CC2D2A		4	0.00865801	1.78148	0	0	0	-
CCBL1		4	0.00865801	6.83887	0	0	0	-
CCDC102A		4	0.00865801	5.24728	0	0	0	-
CCDC114		4	0.00865801	4.30747	0	0	0	-
CCDC142		4	0.00865801	3.88426	0	0	0	-
CCDC88C		4	0.00865801	1.42308	0	0	0	-
CCER1		4	0.00865801	7.10838	0	0	0	-
CD248		4	0.00865801	3.81242	0	0	0	-
CDC34		4	0.00865801	12.2288	0	0	0	-
CDC42BPA		4	0.00865801	1.67888	0	0	0	-
CDH11		4	0.00865801	3.62563	0	0	0	-
CDH12		4	0.00865801	3.63476	0	0	0	-
CDH22		4	0.00865801	3.48551	0	0	0	-
CDKL5		4	0.00865801	2.80194	0	0	0	-
CEACAM6		4	0.00865801	8.38954	0	0	0	-
CELF4		4	0.00865801	5.93828	0	0	0	-
CEP250		4	0.00865801	1.18182	0	0	0	-
CEP68		4	0.00865801	3.81242	0	0	0	-
CFAP47		4	0.00865801	0.905555	0	0	0	-
CFAP74		4	0.00865801	1.76083	0	0	0	-
CFLAR		4	0.00865801	6.01251	0	0	0	-
CGN		4	0.00865801	2.399	0	0	0	-
CHAF1A		4	0.00865801	3.01883	0	0	0	-
CHML		4	0.00865801	4.39939	0	0	0	-
CHPF2		4	0.00865801	3.73835	0	0	0	-
CHRM2		4	0.00865801	6.19314	0	0	0	-
CHRM4		4	0.00865801	6.02506	0	0	0.5	2_P431(P431L_KABCUSCJC0119-Td;P431R_KABCUSCJC0032-Td)
CHRNA10		4	0.00865801	6.41334	0	0	0	-
CHST13		4	0.00865801	8.46335	0	0	0	-
CLSTN1		4	0.00865801	2.9419	0	0	0	-
CLVS2		4	0.00865801	8.8257	0	0	0	-
CNNM4		4	0.00865801	3.72387	0	0	0	-
COBLL1		4	0.00865801	2.34063	0	0	0	-
COL11A2		4	0.00865801	1.66244	0	0	0	-
COL9A3		4	0.00865801	4.2193	0	0	0	-
CPN1		4	0.00865801	6.30132	0	0	0	-
CPNE6		4	0.00865801	4.71569	0	0	0	-
CTC1		4	0.00865801	2.37141	0	0	0	-
CUEDC1		4	0.00865801	7.47669	0	0	0	-
CX3CR1		4	0.00865801	7.45737	0	0	0	-
CYFIP2		4	0.00865801	2.25822	0	0	0	-
CYP1B1		4	0.00865801	5.31492	0	0	0	-
CYP4F22		4	0.00865801	5.43503	0	0	0	-
D2HGDH		4	0.00865801	5.53935	0	0	0	-
DALRD3		4	0.00865801	5.31492	0	0	0	-
DCAF4L2		4	0.00865801	7.30634	0	0	0	-
DCST2		4	0.00865801	3.73351	0	0	0.5	2_L113(L113V_KABCUSCJC0505-Td,KABCUSCJC0528-Td)
DDX54		4	0.00865801	3.27211	0	0	0	-
DENND1C		4	0.00865801	3.603	0	0	0	-
DIP2B		4	0.00865801	1.83122	0	0	0	-
DIRAS3		4	0.00865801	12.6026	0	0	0	-
DISC1		4	0.00865801	3.37939	0	0	0	-
DLG5		4	0.00865801	1.50391	0	0	0	-
DLGAP3		4	0.00865801	2.94791	0	0	0	-
DNAAF2		4	0.00865801	3.44803	0	0	0	-
DNAH11		4	0.00865801	0.639062	0	0	0	-
DNAH7		4	0.00865801	0.717198	0	0	0	-
DOK7		4	0.00865801	5.7262	0	0	0	-
DPYSL5		4	0.00865801	5.11703	0	0	0	-
DYNC2H1		4	0.00865801	0.668985	0	0	0	-
E4F1		4	0.00865801	3.68113	0	0	0	-
EEF1D		4	0.00865801	4.46059	0	0	0	-
EFCC1		4	0.00865801	4.82609	0	0	0	-
EFNB1		4	0.00865801	8.34105	0	0	0	-
EGR1		4	0.00865801	5.31492	0	0	0	-
EIF3A		4	0.00865801	2.08828	0	0	0	-
ELAVL3		4	0.00865801	7.86377	0	0	0	-
ENG		4	0.00865801	4.38602	0	0	0	-
ENPP7		4	0.00865801	6.30132	0	0	0	-
EPB41L3		4	0.00865801	2.65502	0	0	0	-
EPHB1		4	0.00865801	2.93293	0	0	0	-
EPX		4	0.00865801	4.03637	0	0	0	-
ERAL1		4	0.00865801	6.60413	0	0	0	-
ERBB3		4	0.00865801	2.15052	0	0	0	-
ERRFI1		4	0.00865801	6.24676	0	0	0	-
ESPNL		4	0.00865801	2.87164	0	0	0	-
ETS2		4	0.00865801	4.73892	0	0	0	-
ETV4		4	0.00865801	7.45352	0	0	0	-
EXPH5		4	0.00865801	1.45098	0	0	0	-
EYA4		4	0.00865801	4.51644	0	0	0	-
FAAH		4	0.00865801	4.98446	0	0	0	-
FAAP100		4	0.00865801	3.27583	0	0	0	-
FAM188B		4	0.00865801	3.81242	0	0	0	-
FAM189A1		4	0.00865801	5.35437	0	0	0.5	2_V535(V535I_KABCUSCJC0109-Td,KABCUSCJC0110-Td)
FAM50B		4	0.00865801	11.1	0	0	0	-
FARP1		4	0.00865801	2.68216	0	0	0	-
FBXO10		4	0.00865801	3.01883	0	0	0	-
FERMT3		4	0.00865801	4.32684	0	0	0	-
FGD2		4	0.00865801	4.40611	0	0	0	-
FGD3		4	0.00865801	3.98069	0	0	0	-
FILIP1		4	0.00865801	2.9667	0	0	0	-
FNDC3B		4	0.00865801	2.39701	0	0	0	-
FOXJ1		4	0.00865801	6.85511	0	0	0	-
FSTL3		4	0.00865801	10.9734	0	0	0	-
FUT4		4	0.00865801	5.44529	0	0	0.5	2_S470(S470L_KABCUSCJC0192-Td;S470W_KABCUSCJC0115-Td)
FYB		4	0.00865801	3.43981	0	0	0	-
GAL3ST4		4	0.00865801	5.93828	0	0	0	-
GAS2L1		4	0.00865801	6.35683	0	0	0	-
GAS6		4	0.00865801	4.25664	0	0	0	-
GBA2		4	0.00865801	3.11327	0	0	0	-
GCNT1		4	0.00865801	6.743	0	0	0	-
GDF5		4	0.00865801	5.76048	0	0	0	-
GFOD1		4	0.00865801	7.40001	0	0	0	-
GIGYF1		4	0.00865801	2.78841	0	0	0	-
GLI1		4	0.00865801	2.60941	0	0	0	-
GLI4		4	0.00865801	7.67554	0	0	0	-
GNA12		4	0.00865801	7.57481	0	0	0	-
GP9		4	0.00865801	16.3051	0	0	0	-
GPC2		4	0.00865801	4.98446	0	0	0	-
GPR119		4	0.00865801	8.61493	0	0	0	-
GPR45		4	0.00865801	7.75807	0	0	0	-
GPR6		4	0.00865801	7.65518	0	0	0	-
GPR61		4	0.00865801	6.39912	0	0	0	-
GPS1		4	0.00865801	5.87781	0	0	0	-
GRAMD1B		4	0.00865801	3.87383	0	0	0	-
GRIK3		4	0.00865801	3.14037	0	0	0	-
GRM2		4	0.00865801	4.13705	0	0	0	-
GRM3		4	0.00865801	3.28328	0	0	0	-
GRM8		4	0.00865801	3.17842	0	0	0	-
GSN		4	0.00865801	3.88949	0	0	0	-
GUCY2D		4	0.00865801	3.27063	0	0	0	-
HAPLN4		4	0.00865801	7.17911	0	0	0	-
HCN1		4	0.00865801	3.2427	0	0	0	-
HDLBP		4	0.00865801	2.27603	0	0	0	-
HEATR5A		4	0.00865801	1.41056	0	0	0	-
HHIPL1		4	0.00865801	3.69054	0	0	0	-
HIC1		4	0.00865801	4.04202	0	0	0	-
HIST1H1B		4	0.00865801	12.7699	0	0	0	-
HIST1H4L		4	0.00865801	28.0194	0	0	0	-
HIVEP2		4	0.00865801	1.17989	0	0	0	-
HK2		4	0.00865801	3.14722	0	0	0	-
HMHA1		4	0.00865801	3.13151	0	0	0	-
HMX3		4	0.00865801	8.08404	0	0	0	-
HOMER3		4	0.00865801	7.99447	0	0	0	-
HR		4	0.00865801	3.03407	0	0	0	-
HRH2		4	0.00865801	7.26953	0	0	0	-
HS3ST6		4	0.00865801	8.4386	0	0	0.5	2_missense:A192T|silent:Y191(missense:A192T|silent:Y191Y_KABCUSCJC0461-Td,KABCUSCJC0470-Td)
HTR5A		4	0.00865801	8.08404	0	0	0	-
HTR7		4	0.00865801	6.02506	0	0	0	-
IARS		4	0.00865801	2.28685	0	0	0	-
ICAM5		4	0.00865801	3.12338	0	0	0	-
IFNLR1		4	0.00865801	5.55001	0	0	0	-
IL1RAPL1		4	0.00865801	4.14656	0	0	0	-
ILDR1		4	0.00865801	5.28572	0	0	0	-
INSM1		4	0.00865801	5.65883	0	0	0	-
IRGC		4	0.00865801	6.23327	0	0	0	-
IRS2		4	0.00865801	2.15695	0	0	0	-
IRX4		4	0.00865801	5.29542	0	0	0	-
ISLR		4	0.00865801	8.42875	0	0	0.4	2_D183(D183N_KABCUSCJC0109-Td,KABCUSCJC0127-Td)
ITGA11		4	0.00865801	2.4293	0	0	0	-
ITGAD		4	0.00865801	2.48579	0	0	0	-
ITGB3		4	0.00865801	3.66244	0	0	0	-
ITIH3		4	0.00865801	3.2427	0	0	0	-
JADE2		4	0.00865801	3.3953	0	0	0	-
JARID2		4	0.00865801	2.31621	0	0	0	-
KAT2A		4	0.00865801	3.44803	0	0	0	-
KAT2B		4	0.00865801	3.46875	0	0	0	-
KAT6A		4	0.00865801	1.44012	0	0	0	-
KCNC4		4	0.00865801	4.54489	0	0	0	-
KCNG4		4	0.00865801	5.5607	0	0	0	-
KCNQ4		4	0.00865801	4.15252	0	0	0	-
KDM2A		4	0.00865801	2.48365	0	0	0	-
KIAA0226L		4	0.00865801	4.35952	0	0	0	-
KIAA0368		4	0.00865801	1.43084	0	0	0	-
KIAA1109		4	0.00865801	0.576624	0	0	0	-
KIAA1522		4	0.00865801	2.63803	0	0	0	-
KIAA1549		4	0.00865801	1.48	0	0	0	-
KIF19		4	0.00865801	2.89179	0	0	0	-
KIF1B		4	0.00865801	1.63051	0	0	0	-
KIF22		4	0.00865801	4.33985	0	0	0	-
KISS1R		4	0.00865801	7.25126	0	0	0	-
KLHL21		4	0.00865801	4.83418	0	0	0.5	2_E256(E256K_KABCUSCJC0179-Td,KABCUSCJC0211-Td)
KRT71		4	0.00865801	5.51817	0	0	0	-
KXD1		4	0.00865801	16.3977	0	0	0	-
LAMA1		4	0.00865801	0.938538	0	0	0	-
LAMB1		4	0.00865801	1.6159	0	0	0	-
LAMB4		4	0.00865801	1.63884	0	0	0	-
LARGE		4	0.00865801	3.81746	0	0	0	-
LCAT		4	0.00865801	6.5591	0	0	0	-
LEF1		4	0.00865801	7.23309	0	0	0	-
LGR4		4	0.00865801	3.0347	0	0	0	-
LHCGR		4	0.00865801	4.12876	0	0	0	-
LILRA1		4	0.00865801	5.90185	0	0	0	-
LIMK2		4	0.00865801	4.52352	0	0	0	-
LOC100129520		4	0.00865801	2.90635	0	0	0	-
LOC389895		4	0.00865801	10.5714	0	0	0	-
LPAR2		4	0.00865801	8.22223	0	0	0	-
LPIN3		4	0.00865801	3.38733	0	0	0	-
LRRC8A		4	0.00865801	4.45371	0	0	0	-
LSAMP		4	0.00865801	8.53847	0	0	0	-
LTBP3		4	0.00865801	2.21489	0	0	0	-
MAP2		4	0.00865801	1.57964	0	0	0	-
MAP4		4	0.00865801	2.50521	0	0	0	-
MAPKBP1		4	0.00865801	1.90621	0	0	0	-
MAST4		4	0.00865801	1.10027	0	0	0	-
MBTPS1		4	0.00865801	2.74335	0	0	0	-
MCTP2		4	0.00865801	3.28702	0	0	0	-
MESDC1		4	0.00865801	7.97238	0	0	0	-
MET		4	0.00865801	2.04972	0	0	0	-
METRNL		4	0.00865801	11.5997	0	0	0.4	2_V229(V229M_KABCUSCJC0109-Td,KABCUSCJC0197-Td)
METTL11B		4	0.00865801	10.1979	0	0	0	-
MEX3D		4	0.00865801	7.58334	0	0	0	-
MFSD13A		4	0.00865801	5.58221	0	0	0	-
MGAM		4	0.00865801	1.55412	0	0	0	-
MGRN1		4	0.00865801	5.01042	0	0	0	-
MICALL1		4	0.00865801	3.34415	0	0	0.5	2_R710(R710C_KABCUSCJC0148-Td;R710P_KABCUSCJC0409-Td)
MIOX		4	0.00865801	10.1263	0	0	0	-
MKL2		4	0.00865801	2.62603	0	0	0	-
MMP17		4	0.00865801	7.17911	0	0	0	-
MON1B		4	0.00865801	6.59507	0	0	0	-
MPPE1		4	0.00865801	7.28789	0	0	0	-
MPST		4	0.00865801	11.3801	0	0	0	-
MRGPRF		4	0.00865801	8.414	0	0	0	-
MSLN		4	0.00865801	4.58096	0	0	0	-
MTSS1		4	0.00865801	3.80238	0	0	0	-
MTSS1L		4	0.00865801	3.86346	0	0	0	-
MTX1		4	0.00865801	6.19314	0	0	0	-
MYBPC2		4	0.00865801	2.52936	0	0	0	-
MYBPC3		4	0.00865801	2.26531	0	0	0	-
MYH10		4	0.00865801	1.43797	0	0	0	-
MYH8		4	0.00865801	1.48993	0	0	0	-
MYOD1		4	0.00865801	9.01876	0	0	0	-
MYOF		4	0.00865801	1.40029	0	0	0	-
N4BP3		4	0.00865801	5.30515	0	0	0	-
NACAD		4	0.00865801	1.84763	0	0	0	-
NANOS2		4	0.00865801	20.9131	0	0	0	-
NAPRT		4	0.00865801	5.36432	0	0	0	-
NAT10		4	0.00865801	2.81561	0	0	0	-
NAV2		4	0.00865801	1.2203	0	0	0	-
NCAPD2		4	0.00865801	2.05996	0	0	0	-
NDN		4	0.00865801	8.99066	0	0	0	-
NDOR1		4	0.00865801	4.76238	0	0	0.5	2_V299(V299M_KABCUSCJC0109-Td,KABCUSCJC0127-Td)
NDST1		4	0.00865801	3.27211	0	0	0	-
NDUFV1		4	0.00865801	6.21983	0	0	0	-
NFKB2		4	0.00865801	3.21024	0	0	0	-
NLRP12		4	0.00865801	2.71752	0	0	0	-
NLRP9		4	0.00865801	2.91221	0	0	0	-
NOS1		4	0.00865801	2.01255	0	0	0	-
NOS1AP		4	0.00865801	5.70356	0	0	0.5	2_R381(R381C_KABCUSCJC0109-Td,KABCUSCJC0127-Td)
NPAS3		4	0.00865801	3.13696	0	0	0	-
NPR2		4	0.00865801	2.75645	0	0	0	-
NPY4R		4	0.00865801	7.69601	0	0	0	-
NRK		4	0.00865801	1.82427	0	0	0	-
NSD1		4	0.00865801	1.07048	0	0	0	-
NT5C1B-RDH14		4	0.00865801	4.44	0	0	0	-
NTN3		4	0.00865801	6.21983	0	0	0	-
NTNG2		4	0.00865801	5.44529	0	0	0	-
NUAK2		4	0.00865801	4.29465	0	0	0	-
OCRL		4	0.00865801	3.20311	0	0	0	-
OGFOD2		4	0.00865801	8.24572	0	0	0	-
OPRK1		4	0.00865801	7.59474	0	0	0	-
OR10G8		4	0.00865801	9.27975	0	0	0	-
OR10X1		4	0.00865801	8.85277	0	0	0	-
OR4D1		4	0.00865801	9.30969	0	0	0	-
OR52E4		4	0.00865801	9.25001	0	0	0	-
OSBPL6		4	0.00865801	3.00939	0	0	0	-
PACS1		4	0.00865801	2.99689	0	0	0	-
PASK		4	0.00865801	2.16993	0	0	0	-
PC		4	0.00865801	3.0624	0	0	0	-
PCDHA10		4	0.00865801	3.04431	0	0	0	-
PCDHA13		4	0.00865801	3.79737	0	0	0	-
PCDHA7		4	0.00865801	3.08005	0	0	0	-
PCDHGB4		4	0.00865801	3.12676	0	0	0	-
PDCD1		4	0.00865801	10.0208	0	0	0	-
PDE1B		4	0.00865801	5.38433	0	0	0	-
PDE1C		4	0.00865801	4.55206	0	0	0	-
PDE4A		4	0.00865801	3.34028	0	0	0	-
PEX14		4	0.00865801	7.65518	0	0	0	-
PFAS		4	0.00865801	2.15695	0	0	0	-
PGK2		4	0.00865801	6.92087	0	0	0	-
PHC3		4	0.00865801	2.90051	0	0	0	-
PHKA1		4	0.00865801	2.35977	0	0	0	-
PHLDB2		4	0.00865801	2.30327	0	0	0	-
PKD2L1		4	0.00865801	3.5851	0	0	0	-
PKLR		4	0.00865801	5.02788	0	0	0	-
PLD1		4	0.00865801	2.68715	0	0	0	-
PLEKHG4		4	0.00865801	2.42318	0	0	0	-
PLEKHG4B		4	0.00865801	2.27066	0	0	0	-
PLEKHJ1		4	0.00865801	10.4188	0	0	0.75	3_T239(T239M_KABCUSCJC0043-Td,KABCUSCJC0110-Td,KABCUSCJC0123-Td)
PLXNA2		4	0.00865801	1.52376	0	0	0.5	2_R1265(R1265Q_KABCUSCJC0109-Td,KABCUSCJC0242-Td)
PLXND1		4	0.00865801	1.49922	0	0	0	-
POLR2A		4	0.00865801	1.46498	0	0	0	-
POM121L12		4	0.00865801	9.75001	0	0	0	-
POP1		4	0.00865801	2.81836	0	0	0	-
POSTN		4	0.00865801	3.45216	0	0	0	-
POU4F2		4	0.00865801	7.05624	0	0	0	-
PPAN-P2RY11		4	0.00865801	4.54346	0	0	0	-
PPM1N		4	0.00865801	6.71163	0	0	0	-
PPP1R8		4	0.00865801	8.22223	0	0	0	-
PQBP1		4	0.00865801	10.8906	0	0	0	-
[truncated: 9,275 more rows]

## Sheet: Suppl.Table3
Supplementary Table 3. Significantly mutated genes identified by joint results from MutSig2CV, MutSigCV, and MuSiC
Gene	MutSig2CV_P	MutSig2CV_q	MutSigCV_P	MutSigCV_q	MuSiC_P	MuSiC_q
TP53	1e-16	1.89e-12	0	0	0	0
RB1	4.11e-15	3.87e-11	0	0	0	0
PTEN	2.25e-14	1.42e-10	0	0	ns	ns
BRCA1	3.2e-07	0.00151	1.53e-06	0.00321	5.43e-10	5.41e-08
AXIN1	1.18e-06	0.00446	0.000193	0.198	ns	ns
PIK3CA	5.96e-06	0.0187	1.84e-09	4.97e-06	0	0
NF1	7.65e-06	0.0206	7.64e-08	0.00018	2.73e-08	9.79e-05
MLL3	2.37e-05	0.0447	1	1	5.61e-06	0.0101
PIK3R1	3.19e-05	0.0546	1.34e-10	4.2e-07	1.93e-06	0.00462
MLL2	4.08e-05	0.0642	1	1	5.61e-06	0.0101
KDM6A	0.00102	0.736	1.47e-05	0.0278	0.000191	0.124
NOTCH2	0.0014	0.881	5.08e-05	0.0737	2.02e-05	0.0279
NOTCH1	0.0548	1	7.69e-05	0.104	0	0

## Sheet: Suppl.Table4
Supplementary Table 4. Significantly mutated gene results by MutSig2CV
rank	gene	codelen	nnei	nncd	nsil	nmis	nstp	nspl	nind	nnon	npat	nsite	pCV	pCL	pFN	p	q
1	TP53	1314	25	0	1	204	75	30	126	435	426	218	1e-16	1e-05	1e-05	1e-16	1.8862e-12
2	RB1	2891	6	0	0	4	7	0	19	30	30	30	1.58195e-16	1	0.263	4.10782e-15	3.87409e-11
3	PTEN	1244	17	0	0	9	3	0	12	24	23	23	1.19675e-15	0.442	0.595	2.25375e-14	1.41701e-10
4	BRCA1	5750	12	0	1	10	4	0	7	21	20	21	5.17302e-08	1	0.158	3.19624e-07	0.00150719
5	AXIN1	2629	29	0	1	11	3	0	1	15	15	14	4.72404e-07	0.322	0.135	1.18289e-06	0.00446234
6	PIK3CA	3287	2	0	0	23	0	0	3	26	25	9	0.037739	1e-05	0.00177	5.95899e-06	0.0187331
7	NF1	8807	8	0	3	3	3	1	13	20	20	20	4.92504e-07	1	0.72	7.64551e-06	0.0206014
8	SS18L1	1233	22	0	0	4	2	0	0	6	6	6	6.41491e-07	1	0.742	9.78881e-06	0.0230796
9	ARID1A	6934	20	0	2	6	4	0	7	17	16	17	1.5747e-06	1	0.995	2.2615e-05	0.0447128
10	MLL3	14968	0	0	0	6	13	2	3	24	23	24	1.65645e-06	1	0.897	2.37052e-05	0.0447128
11	PIK3R1	2361	90	0	1	3	1	1	9	14	14	14	5.66507e-06	1	0.19	3.18659e-05	0.0546413
12	MLL2	16826	1	0	4	13	8	2	5	28	26	28	8.42933e-06	1	0.164	4.08397e-05	0.0641932
13	CYHR1	1436	0	0	2	7	0	0	0	7	7	7	0.855952	1	1e-05	0.000108436	0.157332
14	MYH9	6043	32	0	4	18	3	0	2	23	23	23	1.45699e-05	1	0.178	0.000119355	0.160806
15	EDN2	555	46	0	0	3	1	0	1	5	5	5	0.00037688	1	0.025	0.000194958	0.245154
16	FGFR2	2782	60	0	1	7	0	0	1	8	8	8	0.000878072	0.034	0.496	0.000238512	0.281175
17	RPP21	485	17	0	0	1	1	0	1	3	3	3	0.000183993	1	0.097	0.000266665	0.295873
18	ZNF750	2176	2	0	0	5	1	0	1	7	7	7	0.000677091	0.033	0.593	0.000368368	0.386008
19	KCNK9	1133	43	0	1	7	0	0	0	7	7	7	0.000182373	1	0.139	0.000586252	0.579823
20	ADRBK1	2150	30	0	3	10	0	0	0	10	8	7	0.0944638	0.0019	0.0855667	0.000641589	0.579823
21	FAM109B	784	23	0	0	2	1	0	0	3	3	3	0.00501951	1	0.0056	0.000645546	0.579823
22	CALB2	858	18	0	0	2	1	0	0	3	3	3	0.000236976	1	0.184	0.000741077	0.635373
23	NF2	1894	50	0	1	7	0	0	2	9	7	9	0.00165573	1	0.0043	0.000790538	0.64831
24	AGPAT1	876	54	0	0	3	0	1	0	4	4	4	0.00834963	1	0.0048	0.000883251	0.694162
25	MFAP4	790	22	0	0	1	1	1	0	3	3	3	9.76722e-05	1	0.633	0.000999567	0.735654
26	KDM6A	4318	8	0	0	3	1	2	4	10	10	10	0.000318908	1	0.237	0.0010223	0.735654
27	SLC6A4	1941	29	0	1	3	1	0	0	4	4	4	0.00225453	1	0.0157	0.00105305	0.735654
28	MATN4	1782	32	0	0	8	0	0	0	8	8	8	0.000226179	1	0.165	0.00109544	0.737936
29	HIST1H2BH	383	84	0	0	6	0	0	0	6	6	6	0.00011511	1	0.82	0.00115911	0.753902
30	NOTCH2	7548	4	0	1	8	3	0	4	15	13	13	0.000652096	0.172	0.76	0.00140146	0.881148
31	GOLT1A	415	11	0	0	0	1	0	1	2	2	2	0.000418009	1	0.225	0.00172625	1
32	CYB5R3	1062	17	0	1	5	0	0	1	6	6	5	0.000929317	0.153	0.906	0.00181442	1
33	ZFAND3	704	12	0	1	3	0	0	0	3	3	3	0.192463	0.0046	0.09585	0.0018391	1
34	CBFB	615	45	0	0	0	0	2	2	4	4	4	0.00062912	1	0.14	0.00189323	1
35	TMEM8C	686	36	0	0	2	0	1	0	3	3	3	0.0084336	1	0.0125	0.00229247	1
36	HIST1H4F	314	85	0	0	4	1	0	0	5	5	5	0.000247071	1	0.949	0.0022992	1
37	ATXN2L	3548	24	0	0	4	2	1	1	8	8	8	0.000250147	1	0.683	0.00232473	1
38	OPTC	1027	28	0	0	3	1	0	0	4	4	4	0.000533556	1	0.241	0.00254535	1
39	GATA3	1351	21	0	2	9	0	0	1	10	8	10	0.000280555	1	0.507	0.00257514	1
40	URGCP	2818	8	0	0	2	2	0	0	4	4	4	0.000314123	1	0.592	0.00284776	1
41	SRPK3	1762	20	0	0	3	1	0	0	4	4	4	0.000991623	1	0.255	0.00290545	1
42	SH3BP5L	1202	10	0	0	3	0	0	3	6	6	6	0.00739787	1	0.02	0.00305784	1
43	ZBTB22	1909	7	0	0	5	0	0	0	5	5	3	0.0987238	0.0024	0.9371	0.00309958	1
44	SHROOM2	4889	25	0	1	5	3	1	0	9	9	9	0.000351327	1	0.821	0.00314571	1
45	B3GNT7	1210	26	0	0	6	0	0	0	6	6	6	0.00131571	1	0.181	0.00336415	1
46	SLC20A1	2076	6	0	0	1	0	0	2	3	3	2	0.0914369	0.0042	0.2836	0.00340438	1
47	TSC2	5590	10	0	1	13	0	1	3	17	17	17	0.000813962	1	0.28	0.00355875	1
48	CPA5	1359	20	0	0	2	0	1	1	4	4	4	0.00195564	1	0.145	0.00365877	1
49	DENND4B	4599	12	0	1	4	0	1	1	6	6	5	0.0218691	0.044	0.146	0.00398901	1
50	PXN	1820	22	0	0	3	1	0	1	5	5	5	0.00330803	1	0.108	0.00406952	1
51	NLRC4	3106	7	0	0	3	0	0	2	5	5	4	0.0402929	0.0099	0.8124	0.00408243	1
52	APOA4	1199	22	0	1	4	1	0	0	5	5	5	0.000486081	1	0.644	0.00419446	1
53	ARHGAP35	4520	4	0	0	5	1	0	0	6	6	5	0.0256058	0.021	0.941	0.00458579	1
54	RUNX1	1520	66	0	1	2	1	2	0	5	5	5	0.00473284	1	0.032	0.00463508	1
55	PIK3C2B	5033	5	0	0	4	0	0	1	5	5	5	0.0457481	1	0.0052	0.00514763	1
56	CHRM4	1442	0	0	0	3	0	0	0	3	3	2	0.431482	0.01415	0.0546	0.00524089	1
57	C21orf2	795	33	0	0	3	0	0	1	4	4	4	0.00494428	1	0.097	0.00533049	1
58	ACACB	7583	8	0	0	7	0	0	0	7	7	6	0.246913	0.0324	0.0383	0.00536109	1
59	FAM189B	2051	24	0	0	3	1	0	2	6	6	6	0.000689434	1	0.7	0.00570826	1
60	ING3	1315	25	0	0	1	0	0	1	2	2	1	0.0740313	0.01	0.5945	0.00607682	1
61	BACH2	2542	3	0	0	6	1	0	3	10	10	10	0.000755854	1	0.886	0.00618868	1
62	C19orf41	694	30	0	0	1	0	1	1	3	3	3	0.00213979	1	0.251	0.00623114	1
63	SERBP1	1255	10	0	0	0	1	0	0	1	1	1	0.00623493	NaN	NaN	0.00623493	1
64	GDPD5	1878	33	0	0	8	0	0	0	8	8	8	0.000777115	1	0.99	0.00634119	1
65	MBD3	898	53	0	0	6	0	0	0	6	6	6	0.00292802	1	0.126	0.00635365	1
66	PGBD2	1787	0	0	0	0	1	0	2	3	3	3	0.00239488	1	0.276	0.00636708	1
67	DCAF12	1394	6	0	0	3	0	0	1	4	4	4	0.000786854	1	0.922	0.00641087	1
68	VDR	1316	2	0	1	3	2	0	0	5	5	5	0.000832259	1	0.643	0.00673411	1
69	HIST1H1D	670	32	0	0	1	0	0	1	2	2	2	0.0849307	0.01	0.605	0.00685484	1
70	DPH3	257	7	0	0	1	1	0	0	2	2	2	0.00429214	1	0.15	0.00694958	1
71	HDAC5	3472	2	0	1	1	1	0	1	3	3	3	0.00422893	1	0.147	0.00697926	1
72	FGFR4	2547	4	0	0	10	2	0	1	13	11	12	0.00810767	0.322	0.117	0.00698343	1
73	MAP1S	3208	23	0	2	7	0	0	2	9	8	9	0.00567669	0.117	0.724	0.00707052	1
74	RPS6KA2	2411	7	0	2	3	0	0	0	3	3	3	0.319288	0.0048	0.468	0.00716975	1
75	URB1	6970	0	0	1	5	0	0	0	5	5	4	0.946309	0.00515	0.2419	0.00720475	1
76	ARID3C	1262	14	0	0	3	1	0	0	4	4	4	0.0022703	1	0.333	0.00771178	1
77	OR4D1	931	29	0	0	4	0	0	0	4	4	4	0.00242447	1	0.34	0.00776584	1
78	ITGB2	2370	46	0	1	7	0	0	0	7	7	7	0.0329835	1	0.018	0.0078352	1
79	C1orf31	388	69	0	0	3	0	0	0	3	3	3	0.00816561	NaN	NaN	0.00816561	1
80	LRP5	4938	16	0	3	4	2	0	2	8	8	8	0.00105274	1	0.651	0.00827071	1
81	OR2C1	943	28	0	1	2	0	0	0	2	2	2	0.106823	0.0651	0.1654	0.00837681	1
82	ZNF653	1880	8	0	0	5	0	0	1	6	5	5	0.103729	0.0347	0.1603	0.00851976	1
83	CCBL1	1317	33	0	0	3	0	0	1	4	4	4	0.00818097	1	0.097	0.00879069	1
84	CA4	969	19	0	0	1	2	0	0	3	3	3	0.00113016	1	0.977	0.00879876	1
85	PLCXD1	996	6	0	0	2	0	0	0	2	2	2	0.0685077	1	0.0131	0.00893949	1
86	RPN2	2214	5	0	0	3	0	0	1	4	4	4	0.0122965	1	0.073	0.00922184	1
87	CCR3	1139	9	0	0	1	0	0	1	2	2	2	0.0221688	1	0.028	0.0092511	1
88	OR5B21	928	15	0	0	3	0	0	0	3	3	3	0.00168011	1	0.558	0.0092791	1
89	ALS2	5182	37	0	1	2	0	1	1	4	4	4	0.0158241	1	0.051	0.00939452	1
90	C15orf39	3152	10	0	1	7	0	0	1	8	8	8	0.00122766	1	0.567	0.00945622	1
91	C20orf194	3680	2	0	0	2	0	0	1	3	3	2	0.279577	0.0039	0.1409	0.00965985	1
92	CCHCR1	2684	10	0	0	5	0	0	1	6	6	6	0.00126703	1	1	0.0097195	1
93	MYC	1373	54	0	1	7	0	0	0	7	6	7	0.00646457	0.147	0.867	0.00976277	1
94	SPN	1207	10	0	1	0	1	0	0	1	1	1	0.0098914	NaN	NaN	0.0098914	1
95	MED12L	6608	5	0	0	9	1	0	1	11	11	11	0.0640042	1	0.0045	0.00997679	1
96	SLC12A7	3346	1	0	0	3	0	1	2	6	6	6	0.00267607	1	0.472	0.00997836	1
97	ANAPC2	2521	7	0	0	7	0	0	0	7	7	7	0.0227439	0.036	0.612	0.0100661	1
98	KRTAP9-9	512	145	0	0	2	1	0	0	3	3	3	0.00327713	1	0.375	0.0103364	1
99	KRT37	1376	7	0	0	3	0	0	0	3	3	2	0.151666	0.0079	0.7384	0.0103693	1
100	FAM83D	1862	36	0	1	5	0	0	0	5	5	5	0.00137809	1	0.88	0.0104556	1
101	FAM120A	3527	2	0	0	3	0	1	1	5	5	5	0.0383433	0.034	0.952	0.0104706	1
102	ZNF546	2531	28	0	0	2	0	0	1	3	3	3	0.0693585	1	0.016	0.0105154	1
103	PLXNB3	5990	21	0	2	9	1	0	0	10	10	10	0.00340476	1	0.241	0.0105284	1
104	MMP11	1497	14	0	0	4	0	0	0	4	4	4	0.00571414	1	0.192	0.0108618	1
105	TF	2161	4	0	1	2	0	0	1	3	3	3	0.0320455	1	0.033	0.0108755	1
106	WNT8A	1078	9	0	1	2	0	1	0	3	3	3	0.00144973	1	0.781	0.0109257	1
107	KLF14	974	20	0	0	2	0	0	0	2	2	2	0.019807	1	0.028	0.0111593	1
108	SFRS14	3287	13	0	0	3	1	2	1	7	7	7	0.00150736	1	0.526	0.0113013	1
109	PROX2	1791	15	0	0	3	0	0	0	3	3	3	0.325741	1	0.00125	0.0113489	1
110	GTPBP3	1605	65	0	1	5	0	0	0	5	5	4	0.0332396	0.035	0.881	0.0114419	1
111	TMEM229B	508	35	0	0	2	0	0	0	2	2	2	0.0610786	1	0.01	0.0115077	1
112	FGF13	1009	20	0	0	2	1	0	0	3	3	3	0.101411	1	0.0039	0.011588	1
113	H1FX	642	36	0	0	3	0	0	1	4	4	4	0.00155218	1	0.884	0.0115918	1
114	LPCAT3	1512	27	0	0	2	0	0	4	6	5	6	0.00550322	1	0.25	0.0117678	1
115	FAM123C	2593	5	0	1	4	1	0	0	5	5	4	0.0638801	0.03	0.777	0.0118811	1
116	TRIM27	1570	2	0	0	2	0	0	1	3	3	3	0.023599	1	0.064	0.0120825	1
117	PLA2G4D	2535	8	0	1	2	0	1	0	3	3	3	0.0115792	1	0.104	0.0121847	1
118	GABRQ	1935	27	0	1	6	0	0	2	8	8	8	0.00171213	1	0.761	0.0126184	1
119	COL1A1	4595	24	0	3	3	0	2	1	6	6	6	0.497752	0.0217	0.0747	0.0128093	1
120	NANOS2	419	88	0	0	4	0	0	0	4	4	4	0.00397155	1	0.406	0.0128433	1
121	PTCH1	4640	9	0	2	9	1	0	1	11	11	11	0.0701132	0.067	0.071	0.0128772	1
122	ZSCAN10	2196	9	0	0	5	0	0	1	6	6	6	0.0134007	1	0.058	0.0129791	1
123	TNFRSF13B	900	17	0	0	3	0	0	0	3	3	3	0.0128429	1	0.071	0.0130008	1
124	FADD	631	8	0	1	0	1	0	0	1	1	1	0.0130985	NaN	NaN	0.0130985	1
125	CEACAM21	906	23	0	1	2	1	0	0	3	3	3	0.0534187	1	0.012	0.0134132	1
126	CYP26B1	1559	59	0	0	5	0	0	0	5	5	5	0.0272712	1	0.016	0.0135192	1
127	PRSS1	764	24	0	1	3	0	0	0	3	3	2	0.0247634	0.067	0.511	0.0135369	1
128	TECPR2	4325	14	0	0	5	0	0	0	5	5	5	0.0436101	1	0.023	0.0136499	1
129	TPCN1	2779	17	0	0	4	0	0	1	5	5	5	0.00196554	1	0.49	0.0142148	1
130	IL6R	1443	72	0	1	5	0	0	0	5	5	5	0.077205	0.039	0.283	0.0144748	1
131	HECW1	4933	33	0	1	11	0	0	0	11	11	11	0.00204989	1	0.983	0.0147387	1
132	ARHGDIA	635	6	0	1	4	1	0	0	5	5	5	0.00205238	1	0.477	0.0147541	1
133	RAP1GAP	2364	9	0	0	3	1	0	0	4	4	4	0.00693627	1	0.26	0.0148445	1
134	RRAD	947	33	0	0	2	1	0	0	3	3	2	0.064965	0.032	0.859	0.0149179	1
135	DEPDC5	4971	5	0	1	3	1	0	2	6	6	6	0.00211929	1	0.88	0.015167	1
136	EXOSC5	730	14	0	1	3	0	0	0	3	3	3	0.0137873	1	0.062	0.0151914	1
137	ACCN4	2037	40	0	0	4	0	0	0	4	4	4	0.00365702	1	0.394	0.0153355	1
138	CASR	3287	68	0	1	6	0	0	0	6	6	6	0.00578124	1	0.23	0.0153597	1
139	PRRG1	749	3	0	0	0	0	0	1	1	1	1	0.0153624	NaN	NaN	0.0153624	1
140	ZNF532	3938	9	0	0	3	1	0	0	4	4	4	0.00330327	1	0.365	0.0159448	1
141	ATP2B2	3816	2	0	1	4	0	0	1	5	5	4	0.134167	0.015	0.995	0.0161557	1
142	MGAT4B	1849	58	0	1	3	0	2	1	6	5	6	0.00232276	1	0.668	0.0164103	1
143	CREB3L3	1422	23	0	0	3	0	0	0	3	3	2	0.221747	0.0089	0.5194	0.0164442	1
144	PLXNA1	5811	4	0	2	14	1	0	1	16	15	16	0.00436796	1	0.371	0.0165222	1
145	CEACAM6	1055	13	0	0	4	0	0	0	4	4	4	0.0142653	1	0.152	0.0166845	1
146	DOCK8	6690	4	0	1	5	1	0	2	8	8	8	0.0183095	1	0.101	0.0167582	1
147	CLTC	5152	3	0	0	1	1	1	1	4	4	4	0.00242105	1	0.914	0.0170044	1
148	OR6V1	941	3	0	0	1	0	0	1	2	2	2	0.174687	1	0.01	0.0171522	1
149	GPA33	984	5	0	0	2	1	0	0	3	3	3	0.0154953	1	0.135	0.0172612	1
150	CCNG1	910	9	0	0	1	1	0	0	2	2	2	0.00248499	1	0.8	0.0173887	1
151	NIPBL	8642	6	0	0	3	3	0	2	8	7	8	0.0024986	1	0.543	0.0174703	1
152	S100G	248	32	0	0	0	1	0	0	1	1	1	0.0175195	NaN	NaN	0.0175195	1
153	ENC1	1778	9	0	0	4	0	0	1	5	5	5	0.00250825	1	0.909	0.017528	1
154	TTC22	1835	62	0	0	6	0	0	1	7	7	5	0.0217652	0.105	0.872	0.017757	1
155	CYP3A43	1564	16	0	0	0	0	1	0	1	1	1	0.0177973	NaN	NaN	0.0177973	1
156	DCAF4L1	1193	42	0	0	4	0	0	0	4	4	4	0.0186789	1	0.063	0.0182763	1
157	MCC	3191	3	0	0	2	1	1	0	4	4	4	0.0240649	1	0.081	0.018356	1
158	C6orf136	1511	8	0	0	4	0	0	1	5	5	5	0.0954197	0.022	0.907	0.0185019	1
159	TTC24	1789	7	0	0	3	0	0	1	4	4	4	0.423633	1	0.0016	0.0187357	1
160	DGKE	1748	54	0	0	1	0	0	2	3	3	3	0.104266	1	0.0117	0.0190413	1
161	GPS2	1026	5	0	0	0	0	1	3	4	4	4	0.0199373	1	0.111	0.0192072	1
162	ZWINT	868	9	0	0	1	1	0	0	2	2	2	0.282071	0.01	0.7342	0.0193804	1
163	ARID1B	6826	2	0	1	4	2	0	2	8	8	8	0.00284723	1	0.847	0.019536	1
164	WDR87	8644	0	0	2	11	1	0	2	14	12	14	0.99956	1	0.00105	0.0195449	1
165	GAK	4044	4	0	0	2	1	0	1	4	4	4	0.00289538	1	0.859	0.0198179	1
166	ALDH1L1	2797	19	0	1	7	0	1	0	8	8	8	0.00293588	1	0.761	0.0200542	1
167	CREBBP	7449	3	0	2	10	4	0	4	18	16	18	0.00294256	1	0.452	0.0200932	1
168	CCDC8	1617	9	0	0	7	0	0	0	7	7	7	0.0107592	1	0.246	0.0201877	1
169	RC3H2	3732	11	0	0	1	0	0	2	3	3	3	0.0303307	1	0.075	0.0204434	1
170	PPYR1	1132	56	0	1	4	0	0	0	4	4	4	0.0167194	1	0.179	0.0206766	1
171	PTPRJ	4117	6	0	0	2	0	1	0	3	3	3	0.224586	1	0.0099	0.0208728	1
172	IRF7	1607	5	0	2	4	1	2	0	7	5	6	0.0226192	1	0.103	0.0211305	1
173	MRPL47	779	5	0	0	1	0	0	1	2	2	2	0.0102022	1	0.165	0.0212507	1
174	PDPN	739	0	0	1	0	0	0	2	2	2	2	0.00315866	1	0.71	0.021345	1
175	TULP1	1687	9	0	0	7	0	0	0	7	7	7	0.0166002	1	0.053	0.0215094	1
176	TMEM135	1433	8	0	0	0	0	0	2	2	2	2	0.00966272	1	0.294	0.0215733	1
177	XRCC5	2279	26	0	0	3	0	0	0	3	3	3	0.0635493	1	0.023	0.0218181	1
178	CCND1	904	8	0	0	3	1	0	1	5	5	5	0.00865799	1	0.193	0.0223953	1
179	C1orf92	1736	0	0	1	0	0	1	1	2	2	2	0.0229224	NaN	NaN	0.0229224	1
180	SNAI1	805	22	0	0	3	1	0	0	4	4	4	0.0034823	1	0.881	0.0231923	1
181	C6orf129	308	4	0	0	2	0	0	0	2	2	2	0.0088216	1	0.357	0.0233048	1
182	APOA5	1117	9	0	0	4	0	0	1	5	5	5	0.00360894	1	0.642	0.0239068	1
183	MSI1	1147	111	0	0	4	0	0	1	5	5	5	0.00361199	1	0.971	0.023924	1
184	PCDH18	3420	3	0	0	1	2	0	1	4	4	4	0.0069924	1	0.407	0.0240199	1
185	RBPJL	1602	34	0	0	3	0	0	1	4	4	4	0.00365324	1	0.756	0.0241557	1
186	BACE2	1589	51	0	0	1	0	0	2	3	3	3	0.00366361	1	0.61	0.024214	1
187	TBXA2R	1283	51	0	0	4	0	0	0	4	4	3	0.1847	0.05	0.189	0.0243843	1
188	DNAH10	13726	0	0	0	4	1	0	1	6	6	6	0.294419	1	0.0018	0.0244721	1
189	OR2W3	943	35	0	1	6	0	0	0	6	6	5	0.0373921	0.081	0.975	0.024846	1
190	PDCD6	598	15	0	0	2	1	0	0	3	3	3	0.00380335	1	0.51	0.0249951	1
191	PTPRO	3755	26	0	0	0	2	0	0	2	2	2	0.00381037	1	0.584	0.0250342	1
192	EP300	7365	3	0	1	9	0	1	1	11	11	11	0.0638322	1	0.031	0.0251431	1
193	TATDN2	2314	15	0	1	6	0	0	0	6	5	5	0.169984	0.02	0.644	0.0255859	1
194	KIAA0467	7822	4	0	4	13	1	0	1	15	15	14	0.139881	0.047	0.417	0.0256249	1
195	CDK4	940	13	0	0	0	1	0	0	1	1	1	0.0256877	NaN	NaN	0.0256877	1
196	BATF2	833	16	0	0	3	0	0	0	3	3	3	0.0296222	1	0.085	0.0257528	1
197	MIB2	3293	36	0	2	6	0	1	0	7	6	6	0.672002	0.0478	0.0695	0.0258914	1
198	C20orf114	1515	9	0	0	3	0	0	0	3	3	3	0.0559719	1	0.056	0.0259422	1
199	ASTL	1327	18	0	0	1	0	1	1	3	3	3	0.00605539	1	0.549	0.0260668	1
200	TJAP1	1713	6	0	0	7	0	0	1	8	8	8	0.00406775	1	0.515	0.0264593	1
201	MMRN2	2874	7	0	1	5	1	0	0	6	6	6	0.0099605	1	0.351	0.0266572	1
202	SERPINA6	1234	9	0	0	2	0	0	0	2	2	2	0.411636	0.01	0.7598	0.0267266	1
203	ADRA2B	1344	11	0	0	3	0	0	1	4	4	4	0.00413244	1	0.797	0.0268149	1
204	PPRC1	5049	17	0	0	6	0	0	0	6	6	6	0.0130096	1	0.147	0.0271255	1
205	VGLL2	966	2	0	0	1	1	0	0	2	2	2	0.425239	1	0.01	0.0274716	1
206	C14orf178	390	2	0	0	0	0	0	1	1	1	1	0.0278395	NaN	NaN	0.0278395	1
207	C9orf131	3262	3	0	1	3	1	1	1	6	6	6	0.0135345	1	0.264	0.0279004	1
208	PRTFDC1	712	99	0	0	2	0	0	0	2	2	2	0.1039	1	0.017	0.0280785	1
209	WDR34	1647	4	0	0	1	0	0	2	3	3	3	0.00436938	1	0.979	0.0281088	1
210	KLK2	841	95	0	0	3	0	0	0	3	3	3	0.0363311	1	0.085	0.0282537	1
211	TM4SF18	628	23	0	0	2	0	0	0	2	2	1	0.157378	0.028	0.431	0.0283108	1
212	CLEC11A	984	136	0	0	2	1	0	0	3	3	3	0.165686	1	0.025	0.0286734	1
213	TNMD	978	3	0	0	0	0	0	1	1	1	1	0.0287538	NaN	NaN	0.0287538	1
214	INPP5A	1303	1	0	1	1	0	0	2	3	3	3	0.00984423	1	0.369	0.0289696	1
215	KDM4D	1572	4	0	0	3	0	0	1	4	4	4	0.00808174	1	0.52	0.0291737	1
216	SLC7A5	1562	16	0	0	2	0	1	0	3	3	3	0.0188023	1	0.162	0.0293912	1
217	RPS5	636	108	0	0	3	0	0	0	3	3	3	0.0296456	NaN	NaN	0.0296456	1
218	EIF2A	1812	43	0	0	2	0	0	1	3	3	3	0.0376109	1	0.056	0.0296985	1
219	C7orf70	784	31	0	0	0	1	0	0	1	1	1	0.0297461	NaN	NaN	0.0297461	1
220	SLC9A8	1806	8	0	1	2	0	1	0	3	3	3	0.00473434	1	0.275	0.0300769	1
221	BTN3A1	1742	106	0	1	4	0	0	0	4	4	3	0.169348	0.024	0.696	0.0301164	1
222	OAS2	2282	20	0	0	2	0	0	0	2	2	2	0.0288312	1	0.14	0.030353	1
223	HMGA2	420	4	0	0	2	0	0	1	3	3	3	0.00480082	1	0.368	0.0304322	1
224	LRRC55	1030	29	0	1	3	1	0	0	4	4	4	0.00485198	1	0.694	0.0307051	1
225	DNAJC5	613	8	0	0	2	0	0	1	3	3	3	0.0139531	1	0.346	0.0313922	1
226	C21orf63	1354	20	0	0	3	0	0	0	3	3	3	0.106504	0.046	0.801	0.0315218	1
227	HIST1H1B	685	31	0	1	2	0	0	2	4	4	4	0.00502326	1	0.9	0.0316148	1
228	RNPEPL1	1521	37	0	1	3	1	0	0	4	4	4	0.00510983	1	0.928	0.0320723	1
229	ZNF707	1132	28	0	1	2	0	0	0	2	2	2	0.513003	1	0.01	0.0321788	1
230	HEPHL1	3556	2	0	0	2	1	0	0	3	3	3	0.205538	1	0.0123	0.0322232	1
231	ERCC1	1057	55	0	0	2	0	0	0	2	2	1	0.172965	0.047	0.446	0.0324893	1
232	ZDHHC8	2551	0	0	3	7	0	1	0	8	7	6	0.588506	0.0072	0.705	0.0327455	1
233	SGK223	4225	6	0	1	1	0	0	2	3	3	3	0.0935587	1	0.02	0.0327538	1
234	C12orf43	811	27	0	0	3	0	0	0	3	3	3	0.0712718	1	0.059	0.0329365	1
235	PRR19	1081	35	0	0	5	0	0	0	5	5	5	0.00527878	1	0.884	0.032961	1
236	ZFHX3	11148	7	0	2	8	1	0	1	10	9	9	0.295174	0.016	0.087	0.033141	1
237	SPOCD1	3711	16	0	2	4	0	1	2	7	6	7	0.00532229	1	0.517	0.033189	1
238	OR6M1	941	4	0	2	2	0	0	0	2	2	2	0.375307	1	0.0122	0.0336184	1
239	RGS16	625	36	0	0	0	0	1	1	2	2	2	0.0157571	1	0.26	0.0337842	1
240	INHBB	1230	21	0	0	0	2	0	0	2	2	2	0.00829482	1	0.529	0.0338546	1
241	SDR39U1	904	18	0	0	2	0	0	0	2	2	2	0.0719637	1	0.044	0.0339564	1
242	SMPD3	1992	6	0	0	3	1	0	0	4	4	4	0.0415103	1	0.103	0.0344407	1
243	SPSB1	826	10	0	1	1	0	0	2	3	3	3	0.00558257	1	0.877	0.0345456	1
244	GRXCR2	755	124	0	0	2	0	0	1	3	3	3	0.0197332	1	0.255	0.0346579	1
245	TTK	2662	5	0	0	0	1	0	1	2	2	2	0.00561915	1	0.585	0.0347352	1
246	MAP4K1	2688	12	0	0	5	0	0	0	5	5	5	0.0179647	1	0.205	0.0347549	1
247	TSPYL2	2106	12	0	1	1	1	1	0	3	3	3	0.00565843	1	0.644	0.0349386	1
248	SAMD12	643	88	0	0	1	1	1	0	3	3	3	0.0056724	1	0.765	0.0350109	1
249	SETD8	1089	5	0	0	0	1	1	0	2	2	2	0.0353477	NaN	NaN	0.0353477	1
250	PSIP1	1678	0	0	0	0	0	0	2	2	2	2	0.028157	1	0.116	0.0353809	1
251	NCAM1	2849	3	0	1	3	0	0	2	5	5	5	0.0142585	1	0.241	0.0354655	1
252	ZNF146	879	5	0	0	0	1	0	0	1	1	1	0.0355131	NaN	NaN	0.0355131	1
253	TNFRSF8	1846	44	0	0	4	0	0	1	5	5	5	0.0244808	1	0.172	0.0358054	1
254	CLCN7	2514	31	0	1	4	0	1	0	5	5	5	0.00584254	1	0.828	0.0358883	1
255	MAP1LC3A	436	17	0	0	2	0	0	1	3	3	3	0.00597041	1	0.699	0.0365445	1
256	EWSR1	2150	4	0	0	0	0	0	2	2	2	2	0.0105988	1	0.446	0.0366904	1
257	RNF39	1279	35	0	0	4	0	0	1	5	5	5	0.145328	1	0.0155	0.0367066	1
258	FAM59A	2650	17	0	1	2	1	0	1	4	4	4	0.0416845	1	0.114	0.0367091	1
259	HAUS5	1976	0	0	0	3	0	1	0	4	4	4	0.0595238	1	0.077	0.0367568	1
260	SNAPC3	1270	6	0	0	3	0	0	0	3	3	2	0.224785	0.026	0.988	0.0370496	1
261	CILP2	3501	41	0	3	9	1	0	1	11	11	11	0.0122615	1	0.32	0.0370507	1
262	EBF2	1790	0	0	0	0	0	0	1	1	1	1	0.0370785	NaN	NaN	0.0370785	1
263	MUC6	7450	9	0	4	5	1	0	0	6	5	6	0.564705	1	0.004	0.0372007	1
264	HMOX2	971	71	0	0	5	0	0	0	5	5	5	0.0061573	1	0.939	0.0374987	1
265	MFSD6L	1761	4	0	0	2	0	0	0	2	2	2	0.150574	1	0.021	0.0375812	1
266	CUEDC1	1197	15	0	0	1	0	0	2	3	3	3	0.0225752	1	0.218	0.0377575	1
267	PEX16	1142	19	0	0	2	0	0	1	3	3	3	0.0062628	1	0.684	0.0380348	1
268	PODN	2028	27	0	0	4	0	0	1	5	5	5	0.017489	1	0.247	0.0381146	1
269	CYP4F22	1643	45	0	0	4	0	0	0	4	4	4	0.0276482	1	0.123	0.0382426	1
270	SDCBP2	911	38	0	0	1	1	0	0	2	2	2	0.0515449	1	0.064	0.0384261	1
271	SLC26A3	2375	4	0	0	1	1	1	0	3	3	3	0.00635624	1	0.804	0.0385081	1
272	NOTCH4	6132	21	0	4	8	0	0	1	9	9	8	0.451544	0.0331	0.2568	0.0385614	1
273	SERPINC1	1421	13	0	0	4	0	0	0	4	4	4	0.0063775	1	0.765	0.0386156	1
274	SFRS16	2105	5	0	0	5	0	0	0	5	5	4	0.0799581	0.076	1	0.0387124	1
275	LOC729991	384	0	0	0	3	0	0	0	3	3	3	0.794818	0.0179	0.2159	0.0389213	1
276	NLRP3	3147	13	0	0	6	0	0	2	8	8	8	0.00644284	1	0.635	0.0389456	1
277	ATP1A4	3174	18	0	2	7	0	0	2	9	9	9	0.0421115	1	0.093	0.0389467	1
278	C7orf23	369	17	0	0	0	0	1	0	1	1	1	0.0391179	NaN	NaN	0.0391179	1
279	NSMCE4A	1200	0	0	0	0	1	0	0	1	1	1	0.039548	NaN	NaN	0.039548	1
280	USP31	4119	8	0	1	2	0	0	2	4	4	4	0.226492	1	0.017	0.0395771	1
281	PSMG4	568	0	0	0	0	1	0	0	1	1	1	0.039604	NaN	NaN	0.039604	1
282	TOPORS	3146	22	0	0	3	0	0	0	3	3	3	0.0539596	1	0.113	0.0396515	1
283	PROKR2	1158	50	0	1	3	0	0	0	3	3	3	0.10452	1	0.016	0.03966	1
284	TICAM1	2139	26	0	2	6	0	0	0	6	6	6	0.0317414	1	0.137	0.0397476	1
285	OGDHL	3120	25	0	1	7	0	0	0	7	7	7	0.0227775	1	0.263	0.0402208	1
286	FAM83H	3556	0	0	3	11	0	0	5	16	16	16	0.00676022	1	0.984	0.040539	1
287	USH1G	1394	113	0	1	3	0	0	1	4	4	3	0.295388	0.023	0.728	0.0407073	1
288	ARHGEF1	2898	8	0	0	3	1	0	0	4	4	4	0.0998973	1	0.031	0.0412008	1
289	NOX1	1743	11	0	1	2	0	0	0	2	2	2	0.108759	1	0.01	0.0412126	1
290	SIRT5	1010	11	0	0	0	1	0	0	1	1	1	0.0413385	NaN	NaN	0.0413385	1
291	CC2D1A	2968	4	0	1	4	0	0	2	6	6	6	0.0155097	1	0.385	0.0413993	1
292	ELMOD3	1417	18	0	0	2	0	0	0	2	2	2	0.17353	1	0.021	0.041441	1
293	C11orf41	5644	60	0	3	8	0	0	0	8	8	8	0.0142079	1	0.343	0.0414731	1
294	NOTCH3	7096	10	0	3	8	2	0	4	14	14	14	0.00695436	1	0.65	0.0415063	1
295	PKN1	2958	0	0	1	5	0	0	1	6	6	6	0.126395	1	0.0105	0.0415561	1
296	ZNF584	1278	14	0	0	2	0	0	0	2	2	2	0.0445549	1	0.123	0.0417087	1
297	ZP2	2312	49	0	1	3	0	0	0	3	3	3	0.463899	1	0.0055	0.0417571	1
298	PROZ	1233	6	0	0	1	0	0	1	2	2	2	0.0418207	NaN	NaN	0.0418207	1
299	SMARCA4	5189	0	0	1	5	0	1	1	7	7	6	0.121469	0.053	0.396	0.0419571	1
300	C7orf53	408	13	0	0	1	1	0	0	2	2	2	0.00706892	1	0.704	0.0420745	1
301	CLIP2	3205	33	0	2	9	1	0	0	10	10	10	0.0103982	1	0.592	0.0420836	1
302	HCFC1R1	435	57	0	0	1	0	1	0	2	2	2	0.0806713	1	0.064	0.0422238	1
303	SERINC5	1470	4	0	0	2	0	1	0	3	3	3	0.0941501	1	0.041	0.0425023	1
304	TOX2	1685	19	0	1	4	0	0	0	4	4	4	0.0261767	1	0.157	0.0429736	1
305	FAM13B	2927	35	0	0	2	0	0	0	2	2	2	0.0250338	1	0.175	0.0432636	1
306	FBRS	1423	0	0	3	1	2	0	1	4	4	4	0.0361001	1	0.147	0.0433544	1
307	ZSCAN23	1182	61	0	0	2	1	0	0	3	3	3	0.0589834	1	0.104	0.0435736	1
308	ACRV1	810	10	0	0	1	0	0	0	1	1	1	0.0436491	NaN	NaN	0.0436491	1
309	DOK2	1257	17	0	0	1	0	0	1	2	2	2	0.0315809	1	0.185	0.0436571	1
310	OR4C3	988	0	0	0	0	0	0	1	1	1	1	0.0436917	NaN	NaN	0.0436917	1
311	ZNF132	2129	14	0	0	2	0	0	0	2	2	2	0.0603384	1	0.119	0.0441081	1
312	ZNF142	5092	5	0	0	3	1	0	0	4	4	4	0.0218051	1	0.289	0.0446273	1
313	YARS2	1452	11	0	0	0	1	0	0	1	1	1	0.0446717	NaN	NaN	0.0446717	1
314	LDHD	1566	20	0	1	3	0	0	0	3	3	3	0.0219096	1	0.327	0.0448047	1
315	SLC29A1	1422	2	0	0	2	0	0	1	3	3	3	0.0451716	NaN	NaN	0.0451716	1
316	RBL1	3300	4	0	0	0	1	0	1	2	2	2	0.00773434	1	0.969	0.0453394	1
317	SLC9A3R1	1097	6	0	1	3	0	0	0	3	3	3	0.155115	1	0.041	0.0454435	1
318	IZUMO1	1091	21	0	0	1	1	0	0	2	2	2	0.117262	1	0.045	0.0459325	1
319	ADAM30	2373	12	0	2	3	0	0	2	5	5	5	0.0149657	1	0.488	0.0460073	1
320	SAMD7	1369	6	0	0	2	0	0	0	2	2	2	0.172156	1	0.033	0.0462359	1
321	PNLIPRP1	1452	48	0	0	2	0	0	1	3	3	3	0.142227	1	0.051	0.0464561	1
322	OSBPL1A	2961	1	0	0	0	0	0	2	2	2	2	0.00802034	1	0.791	0.0467247	1
323	COX18	1022	18	0	0	1	0	0	0	1	1	1	0.04673	NaN	NaN	0.04673	1
324	TSC22D2	2355	25	0	1	6	1	0	0	7	7	7	0.00808026	1	0.997	0.0470136	1
325	AMT	1272	28	0	1	2	0	0	1	3	3	3	0.00809078	1	0.429	0.0470643	1
326	LPAR6	1035	36	0	0	0	1	0	0	1	1	1	0.0470833	NaN	NaN	0.0470833	1
327	ZNRF4	1294	6	0	1	6	0	0	0	6	5	6	0.115782	0.051	0.984	0.0471317	1
328	TBX22	1597	4	0	0	0	1	0	0	1	1	1	0.0471744	NaN	NaN	0.0471744	1
329	HAUS7	1143	16	0	1	2	0	0	1	3	3	2	0.0678317	0.102	0.016	0.0473003	1
330	BCL6	2153	18	0	0	3	0	0	1	4	4	4	0.00817091	1	0.652	0.0474499	1
331	WDR11	3787	19	0	0	1	0	1	1	3	3	3	0.0246185	1	0.32	0.0479343	1
332	ZBTB43	1408	14	0	0	3	0	0	0	3	3	3	0.00832542	1	0.537	0.0481912	1
333	INPP5J	1967	14	0	0	3	1	0	0	4	4	4	0.0482255	NaN	NaN	0.0482255	1
334	C12orf64	7265	0	0	0	0	0	0	2	2	2	2	0.03962	1	0.171	0.0483558	1
335	ATM	9419	30	0	1	5	0	0	1	6	6	6	0.020792	1	0.317	0.0486471	1
336	RET	3451	18	0	1	5	0	0	0	5	5	4	0.183287	0.037	0.489	0.0486972	1
337	ECHDC2	820	109	0	0	2	0	0	0	2	2	2	0.249424	1	0.0152	0.048932	1
338	ZNF239	1381	15	0	1	2	0	0	0	2	2	2	0.137527	1	0.036	0.0491525	1
339	KIAA0406	3298	3	0	0	2	1	0	1	4	4	4	0.00852834	1	0.911	0.0491604	1
340	NCOA1	4453	1	0	1	2	2	0	0	4	4	3	0.318012	0.019	0.987	0.0494365	1
341	VDAC1	884	28	0	0	0	1	0	0	1	1	1	0.0496091	NaN	NaN	0.0496091	1
342	TGFB1	1197	32	0	1	2	0	0	0	2	2	2	0.698779	1	0.01	0.0501413	1
343	DCST2	2384	19	0	3	2	0	0	0	2	2	1	0.87395	0.01	0.6289	0.0501639	1
344	TMEM79	1197	8	0	0	3	0	1	1	5	5	5	0.020761	1	0.336	0.050168	1
345	APBA2	2298	5	0	0	2	0	0	0	2	2	2	0.244729	1	0.019	0.0504989	1
346	GALNT7	2020	5	0	0	3	0	0	1	4	4	4	0.0132044	1	0.635	0.0508596	1
347	RICH2	2537	3	0	1	1	0	1	0	2	2	2	0.405809	1	0.019	0.0510544	1
348	VIPR1	1422	5	0	0	2	0	0	0	2	2	1	0.169853	0.045	0.824	0.0514051	1
349	ERGIC1	909	31	0	0	1	2	0	0	3	3	3	0.00901343	1	0.893	0.051458	1
350	PATZ1	2361	17	0	0	3	0	0	0	3	3	3	0.112921	1	0.046	0.0515533	1
351	SPEN	11051	1	0	1	11	2	0	2	15	15	15	0.00903591	1	0.454	0.0515638	1
352	GRAMD1A	2251	14	0	0	5	0	0	0	5	5	5	0.394023	0.036	0.611	0.0516891	1
353	SYNJ2	4595	18	0	0	5	0	0	2	7	6	7	0.06982	1	0.099	0.0517553	1
354	ANKRD58	950	16	0	0	3	0	0	1	4	4	4	0.0141674	1	0.601	0.0520438	1
355	FLG2	7184	1	0	5	12	0	0	0	12	12	12	0.976172	0.0244	0.2539	0.0522222	1
356	MBD6	3056	0	0	0	4	0	0	3	7	7	7	0.00919961	1	0.96	0.0523329	1
357	FSIP2	21081	12	0	1	9	0	0	0	9	9	9	0.912862	1	0.0033	0.052428	1
358	SLC12A4	3578	29	0	1	3	1	0	0	4	4	4	0.144938	1	0.0137	0.0524872	1
359	ACSBG1	2229	53	0	0	3	0	0	1	4	4	4	0.0394825	1	0.158	0.052517	1
360	C1orf86	986	107	0	0	2	1	0	1	4	4	4	0.00927193	1	0.802	0.0526716	1
361	GIMAP7	907	37	0	0	3	0	0	0	3	3	3	0.00927305	1	0.7	0.0526769	1
362	GCNT1	1287	126	0	0	4	0	0	0	4	4	4	0.00928347	1	0.332	0.0527257	1
363	REPIN1	1885	5	0	3	4	1	0	0	5	5	5	0.0164639	1	0.526	0.0527359	1
364	BRPF3	3666	5	0	0	2	0	1	1	4	4	4	0.0526025	1	0.175	0.0528528	1
365	TMEM161A	1486	9	0	1	3	0	0	0	3	3	3	0.16266	1	0.02	0.0534302	1
366	SH3GL1	1143	92	0	0	6	0	0	0	6	6	6	0.00953459	1	0.917	0.0538974	1
367	LMF2	2178	2	0	0	1	1	0	0	2	2	2	0.0872379	1	0.109	0.0541837	1
368	SATB2	2242	54	0	1	4	1	0	0	5	5	5	0.0711889	1	0.104	0.0542503	1
369	DNAI2	1873	17	0	0	6	0	0	0	6	6	6	0.0434201	1	0.184	0.0543838	1
370	TMEM51	766	90	0	0	3	0	0	0	3	3	3	0.0543843	NaN	NaN	0.0543843	1
371	PLEKHG5	3344	8	0	4	7	0	1	0	8	8	8	0.0803077	1	0.065	0.0547455	1
372	NOTCH1	7800	16	0	7	26	1	0	10	37	28	35	0.0156292	0.505	0.991	0.0548371	1
373	SASH1	3820	38	0	0	2	1	0	1	4	4	4	0.0097545	1	0.808	0.0549181	1
374	CSRP3	605	9	0	0	2	0	0	0	2	2	1	0.165565	0.059	0.331	0.0549822	1
375	TUBG1	1396	30	0	1	2	0	0	0	2	2	1	0.44602	0.02	0.081	0.0551862	1
376	HTR2B	1454	0	0	0	0	0	0	1	1	1	1	0.055232	NaN	NaN	0.055232	1
377	SEMA7A	2057	17	0	0	1	1	0	0	2	2	2	0.083268	1	0.055	0.0552471	1
378	TCF7L2	2138	30	0	1	4	0	0	0	4	4	3	0.192756	0.051	0.225	0.0552699	1
379	TM4SF4	625	1	0	0	0	0	0	1	1	1	1	0.0553497	NaN	NaN	0.0553497	1
380	PSD4	3231	69	0	1	2	1	0	0	3	3	3	0.282938	1	0.024	0.0556038	1
381	INPPL1	3885	71	0	2	6	2	0	0	8	8	8	0.00999229	1	0.835	0.0560162	1
382	RFC4	1136	2	0	0	2	0	0	1	3	3	3	0.0100191	1	0.951	0.0561396	1
383	KLHL20	1874	1	0	0	0	0	0	1	1	1	1	0.0562721	NaN	NaN	0.0562721	1
384	C1orf65	1873	5	0	0	1	1	0	1	3	3	3	0.0100495	1	0.765	0.0562796	1
385	CALML3	450	14	0	0	0	1	0	0	1	1	1	0.0562842	NaN	NaN	0.0562842	1
386	C19orf57	1942	10	0	0	3	0	0	0	3	3	3	0.0100618	1	0.566	0.0563362	1
387	C19orf20	879	3	0	0	2	0	0	1	3	3	3	0.0100864	1	0.596	0.0564492	1
388	CASC1	2410	8	0	0	1	0	1	0	2	2	2	0.0265884	1	0.31	0.0566504	1
389	TGM6	2171	13	0	1	2	0	1	0	3	3	3	0.0364464	1	0.249	0.0574944	1
390	ZNF236	5658	31	0	3	2	0	0	1	3	3	3	0.3339	1	0.023	0.0576615	1
391	CDR2	1381	12	0	0	0	0	1	0	1	1	1	0.0577621	NaN	NaN	0.0577621	1
392	UBN1	3473	13	0	0	4	0	0	0	4	4	4	0.0434358	1	0.239	0.0579981	1
393	USHBP1	2160	29	0	1	3	0	0	1	4	4	4	0.134455	1	0.057	0.0582848	1
394	SPAM1	1597	6	0	0	2	1	0	0	3	3	3	0.230414	1	0.035	0.0587929	1
395	ARIH1	1726	11	0	0	0	0	0	2	2	2	2	0.0589311	NaN	NaN	0.0589311	1
396	VHLL	420	32	0	0	1	1	0	0	2	2	2	0.0449424	1	0.234	0.0590305	1
397	RHBDL3	1249	38	0	1	2	1	0	0	3	3	3	0.0106544	1	0.947	0.0590445	1
398	RNF151	754	22	0	0	2	1	0	0	3	3	3	0.0106587	1	0.921	0.0590641	1
399	C5orf46	278	8	0	0	1	0	0	0	1	1	1	0.0591003	NaN	NaN	0.0591003	1
400	GAL3ST4	1469	2	0	0	4	0	0	0	4	4	4	0.274396	1	0.021	0.0592579	1
401	ZBED3	709	0	0	0	0	0	0	3	3	2	3	0.0107041	1	0.684	0.0592699	1
402	ZNF184	2272	10	0	0	0	0	0	2	2	2	2	0.0189016	1	0.411	0.0595009	1
403	LENG9	1508	22	0	2	5	0	0	0	5	5	5	0.0257394	1	0.321	0.0595193	1
404	OR6P1	953	0	0	0	0	1	0	0	1	1	1	0.0595399	NaN	NaN	0.0595399	1
405	DOK4	1009	32	0	0	1	1	0	0	2	2	2	0.0801001	1	0.071	0.0597658	1
406	GBF1	5736	5	0	1	1	1	0	2	4	4	4	0.0468958	1	0.144	0.0598537	1
407	CTSD	1271	4	0	0	2	0	1	0	3	3	3	0.0208445	1	0.462	0.0598817	1
408	CMYA5	12260	1	0	0	3	0	0	0	3	3	3	0.798018	1	0.0116	0.0606655	1
409	TERT	3461	25	0	3	15	1	0	0	16	15	15	0.0131457	0.627	0.978	0.0607994	1
410	KCTD19	2847	30	0	0	5	0	0	0	5	5	5	0.0613564	1	0.125	0.0608075	1
411	DBNDD1	584	39	0	0	2	0	0	0	2	2	2	0.209042	1	0.024	0.0609654	1
412	CCL15	354	12	0	0	1	0	0	0	1	1	1	0.061012	NaN	NaN	0.061012	1
413	PCDH7	3857	10	0	3	5	0	0	1	6	6	6	0.177191	1	0.034	0.0613424	1
414	PPP1R16B	1743	27	0	0	2	0	0	0	2	2	2	0.11905	1	0.07	0.061467	1
415	PTCD1	2131	1	0	0	4	1	0	0	5	5	5	0.138165	1	0.037	0.0614697	1
416	ZIC2	1607	4	0	1	3	0	0	1	4	4	3	0.188648	0.055	0.645	0.062042	1
417	ZNF564	1674	10	0	0	1	1	0	0	2	2	2	0.0113338	1	0.778	0.062109	1
418	POR	2103	30	0	1	3	0	0	1	4	4	4	0.163592	1	0.0179	0.0623427	1
419	C8orf46	644	29	0	0	0	0	0	1	1	1	1	0.0623661	NaN	NaN	0.0623661	1
420	CLEC5A	591	83	0	0	1	1	0	0	2	2	2	0.0975004	1	0.06	0.062439	1
421	CEACAM7	816	9	0	0	2	0	0	0	2	2	2	0.0389811	1	0.291	0.0625012	1
422	OR13J1	938	15	0	1	1	1	0	1	3	3	3	0.0237215	1	0.46	0.0626623	1
423	NR1I2	1456	19	0	0	3	0	0	0	3	3	3	0.0484563	1	0.073	0.0627814	1
424	RTL1	4081	4	0	2	4	2	0	0	6	6	6	0.0577747	1	0.102	0.0628395	1
425	UGT2B11	1612	3	0	0	4	0	0	0	4	4	4	0.375485	1	0.0193	0.0629745	1
426	PRRT3	2958	74	0	1	2	1	0	1	4	4	4	0.302631	1	0.018	0.0629872	1
427	STAT3	2408	13	0	0	3	1	0	2	6	6	6	0.0235926	1	0.406	0.0630165	1
428	PRAME	1550	0	0	0	0	1	0	0	1	1	1	0.0634451	NaN	NaN	0.0634451	1
429	TFAP2C	1377	11	0	0	2	0	1	2	5	5	5	0.0116762	1	0.489	0.0636376	1
430	GYLTL1B	2218	23	0	0	3	0	0	0	3	3	3	0.101546	1	0.041	0.0636447	1
431	AP3B2	3273	41	0	1	3	0	0	1	4	4	4	0.0185984	1	0.485	0.0636537	1
432	MUC2	8640	12	0	2	8	1	1	0	10	10	10	0.521626	1	0.0052	0.0636742	1
433	LAMA5	11406	9	0	1	17	0	1	1	19	19	19	0.0116959	1	0.651	0.0637253	1
434	SIX3	1003	12	0	1	2	0	0	0	2	2	2	0.225546	1	0.04	0.0638698	1
435	ZNF551	1973	6	0	0	1	0	0	1	2	2	2	0.111279	1	0.106	0.0641685	1
436	NAGPA	1586	103	0	0	2	0	1	1	4	4	4	0.0119154	1	0.912	0.0646998	1
437	USP21	1746	4	0	0	2	0	0	0	2	2	2	0.305605	1	0.039	0.0647138	1
438	SCAPER	4361	6	0	0	2	0	0	1	3	3	3	0.094804	1	0.103	0.0648321	1
439	ENTPD6	1516	9	0	0	1	0	1	0	2	2	2	0.0573683	1	0.209	0.0652835	1
440	STAU1	1800	4	0	0	2	0	1	0	3	3	3	0.0980672	1	0.109	0.0653494	1
441	LAMB2	5521	5	0	0	8	0	0	0	8	8	8	0.0812822	1	0.119	0.0655648	1
442	KPRP	1744	22	0	2	7	0	0	0	7	7	7	0.136367	1	0.038	0.0656778	1
443	KIAA1751	2357	2	0	0	2	0	0	0	2	2	2	0.489411	1	0.01	0.0658969	1
444	AWAT2	1032	8	0	0	3	0	0	0	3	3	3	0.0123193	1	0.782	0.066482	1
445	RAB3GAP1	3065	42	0	0	3	0	0	0	3	3	3	0.0123251	1	0.743	0.0665076	1
446	ZNF704	1271	74	0	0	3	0	0	0	3	3	3	0.0349967	1	0.326	0.066634	1
447	C18orf25	1228	26	0	0	2	0	0	0	2	2	2	0.0565228	1	0.128	0.0667423	1
448	CTRL	821	78	0	0	2	0	0	0	2	2	1	0.252839	0.049	0.331	0.0667889	1
449	PAX1	1623	37	0	1	2	0	1	0	3	3	3	0.177163	1	0.04	0.0668429	1
450	DRGX	826	40	0	0	3	0	0	0	3	3	3	0.012494	1	0.4	0.0672491	1
451	LYSMD4	910	33	0	0	1	0	0	1	2	2	2	0.0674991	NaN	NaN	0.0674991	1
452	KCNIP1	806	6	0	0	1	0	0	1	2	2	2	0.0125518	1	0.449	0.067502	1
453	EPHX2	1742	3	0	0	2	0	0	1	3	3	3	0.0367265	1	0.201	0.0675402	1
454	ACTN4	2818	17	0	2	6	2	0	1	9	9	9	0.0126058	1	0.995	0.0677384	1
455	CXorf27	356	9	0	0	0	0	0	1	1	1	1	0.0677541	NaN	NaN	0.0677541	1
456	TMEM61	641	28	0	0	2	0	0	0	2	2	2	0.0255809	1	0.494	0.0678748	1
457	GPR162	1796	24	0	0	3	0	0	0	3	3	3	0.156692	1	0.067	0.0681154	1
458	OSR2	947	39	0	0	3	0	0	1	4	4	4	0.0481309	1	0.124	0.0683888	1
459	KCNJ12	1306	29	0	1	6	1	0	0	7	7	7	0.0128471	1	0.991	0.0687914	1
460	NR5A2	1654	0	0	0	1	0	0	1	2	2	2	0.0841009	1	0.132	0.0688801	1
461	RHOBTB1	2127	23	0	0	5	0	0	0	5	5	5	0.117562	1	0.081	0.0691601	1
462	CNNM4	2354	17	0	0	4	0	0	0	4	4	4	0.0748847	1	0.124	0.0695865	1
463	LBX2	589	18	0	0	2	0	0	0	2	2	2	0.0696799	NaN	NaN	0.0696799	1
464	HHIPL2	2209	28	0	0	3	0	0	0	3	3	3	0.0309362	1	0.353	0.0699639	1
465	CASQ1	1231	21	0	0	2	0	0	0	2	2	2	0.144166	1	0.049	0.0699732	1
466	EFNA1	634	80	0	0	3	0	0	0	3	3	3	0.0413887	1	0.29	0.0701573	1
467	ALDH3B2	1190	1	0	0	1	0	0	1	2	2	2	0.216514	1	0.039	0.0703553	1
468	SHROOM1	2587	31	0	2	3	0	0	0	3	3	3	0.660702	1	0.02	0.0703842	1
469	ACAT1	1330	33	0	0	0	1	0	1	2	2	2	0.0132301	1	0.736	0.0704535	1
470	ARID5A	1811	10	0	2	4	0	0	0	4	4	3	0.457456	0.057	0.067	0.0706099	1
471	OR5B12	949	14	0	0	1	0	0	0	1	1	1	0.0706791	NaN	NaN	0.0706791	1
472	TRPC4	2989	10	0	0	1	1	1	0	3	3	3	0.0132843	1	0.661	0.070688	1
473	VARS	3913	58	0	4	5	1	1	0	7	6	7	0.132847	1	0.069	0.0706899	1
474	XAB2	2644	7	0	0	0	1	1	0	2	2	2	0.0133144	1	0.383	0.0708182	1
475	TSGA13	852	28	0	0	2	0	0	0	2	2	2	0.0508718	1	0.219	0.0708786	1
476	DYSF	6716	13	0	2	9	1	0	0	10	10	10	0.0134285	1	0.929	0.0713106	1
477	TMEM35	508	7	0	0	1	0	0	0	1	1	1	0.071554	NaN	NaN	0.071554	1
478	BRCA2	10361	1	0	0	8	1	0	1	10	10	10	0.123172	1	0.063	0.0718287	1
479	CCDC134	714	40	0	0	0	1	0	0	1	1	1	0.0720176	NaN	NaN	0.0720176	1
480	PSD2	2372	35	0	1	4	1	0	1	6	6	6	0.0135943	1	0.742	0.0720238	1
481	ZNF785	1228	2	0	0	0	0	0	1	1	1	1	0.0722881	NaN	NaN	0.0722881	1
482	FAM83A	1390	3	0	3	2	0	0	0	2	2	2	0.651363	1	0.018	0.0723862	1
483	COMMD8	570	12	0	0	2	0	0	0	2	2	2	0.0137142	1	0.509	0.072539	1
484	ZNF648	1711	23	0	0	3	0	0	0	3	3	3	0.11555	1	0.046	0.0726945	1
485	HK3	2844	6	0	0	4	0	0	0	4	4	4	0.131212	1	0.071	0.0728089	1
486	ARHGEF15	2586	27	0	1	4	0	0	0	4	4	4	0.306256	1	0.033	0.0728275	1
487	BGN	1135	3	0	1	2	0	0	1	3	3	3	0.05003	1	0.261	0.0729421	1
488	MC1R	954	9	0	1	2	0	0	1	3	3	3	0.0262148	1	0.41	0.0730839	1
489	WNT16	1179	0	0	2	0	0	0	1	1	1	1	0.0731405	NaN	NaN	0.0731405	1
490	ACOT6	630	36	0	0	2	0	0	0	2	2	2	0.0894078	1	0.059	0.0731558	1
491	ESRP1	2129	21	0	0	3	0	0	1	4	4	4	0.0272802	1	0.484	0.0739722	1
492	C2orf85	1727	23	0	2	6	0	0	1	7	7	7	0.0140628	1	0.734	0.0740296	1
493	ZNF678	1755	6	0	0	1	0	0	1	2	2	2	0.0410681	1	0.342	0.0741302	1
494	TARBP1	4982	8	0	0	1	0	0	2	3	3	3	0.0275829	1	0.483	0.0741664	1
495	SFRS8	2924	107	0	1	3	1	0	0	4	4	4	0.0741977	1	0.181	0.0741779	1
496	LRP4	5866	61	0	3	5	2	0	0	7	7	7	0.178868	1	0.03	0.0750791	1
497	DKFZp761E198	2468	68	0	0	2	0	0	0	2	2	2	0.778075	1	0.0112	0.0751096	1
498	MOS	1040	67	0	1	2	0	0	1	3	3	3	0.0937139	1	0.101	0.0752015	1
499	PAH	1407	5	0	0	2	1	0	0	3	3	3	0.265653	1	0.045	0.0752315	1
500	SHANK2	5536	2	0	0	6	0	0	2	8	8	8	0.0725601	1	0.15	0.0756308	1
501	BFAR	1381	13	0	0	0	1	0	0	1	1	1	0.0756898	NaN	NaN	0.0756898	1
502	THOC7	643	3	0	0	0	1	0	0	1	1	1	0.0761436	NaN	NaN	0.0761436	1
503	ACTB	1148	4	0	0	1	0	1	0	2	2	2	0.0630538	1	0.231	0.0761641	1
504	NPL	1007	11	0	0	3	0	0	0	3	3	3	0.0264658	1	0.389	0.0763489	1
505	TMEM86B	689	8	0	0	1	0	0	1	2	2	2	0.014614	1	0.906	0.0763696	1
506	OR8S1	1083	9	0	0	2	0	0	0	2	2	2	0.108487	1	0.103	0.0765034	1
507	TAC3	389	9	0	0	1	0	0	0	1	1	1	0.0769257	NaN	NaN	0.0769257	1
508	RD3	599	52	0	0	3	0	0	0	3	3	3	0.024195	1	0.395	0.0769814	1
509	C14orf174	2033	15	0	0	2	0	0	1	3	3	3	0.0452816	1	0.294	0.0771841	1
510	IRS4	3778	4	0	1	1	0	0	1	2	2	2	0.0922441	1	0.146	0.0773704	1
511	BUB1	3354	13	0	0	1	1	0	0	2	2	2	0.0283395	1	0.483	0.077603	1
512	RYR1	15537	11	0	9	24	1	1	0	26	26	26	0.053036	1	0.124	0.0778113	1
513	NRK	4861	31	0	1	4	0	0	0	4	4	4	0.831266	0.016	0.695	0.0778392	1
514	B9D1	639	73	0	0	2	0	0	0	2	2	2	0.0778544	NaN	NaN	0.0778544	1
515	MSC	625	7	0	1	3	0	0	0	3	3	3	0.144539	1	0.088	0.0781303	1
516	GPATCH8	4539	55	0	2	3	1	0	1	5	5	5	0.64001	1	0.0085	0.0781645	1
517	UPK1A	801	12	0	0	1	0	0	0	1	1	1	0.0782115	NaN	NaN	0.0782115	1
518	CEACAM1	1710	47	0	0	3	0	0	0	3	3	3	0.0150528	1	0.658	0.0782172	1
519	TCHP	1543	4	0	0	4	1	0	0	5	5	4	0.0632698	0.196	0.87	0.0782399	1
520	DEFB130	488	0	0	0	3	2	0	0	5	5	4	0.0783426	NaN	NaN	0.0783426	1
521	IL11	616	0	0	0	0	0	0	1	1	1	1	0.078484	NaN	NaN	0.078484	1
522	TSPAN31	653	3	0	0	2	1	0	0	3	3	3	0.0151319	1	0.877	0.0785492	1
523	ZNF90	1818	29	0	0	1	1	0	0	2	2	2	0.316502	1	0.03	0.0788011	1
524	ACADVL	2046	12	0	0	4	0	0	1	5	5	5	0.03251	1	0.437	0.0788957	1
525	CPNE2	1707	6	0	0	2	0	0	0	2	2	2	0.100892	1	0.076	0.0789796	1
526	CACNA1F	6126	10	0	2	5	0	1	0	6	6	6	0.0909089	1	0.078	0.0791384	1
527	SPRR3	514	18	0	0	0	1	0	0	1	1	1	0.0791448	NaN	NaN	0.0791448	1
528	P2RX2	1530	13	0	0	5	0	0	0	5	5	5	0.0153396	1	0.543	0.0794178	1
529	STMN4	675	11	0	0	1	0	0	0	1	1	1	0.0795161	NaN	NaN	0.0795161	1
530	CEP57	1543	21	0	0	1	0	0	0	1	1	1	0.0796294	NaN	NaN	0.0796294	1
531	SMOC2	1422	73	0	0	0	1	0	1	2	2	2	0.394846	1	0.034	0.0796659	1
532	GAS2L2	2665	1	0	0	6	0	0	1	7	7	7	0.0518984	1	0.225	0.0801606	1
533	CD34	1203	18	0	0	1	1	1	0	3	3	3	0.0898408	1	0.139	0.0802641	1
534	GBP2	1816	15	0	0	1	0	0	1	2	2	2	0.181102	1	0.085	0.0803987	1
535	SPIRE2	2203	9	0	0	5	0	0	0	5	5	5	0.104436	1	0.055	0.0807756	1
536	CST8	437	7	0	0	0	0	0	1	1	1	1	0.0808023	NaN	NaN	0.0808023	1
537	DOT1L	4724	13	0	3	9	1	0	4	14	13	12	0.0156867	1	0.542	0.0808642	1
538	CCT6B	1647	14	0	0	2	0	0	0	2	2	2	0.0157363	1	0.779	0.08107	1
539	UBR1	5436	17	0	0	0	1	0	1	2	2	2	0.0157412	1	0.877	0.0810906	1
540	TAF7	1050	0	0	0	0	0	0	1	1	1	1	0.0811123	NaN	NaN	0.0811123	1
541	SGCE	1506	0	0	0	0	0	0	1	1	1	1	0.0812917	NaN	NaN	0.0812917	1
542	NDUFS6	389	33	0	0	0	0	0	1	1	1	1	0.0814395	NaN	NaN	0.0814395	1
543	DUSP26	648	1	0	1	0	1	0	0	1	1	1	0.0814818	NaN	NaN	0.0814818	1
544	UBE2J2	854	5	0	0	1	0	0	1	2	2	2	0.0158401	1	0.861	0.0815005	1
545	MBD5	4521	3	0	0	2	0	0	0	2	2	2	0.586803	1	0.0115	0.0815155	1
546	NR3C2	2987	1	0	0	0	1	0	0	1	1	1	0.0821926	NaN	NaN	0.0821926	1
547	ZFR2	3056	23	0	1	6	0	0	1	7	7	7	0.0916941	1	0.029	0.0823548	1
548	TRMT2A	1926	23	0	2	2	0	0	2	4	4	4	0.064622	1	0.24	0.0825382	1
549	PPP1R13B	3337	58	0	2	4	0	1	0	5	5	5	0.0604947	1	0.259	0.0825411	1
550	CC2D1B	2669	0	0	0	3	0	0	1	4	4	4	0.0801951	1	0.179	0.0826552	1
551	LBX1	850	93	0	0	2	0	0	0	2	2	2	0.201601	1	0.07	0.0826918	1
552	BLVRA	921	3	0	0	0	0	0	1	1	1	1	0.08295	NaN	NaN	0.08295	1
553	HPDL	1116	3	0	0	2	0	0	0	2	2	2	0.0964645	1	0.053	0.0830133	1
554	FAM69A	1305	63	0	0	1	0	0	1	2	2	2	0.294818	1	0.045	0.0830503	1
555	TMEM176A	732	0	0	2	2	0	0	0	2	2	2	0.902751	1	0.01	0.0835641	1
556	RBM27	3263	12	0	0	1	0	0	1	2	2	2	0.0468644	1	0.273	0.0836296	1
557	LINGO1	1869	58	0	1	6	0	0	0	6	6	6	0.016364	1	0.481	0.0836636	1
558	KLF6	864	249	0	0	2	0	0	0	2	2	2	0.189606	1	0.0124	0.0838157	1
559	CD4	1413	19	0	0	1	1	0	1	3	3	3	0.0164847	1	0.806	0.0841597	1
560	SCIN	2208	45	0	0	3	0	0	0	3	3	3	0.213806	1	0.018	0.0842466	1
561	TBC1D8B	3507	1	0	0	0	0	0	1	1	1	1	0.0844363	NaN	NaN	0.0844363	1
562	NPC1L1	4158	3	0	0	1	0	1	0	2	2	2	0.0848086	NaN	NaN	0.0848086	1
563	ZNF430	1729	4	0	0	0	1	0	0	1	1	1	0.084862	NaN	NaN	0.084862	1
564	PNKD	1557	32	0	0	3	0	0	0	3	3	3	0.256561	1	0.048	0.0849457	1
565	CFHR4	1018	7	0	0	2	0	0	0	2	2	2	0.0849704	NaN	NaN	0.0849704	1
566	GJD2	970	67	0	0	2	1	0	0	3	3	3	0.0166999	1	0.329	0.0850418	1
567	SV2A	2273	1	0	2	4	2	0	2	8	8	8	0.0167022	1	0.535	0.085051	1
568	C8orf33	708	9	0	0	2	0	0	0	2	2	2	0.0429176	1	0.227	0.0851971	1
569	G6PC	1092	6	0	0	2	1	0	0	3	3	3	0.0167515	1	0.69	0.0852528	1
570	SIK2	2837	73	0	2	1	0	0	1	2	2	2	0.795543	1	0.01	0.0853938	1
571	RRAS2	640	18	0	0	0	0	0	1	1	1	1	0.0855823	NaN	NaN	0.0855823	1
572	NHLRC1	1190	16	0	0	2	0	0	1	3	3	3	0.0356737	1	0.45	0.0856064	1
573	PRRG3	708	12	0	1	4	1	0	0	5	5	5	0.0170369	1	0.409	0.0864176	1
574	TNFRSF14	880	13	0	0	4	0	0	1	5	4	5	0.0170627	1	0.657	0.0865224	1
575	ZSWIM4	3018	4	0	5	6	0	0	1	7	7	7	0.216347	0.058	0.636	0.0866395	1
576	TTBK1	4022	50	0	1	9	0	0	0	9	9	9	0.0171013	1	0.807	0.0866798	1
577	FTSJD1	2317	24	0	0	2	0	0	0	2	2	2	0.0171046	1	0.887	0.0866933	1
578	ZBTB37	1590	2	0	1	1	0	0	1	2	2	2	0.0718768	1	0.209	0.0867015	1
579	FLNA	8128	20	0	6	16	1	1	2	20	18	20	0.0427771	1	0.243	0.0868925	1
580	POMGNT1	2067	17	0	0	2	0	0	1	3	3	3	0.140046	1	0.109	0.0871854	1
581	ARTN	784	2	0	0	0	0	0	1	1	1	1	0.0873539	NaN	NaN	0.0873539	1
582	MRPL14	446	34	0	0	0	1	0	0	1	1	1	0.0876383	NaN	NaN	0.0876383	1
583	TMEM171	989	53	0	0	2	0	0	0	2	2	2	0.220075	1	0.04	0.0878352	1
584	C2orf18	1138	6	0	0	4	0	0	0	4	4	4	0.0173965	1	0.377	0.0878783	1
585	FAM150A	406	16	0	0	0	0	0	1	1	1	1	0.0881074	NaN	NaN	0.0881074	1
586	RHOA	598	25	0	0	1	0	0	0	1	1	1	0.0881487	NaN	NaN	0.0881487	1
587	NRN1	437	26	0	0	1	0	0	0	1	1	1	0.0882355	NaN	NaN	0.0882355	1
588	ZNF98	1731	0	0	0	0	0	0	1	1	1	1	0.0883355	NaN	NaN	0.0883355	1
589	MBD1	2074	13	0	0	2	0	0	0	2	2	2	0.215151	1	0.036	0.0888727	1
590	SLC25A14	1014	4	0	0	0	0	0	1	1	1	1	0.0889188	NaN	NaN	0.0889188	1
591	BZRAP1	5698	8	0	0	3	1	1	0	5	4	5	0.067842	1	0.256	0.0891324	1
592	SCG2	1858	75	0	0	3	0	0	0	3	3	3	0.0177251	1	0.925	0.0892062	1
593	PKP1	2300	36	0	1	1	1	0	1	3	3	3	0.147885	1	0.119	0.0892915	1
594	PTGER2	1081	18	0	0	1	0	0	1	2	2	2	0.0386995	1	0.348	0.0893595	1
595	ATL3	1674	26	0	0	1	1	0	0	2	2	2	0.133655	1	0.096	0.0894122	1
596	GABBR2	2898	38	0	0	2	1	0	0	3	3	3	0.0178023	1	0.817	0.0895175	1
597	ACAT2	1226	29	0	0	2	0	0	0	2	2	2	0.0896424	NaN	NaN	0.0896424	1
598	SRRM2	8315	0	0	0	15	4	1	0	20	19	20	0.0178389	1	0.608	0.089665	1
599	CHRNA10	1371	15	0	0	4	0	0	0	4	4	4	0.0725884	1	0.191	0.0897369	1
600	NTM	1195	24	0	0	4	1	0	0	5	5	5	0.0179889	1	0.724	0.0902681	1
601	UBXN10	847	19	0	0	2	1	0	0	3	3	3	0.0180201	1	0.665	0.0903938	1
602	RNF219	2203	10	0	0	3	1	0	0	4	4	4	0.115598	1	0.131	0.0904464	1
603	TMEM106A	817	12	0	0	1	0	0	0	1	1	1	0.0906426	NaN	NaN	0.0906426	1
604	DKK3	1083	162	0	0	2	0	0	0	2	2	2	0.199339	1	0.047	0.090874	1
605	C19orf21	2056	17	0	0	4	1	0	0	5	5	5	0.0181413	1	0.643	0.0908801	1
606	MEF2D	1606	70	0	1	4	0	1	0	5	5	5	0.0181884	1	0.368	0.0910687	1
607	TRIM41	2009	20	0	2	2	0	0	1	3	3	3	0.224553	1	0.063	0.0910703	1
608	STX3	960	15	0	0	1	1	0	0	2	2	2	0.120044	1	0.141	0.091302	1
609	NDOR1	1873	1	0	0	2	0	0	0	2	2	2	0.406089	1	0.02	0.0914116	1
610	HIST1H2BF	383	108	0	0	3	0	0	0	3	3	3	0.0183069	1	0.587	0.0915432	1
611	KRT13	1407	14	0	0	3	0	0	0	3	3	3	0.0267792	1	0.642	0.0916906	1
612	RABGGTB	1030	6	0	0	0	0	0	1	1	1	1	0.0916926	NaN	NaN	0.0916926	1
613	TMEM184B	1256	29	0	0	3	1	0	0	4	4	4	0.0183502	1	0.454	0.0917163	1
614	ZNF711	2314	2	0	2	2	0	0	0	2	2	2	0.759701	1	0.0106	0.0918546	1
615	SH3GLB2	1228	22	0	0	2	1	0	0	3	3	3	0.0184062	1	0.926	0.0919401	1
616	EN2	1006	58	0	0	2	0	0	1	3	3	3	0.01841	1	0.976	0.0919552	1
617	PCDHB11	2394	16	0	0	2	0	0	0	2	2	2	0.811762	1	0.0189	0.0920233	1
618	PRPF3	2112	14	0	0	2	0	0	1	3	3	3	0.027235	1	0.506	0.0925023	1
619	ADAMTS20	5884	8	0	0	5	0	0	0	5	5	4	0.566745	0.025	0.873	0.0931219	1
620	ITGB5	2456	14	0	0	2	0	0	0	2	2	2	0.25628	1	0.07	0.0931451	1
621	GALK1	1209	3	0	1	4	1	0	1	6	6	6	0.0187731	1	0.844	0.0934023	1
622	TIAF1	348	43	0	0	1	0	0	0	1	1	1	0.0935142	NaN	NaN	0.0935142	1
623	AGAP2	3815	3	0	0	1	1	0	0	2	2	2	0.065585	1	0.235	0.0936002	1
624	KRTAP15-1	416	7	0	0	2	0	0	0	2	2	2	0.523258	1	0.016	0.0936575	1
625	HECW2	4831	28	0	1	7	0	0	0	7	7	7	0.0188451	1	0.898	0.0936883	1
626	ASAP1	3504	4	0	1	1	0	1	0	2	2	2	0.149722	1	0.098	0.0937673	1
627	UNK	2725	93	0	0	4	0	0	1	5	5	5	0.0982645	1	0.126	0.0937745	1
628	ZIC4	1275	30	0	0	4	1	0	0	5	5	5	0.0188881	1	0.879	0.0938594	1
629	DDAH1	878	21	0	0	1	1	0	0	2	2	2	0.0189207	1	0.949	0.0939884	1
630	ZP1	1965	5	0	1	3	1	0	0	4	4	4	0.0330191	1	0.57	0.0941166	1
631	TREX2	714	0	0	0	1	0	0	1	2	2	2	0.0737565	1	0.182	0.0941262	1
632	OR13H1	926	15	0	0	1	0	0	0	1	1	1	0.0941447	NaN	NaN	0.0941447	1
633	TAAR2	1060	2	0	0	0	1	0	0	1	1	1	0.0942209	NaN	NaN	0.0942209	1
634	NPAS4	2437	26	0	1	8	0	0	0	8	8	8	0.0189891	1	0.451	0.09426	1
635	ZNF69	468	90	0	0	1	0	0	1	2	2	2	0.0340179	1	0.476	0.0943665	1
636	BAI1	4871	7	0	3	11	1	1	1	14	14	14	0.019051	1	0.585	0.094505	1
637	GPD2	2248	4	0	0	0	1	0	0	1	1	1	0.0945573	NaN	NaN	0.0945573	1
638	C2orf89	1393	13	0	1	2	0	0	1	3	3	3	0.0190728	1	0.807	0.0945913	1
639	TUBGCP6	5558	8	0	2	5	1	0	3	9	7	9	0.0191381	1	0.835	0.0948499	1
640	GOLGA7B	578	18	0	0	2	1	0	0	3	3	3	0.0191419	1	0.999	0.0948648	1
641	MEGF8	8497	4	0	1	15	2	0	1	18	17	18	0.105392	0.14	0.896	0.0950208	1
642	STAC3	1138	128	0	0	3	0	0	1	4	4	4	0.0372034	1	0.447	0.0955235	1
643	IRGQ	1880	6	0	2	2	1	0	0	3	3	3	0.0193899	1	0.637	0.0958443	1
644	FBXO25	1144	2	0	0	0	0	0	1	1	1	1	0.0959383	NaN	NaN	0.0959383	1
645	ASB3	1604	32	0	0	1	0	0	1	2	2	2	0.0464548	1	0.32	0.0959555	1
646	DDX50	2270	13	0	0	1	1	0	0	2	2	2	0.211952	1	0.054	0.0962765	1
647	MTIF2	2238	5	0	0	0	0	1	0	1	1	1	0.0963042	NaN	NaN	0.0963042	1
648	GPR25	1086	1	0	2	5	0	0	1	6	6	6	0.158668	0.098	0.626	0.0963419	1
649	SPIB	811	41	0	0	2	0	0	0	2	2	2	0.156248	1	0.071	0.0964003	1
650	DNMT3L	1210	30	0	0	3	0	0	1	4	4	4	0.0644603	1	0.212	0.0964021	1
651	UBE3C	3340	6	0	1	4	0	0	0	4	4	3	0.529327	0.036	0.972	0.0966131	1
652	TBC1D2	2802	16	0	3	6	0	0	1	7	7	6	0.35648	0.048	0.718	0.0966969	1
653	TMED2	618	48	0	0	1	0	0	0	1	1	1	0.0966998	NaN	NaN	0.0966998	1
654	SPDEF	1028	61	0	1	3	0	0	1	4	4	4	0.0818121	1	0.108	0.0968088	1
655	ERO1LB	1464	0	0	0	0	0	0	1	1	1	1	0.0968109	NaN	NaN	0.0968109	1
656	LMAN1L	1635	9	0	0	2	0	0	1	3	3	3	0.39285	1	0.042	0.0968387	1
657	CSNK1G2	1288	18	0	1	5	0	0	0	5	5	5	0.0836318	1	0.157	0.0968818	1
658	ZNF484	2575	58	0	1	2	0	0	1	3	3	3	0.285195	1	0.046	0.09698	1
659	TGFB2	1357	16	0	1	2	0	0	0	2	2	1	0.422408	0.047	0.981	0.0976656	1
660	C1orf192	552	35	0	0	1	0	0	0	1	1	1	0.0977699	NaN	NaN	0.0977699	1
661	SLC6A19	1951	58	0	2	6	0	0	0	6	6	6	0.0511994	1	0.218	0.0981144	1
662	GPATCH4	1176	5	0	1	2	0	0	1	3	3	3	0.0427902	1	0.44	0.0981741	1
663	SLC25A37	1029	32	0	0	4	1	0	0	5	3	4	0.0200869	1	0.293	0.0985804	1
664	ALPL	1615	64	0	2	3	1	0	0	4	4	3	0.186106	0.078	0.781	0.0986294	1
665	CYP2A6	1519	15	0	0	1	0	0	2	3	3	3	0.0722686	1	0.21	0.0988772	1
666	NRN1L	508	39	0	0	2	0	0	0	2	2	2	0.079141	1	0.249	0.0992562	1
667	IFNA2	569	6	0	0	1	0	0	0	1	1	1	0.0993054	NaN	NaN	0.0993054	1
668	RGS11	1474	1	0	1	1	1	0	0	2	2	2	0.143985	1	0.092	0.0994191	1
669	DKK4	689	31	0	0	0	1	0	0	1	1	1	0.0995219	NaN	NaN	0.0995219	1
670	CPN1	1409	43	0	0	4	0	0	0	4	4	4	0.0572092	1	0.242	0.0996708	1
671	SPAG4	1360	40	0	1	4	0	0	0	4	4	4	0.0482759	1	0.325	0.099694	1
672	BTBD17	1445	55	0	0	3	0	0	0	3	3	3	0.239943	1	0.047	0.0997825	1
673	KHDRBS2	1082	33	0	0	3	1	0	0	4	4	4	0.265351	1	0.048	0.099926	1
674	AOC2	2285	7	0	0	4	0	1	0	5	5	5	0.0621704	1	0.26	0.100012	1
675	COL2A1	4676	9	0	0	4	0	1	0	5	5	5	0.13465	1	0.096	0.100061	1
676	C16orf93	917	1	0	1	0	0	0	1	1	1	1	0.100085	NaN	NaN	0.100085	1
677	MAML1	3067	8	0	1	2	0	0	0	2	2	1	0.731687	0.026	0.022	0.100141	1
678	PROC	1418	12	0	0	2	0	0	0	2	2	2	0.138635	1	0.132	0.10026	1
679	C19orf50	547	38	0	0	4	0	0	0	4	4	4	0.0205717	1	0.529	0.100469	1
680	POLQ	7889	1	0	0	2	2	0	0	4	4	4	0.104429	1	0.183	0.100472	1
681	IL2RB	1692	84	0	1	2	1	0	0	3	3	3	0.257373	1	0.063	0.100539	1
682	RCCD1	1155	4	0	0	0	0	0	1	1	1	1	0.10055	NaN	NaN	0.10055	1
683	SLC6A17	2228	10	0	0	4	0	0	0	4	4	4	0.0808455	1	0.213	0.100639	1
684	BCHE	1821	2	0	1	0	0	0	1	1	1	1	0.100723	NaN	NaN	0.100723	1
685	CAPN13	2098	17	0	0	1	0	0	1	2	2	2	0.0672025	1	0.295	0.10096	1
686	RNF111	3013	5	0	0	2	0	0	1	3	3	3	0.0976671	1	0.143	0.100988	1
687	COL23A1	1735	2	0	1	0	0	0	1	1	1	1	0.101157	NaN	NaN	0.101157	1
688	MAP4	4896	6	0	0	4	0	0	0	4	4	4	0.0957616	1	0.201	0.101278	1
689	ATP6V1F	366	2	0	1	1	0	0	1	2	2	2	0.101286	NaN	NaN	0.101286	1
690	ERF	1659	84	0	1	5	0	0	1	6	6	6	0.0477267	1	0.346	0.101573	1
691	SF3B14	390	4	0	0	1	0	0	0	1	1	1	0.102012	NaN	NaN	0.102012	1
692	SATB1	2332	16	0	0	3	0	0	1	4	4	4	0.159365	1	0.088	0.102267	1
693	FBXO4	1214	7	0	0	0	1	0	0	1	1	1	0.102432	NaN	NaN	0.102432	1
694	LRRC41	2477	7	0	0	5	0	0	1	6	6	6	0.0466737	1	0.413	0.102501	1
695	INHBA	1285	24	0	0	4	0	0	1	5	5	5	0.0211208	1	0.4	0.102594	1
696	PTCH2	3716	0	0	0	1	0	0	2	3	3	3	0.021135	1	0.679	0.102649	1
697	PAK6	2078	21	0	1	5	0	0	0	5	5	5	0.0212502	1	0.961	0.103093	1
698	BTNL9	1648	8	0	2	2	1	0	0	3	3	3	0.121085	1	0.133	0.103327	1
699	JPH1	2008	18	0	0	3	0	0	0	3	3	3	0.0766889	1	0.138	0.10336	1
700	TNNI2	592	10	0	0	2	0	0	0	2	2	2	0.0586509	1	0.25	0.103473	1
701	MYCN	1399	0	0	3	1	1	0	0	2	2	2	0.103501	NaN	NaN	0.103501	1
702	C19orf51	1813	54	0	1	3	1	0	0	4	4	4	0.0705264	1	0.224	0.103552	1
703	CCS	855	55	0	0	1	0	0	1	2	2	2	0.194277	1	0.079	0.103556	1
704	ITLN2	1008	54	0	0	2	0	0	0	2	2	2	0.199729	1	0.071	0.103558	1
705	C12orf71	816	0	0	1	3	0	0	0	3	3	3	0.976801	0.017	0.706	0.104014	1
706	PLK2	2110	34	0	0	1	1	1	0	3	3	3	0.0215159	1	0.868	0.104115	1
707	PYGB	2608	24	0	1	3	0	0	0	3	3	3	0.0544931	1	0.106	0.104149	1
708	CCDC154	2070	0	0	0	4	1	0	0	5	5	5	0.211515	1	0.036	0.10434	1
709	CCDC88A	5744	6	0	0	2	0	0	1	3	3	3	0.143029	1	0.069	0.104427	1
710	HHATL	1561	5	0	1	2	2	0	0	4	4	4	0.0216151	1	0.888	0.104495	1
711	AP1G1	2570	0	0	0	0	0	0	1	1	1	1	0.105025	NaN	NaN	0.105025	1
712	LUZP1	3235	2	0	0	2	1	0	0	3	3	3	0.0511996	1	0.4	0.10505	1
713	LENG8	2463	1	0	1	2	0	0	0	2	2	2	0.946273	1	0.02	0.105067	1
714	CCDC57	2812	7	0	0	6	0	0	1	7	7	7	0.118293	1	0.085	0.105073	1
715	RAI2	1597	0	0	0	1	0	0	1	2	2	2	0.0575548	1	0.348	0.105254	1
716	C1orf158	597	5	0	0	1	0	0	0	1	1	1	0.105455	NaN	NaN	0.105455	1
717	TRMT112	392	1	0	0	0	0	0	1	1	1	1	0.105491	NaN	NaN	0.105491	1
718	ARFRP1	635	163	0	0	1	1	0	2	4	4	4	0.0218978	1	0.573	0.105577	1
719	CLSTN1	3018	10	0	0	4	0	0	0	4	4	4	0.0446971	1	0.412	0.105592	1
720	RWDD3	835	65	0	0	3	0	0	0	3	3	3	0.0219109	1	0.418	0.105627	1
721	SMCR7	1412	21	0	0	3	0	0	0	3	3	3	0.112306	1	0.175	0.106014	1
722	KCNK7	1033	3	0	2	2	0	0	0	2	2	2	0.64796	1	0.021	0.106084	1
723	NETO2	1610	14	0	0	0	1	0	0	1	1	1	0.106388	NaN	NaN	0.106388	1
724	LGTN	1811	17	0	1	2	0	0	0	2	2	2	0.105343	1	0.189	0.106434	1
725	IFI30	779	92	0	0	2	0	0	0	2	2	2	0.2704	1	0.071	0.106626	1
726	CLK3	1965	2	0	0	3	0	0	1	4	4	4	0.0446597	1	0.446	0.106884	1
727	ATP7A	4591	18	0	0	3	0	1	0	4	4	4	0.0222709	1	0.818	0.107	1
728	NCAPH2	1934	3	0	0	0	0	0	1	1	1	1	0.107349	NaN	NaN	0.107349	1
729	IGFBPL1	855	0	0	1	1	0	1	0	2	2	2	0.402557	1	0.0186	0.107423	1
730	SFRS7	745	6	0	0	1	0	1	0	2	2	2	0.0223947	1	0.612	0.10747	1
731	CCDC65	1483	5	0	0	0	1	0	0	1	1	1	0.107743	NaN	NaN	0.107743	1
732	NGFR	1304	57	0	0	6	0	0	0	6	5	6	0.0224704	1	0.828	0.107758	1
733	SH3TC2	3931	17	0	1	8	0	0	0	8	8	8	0.030673	1	0.68	0.107807	1
734	PHKG1	1202	2	0	0	1	0	0	1	2	2	2	0.170488	1	0.067	0.107887	1
735	SPINK1	254	5	0	0	1	0	0	0	1	1	1	0.108094	NaN	NaN	0.108094	1
736	IGSF22	4069	4	0	2	2	0	0	1	3	3	3	0.309158	1	0.067	0.10813	1
737	OPLAH	3975	0	0	4	3	0	0	0	3	3	3	0.956487	1	0.011	0.108148	1
738	CDYL2	1545	15	0	0	3	2	0	0	5	5	4	0.129873	0.321	0.224	0.108242	1
739	EXD2	1519	22	0	0	2	0	0	0	2	2	2	0.108432	NaN	NaN	0.108432	1
740	DFNB59	1083	43	0	0	2	0	0	0	2	2	2	0.0404165	1	0.137	0.108529	1
741	EHMT2	3743	4	0	1	5	0	1	0	6	6	6	0.118827	1	0.094	0.108613	1
742	ELFN2	2463	29	0	3	4	1	0	0	5	5	5	0.0227069	1	0.697	0.108654	1
743	OGG1	1769	2	0	0	0	0	0	1	1	1	1	0.10884	NaN	NaN	0.10884	1
744	MYL3	614	6	0	0	1	0	1	0	2	2	2	0.0856379	1	0.199	0.10893	1
745	GLI2	4811	3	0	5	5	0	0	1	6	6	6	0.734966	0.018	0.557	0.108946	1
746	MRPS33	329	4	0	0	1	0	0	1	2	2	2	0.022791	1	0.718	0.108973	1
747	COX11	915	1	0	0	0	1	0	0	1	1	1	0.109166	NaN	NaN	0.109166	1
748	KLHL3	1820	66	0	0	2	0	1	1	4	4	4	0.022844	1	0.761	0.109173	1
749	KRT72	1574	81	0	0	2	1	0	0	3	3	3	0.0489383	1	0.426	0.109396	1
750	ARHGAP4	3051	8	0	1	3	2	0	1	6	6	6	0.0419746	1	0.478	0.10977	1
751	SNUPN	1115	24	0	0	0	1	0	0	1	1	1	0.109864	NaN	NaN	0.109864	1
752	ITGB4	5790	3	0	3	5	1	0	2	8	8	7	0.303184	0.066	0.485	0.10992	1
753	NOL4	1957	1	0	0	2	0	1	0	3	3	3	0.307468	1	0.066	0.109989	1
754	MUC16	43858	0	0	8	45	2	3	4	54	49	53	0.215802	0.096	0.882	0.110104	1
755	ZFAND5	665	133	0	0	0	0	1	0	1	1	1	0.110206	NaN	NaN	0.110206	1
756	NOLC1	2148	9	0	0	2	0	0	0	2	2	2	0.0827907	1	0.236	0.110446	1
757	C1orf163	706	46	0	0	1	0	0	1	2	2	2	0.0564158	1	0.399	0.110466	1
758	RCL1	1154	2	0	0	2	1	0	0	3	3	3	0.023221	1	0.649	0.110595	1
759	GPR101	1526	22	0	1	3	0	0	0	3	3	3	0.516198	1	0.043	0.110624	1
760	GPR151	1260	12	0	0	2	0	0	0	2	2	2	0.02327	1	0.795	0.110779	1
761	NFIL3	1389	74	0	0	2	0	0	1	3	3	3	0.046923	1	0.446	0.110793	1
762	CHST15	1710	80	0	1	2	0	0	0	2	2	2	0.62981	1	0.0106	0.110903	1
763	HSD17B1	1007	10	0	1	3	0	0	0	3	3	3	0.262662	1	0.073	0.111181	1
764	KIAA1755	3655	14	0	0	2	0	0	1	3	3	3	0.0593646	1	0.337	0.111229	1
765	TMTC2	2555	0	0	0	0	1	0	0	1	1	1	0.11134	NaN	NaN	0.11134	1
766	SLC6A9	2209	6	0	0	3	1	0	1	5	5	5	0.0235347	1	0.577	0.111773	1
767	PRUNE2	9339	5	0	1	4	2	0	1	7	7	7	0.114215	1	0.162	0.112177	1
768	NYNRIN	5729	6	0	1	5	0	0	0	5	5	5	0.116586	1	0.191	0.112268	1
769	LTB4R2	1093	122	0	1	2	1	0	2	5	5	5	0.0237024	1	0.989	0.112401	1
770	FLG	12194	9	0	5	15	2	0	1	18	18	17	0.244391	0.127	0.457	0.112414	1
771	DNAJC16	2405	11	0	0	1	1	0	0	2	2	2	0.0568831	1	0.088	0.112468	1
772	CST7	450	4	0	1	0	0	1	0	1	1	1	0.112605	NaN	NaN	0.112605	1
773	IRX5	1460	4	0	0	2	0	1	1	4	4	4	0.023771	1	0.789	0.112658	1
774	FLT1	4390	3	0	0	2	0	0	0	2	2	2	0.301359	1	0.059	0.112794	1
775	PIK3CG	3349	5	0	1	5	1	0	0	6	6	6	0.0238322	1	0.859	0.112886	1
776	HSD3B2	1131	15	0	0	0	1	0	0	1	1	1	0.113118	NaN	NaN	0.113118	1
777	TMEM163	900	29	0	0	0	0	1	0	1	1	1	0.113445	NaN	NaN	0.113445	1
778	EPYC	993	4	0	0	0	0	0	1	1	1	1	0.113761	NaN	NaN	0.113761	1
779	FAM102A	1195	30	0	1	2	1	0	0	3	3	3	0.096886	1	0.14	0.113977	1
780	NIT2	869	14	0	1	0	0	0	1	1	1	1	0.114301	NaN	NaN	0.114301	1
781	TCIRG1	2571	18	0	0	2	0	1	0	3	3	3	0.0753314	1	0.195	0.114469	1
782	FAM184B	3251	0	0	2	3	0	0	0	3	3	3	0.999998	1	0.0205	0.11463	1
783	C9orf114	1179	9	0	0	0	1	0	1	2	2	2	0.0243309	1	0.751	0.114745	1
784	TRMT12	1347	17	0	0	3	0	0	0	3	3	3	0.0243486	1	0.64	0.114811	1
785	TMEM159	498	25	0	0	0	1	0	0	1	1	1	0.114871	NaN	NaN	0.114871	1
786	RTN2	1678	16	0	0	4	0	0	1	5	5	5	0.0763903	1	0.208	0.114885	1
787	CDC42SE2	267	8	0	0	1	0	0	0	1	1	1	0.115096	NaN	NaN	0.115096	1
788	RPL35A	351	76	0	0	0	0	0	1	1	1	1	0.115284	NaN	NaN	0.115284	1
789	DCXR	767	25	0	0	1	0	0	1	2	2	2	0.0938384	1	0.218	0.115342	1
790	EPHB3	3057	48	0	2	4	0	0	6	10	10	10	0.0406921	1	0.458	0.115511	1
791	HPS5	3478	2	0	0	1	0	0	1	2	2	2	0.140499	1	0.153	0.115696	1
792	B2M	374	128	0	0	1	0	0	1	2	2	2	0.0246073	1	0.538	0.11577	1
793	CXorf21	909	18	0	0	0	1	0	0	1	1	1	0.116203	NaN	NaN	0.116203	1
794	ZNF692	1619	12	0	0	2	0	2	0	4	4	4	0.0890963	1	0.169	0.116368	1
795	DAB1	1720	0	0	0	0	0	0	1	1	1	1	0.116537	NaN	NaN	0.116537	1
796	DUPD1	671	46	0	0	1	0	0	1	2	2	2	0.0335089	1	0.357	0.116595	1
797	PHLDB2	3961	9	0	1	4	0	0	0	4	4	4	0.200633	1	0.114	0.116773	1
798	SOX12	948	20	0	0	2	2	0	0	4	4	4	0.0249435	1	0.965	0.117013	1
799	AKAP14	623	9	0	0	1	0	0	0	1	1	1	0.117424	NaN	NaN	0.117424	1
800	LDLRAD2	837	0	0	1	1	0	1	0	2	2	2	0.272429	1	0.088	0.117456	1
801	TNFAIP8	605	31	0	0	1	0	0	0	1	1	1	0.117503	NaN	NaN	0.117503	1
802	TOR1AIP2	1821	10	0	0	1	1	0	0	2	2	2	0.0519688	1	0.386	0.117786	1
803	OR10C1	938	3	0	0	0	1	0	0	1	1	1	0.117847	NaN	NaN	0.117847	1
804	CYC1	1004	2	0	0	2	0	0	1	3	3	3	0.0251885	1	0.765	0.117917	1
805	PGK2	1254	40	0	1	4	0	0	0	4	4	4	0.157673	1	0.094	0.118061	1
806	GATAD2B	1821	14	0	0	3	0	0	0	3	3	3	0.0554522	1	0.358	0.118276	1
807	SLC19A1	1796	24	0	1	8	0	0	0	8	8	8	0.0253221	1	0.717	0.118408	1
808	RNASEL	2246	16	0	2	2	0	0	0	2	2	2	0.487125	1	0.049	0.118439	1
809	RGMA	1407	9	0	0	5	0	0	0	5	5	5	0.0588037	1	0.381	0.11849	1
810	CRH	595	48	0	0	2	0	0	1	3	3	3	0.0253829	1	0.998	0.118632	1
811	PRIC285	8043	13	0	9	13	1	0	1	15	15	15	0.113823	1	0.065	0.119048	1
812	SUV39H2	1069	58	0	0	1	0	0	0	1	1	1	0.119307	NaN	NaN	0.119307	1
813	MRP63	313	26	0	0	0	1	0	0	1	1	1	0.119671	NaN	NaN	0.119671	1
814	GRINA	1140	22	0	2	2	0	1	0	3	3	3	0.141821	1	0.129	0.119683	1
815	GYG2	1546	54	0	0	1	0	1	0	2	2	2	0.0257102	1	0.903	0.119832	1
816	LYPD6B	648	81	0	0	0	0	1	0	1	1	1	0.120033	NaN	NaN	0.120033	1
817	ZCCHC13	503	35	0	0	3	0	0	0	3	3	3	0.0257794	1	0.845	0.120085	1
818	DNM2	2836	6	0	2	5	0	0	0	5	5	4	0.587621	0.039	0.688	0.120363	1
819	C15orf32	545	24	0	0	1	0	0	0	1	1	1	0.120503	NaN	NaN	0.120503	1
820	RAI1	5737	5	0	0	4	0	0	0	4	4	4	0.231541	1	0.073	0.120645	1
821	C9orf163	612	14	0	0	2	0	0	0	2	2	2	0.109774	1	0.218	0.120951	1
822	DCAF4L2	1190	3	0	1	4	0	0	0	4	4	4	0.456437	1	0.038	0.120953	1
823	BCL2L11	738	3	0	0	3	0	0	1	4	4	4	0.0260418	1	0.927	0.121044	1
824	PDCD1	885	72	0	0	4	0	0	0	4	4	4	0.0715443	1	0.312	0.121306	1
825	VGLL1	793	13	0	0	1	0	0	0	1	1	1	0.121342	NaN	NaN	0.121342	1
826	C1orf109	628	3	0	1	2	0	0	0	2	2	2	0.121405	NaN	NaN	0.121405	1
827	GLI3	4799	41	0	3	9	0	1	0	10	10	10	0.168733	1	0.125	0.121451	1
828	NLRP14	3326	17	0	1	2	0	0	0	2	2	2	0.74829	1	0.028	0.121584	1
829	CHD8	7904	3	0	3	4	2	0	1	7	7	7	0.0666749	1	0.361	0.121632	1
830	KNTC1	6882	24	0	1	3	0	0	0	3	3	3	0.33653	1	0.068	0.1218	1
831	PALLD	4136	9	0	1	5	1	0	1	7	7	7	0.0541994	1	0.456	0.122133	1
832	EIF1AD	518	52	0	0	2	0	0	0	2	2	2	0.0725936	1	0.342	0.122172	1
833	CSPG4	7007	12	0	3	8	0	0	1	9	9	8	0.412076	0.051	0.664	0.122249	1
834	C2orf76	403	29	0	0	1	0	0	0	1	1	1	0.12226	NaN	NaN	0.12226	1
835	STOML2	1109	9	0	0	1	0	0	0	1	1	1	0.122318	NaN	NaN	0.122318	1
836	CLEC16A	3250	11	0	0	7	0	0	0	7	7	7	0.0264714	1	0.719	0.122607	1
837	ITSN1	5326	11	0	0	0	1	0	1	2	2	2	0.0264906	1	0.516	0.122677	1
838	TRPM8	3415	8	0	0	2	0	0	0	2	2	2	0.779983	1	0.024	0.122782	1
839	NRAS	590	34	0	0	2	0	0	0	2	2	2	0.0265491	1	0.469	0.122889	1
840	JAK3	3467	9	0	3	6	0	0	0	6	6	5	0.241449	0.092	0.826	0.122927	1
841	THSD7A	5078	6	0	0	6	0	0	1	7	7	6	0.33302	0.058	0.839	0.123225	1
842	MRPL53	347	4	0	0	1	0	0	1	2	2	2	0.140498	1	0.112	0.123417	1
843	DCN	1108	22	0	0	1	0	0	1	2	2	2	0.0699485	1	0.206	0.12351	1
844	RASSF10	1852	5	0	0	3	0	0	1	4	4	4	0.0720184	1	0.267	0.123766	1
845	NCK2	1155	3	0	0	0	0	1	0	1	1	1	0.123769	NaN	NaN	0.123769	1
846	GPR111	1961	13	0	0	4	0	0	0	4	4	4	0.0977915	1	0.267	0.12378	1
847	BST2	559	48	0	0	0	0	1	0	1	1	1	0.123812	NaN	NaN	0.123812	1
848	FAM119B	832	8	0	0	1	0	0	0	1	1	1	0.124013	NaN	NaN	0.124013	1
849	ABCA8	4894	0	0	0	0	0	1	1	2	2	2	0.107583	1	0.23	0.124145	1
850	POLA2	1865	5	0	0	1	0	0	2	3	3	3	0.0658525	1	0.351	0.124282	1
851	ANO1	3061	2	0	0	3	1	1	0	5	5	5	0.0269432	1	0.845	0.124316	1
852	GH2	1015	39	0	0	2	0	0	0	2	2	2	0.466719	1	0.033	0.124773	1
853	ATOH8	974	9	0	2	2	1	0	1	4	4	4	0.0271618	1	0.751	0.125106	1
854	RGS4	929	30	0	0	1	0	0	1	2	2	2	0.0271706	1	0.769	0.125137	1
855	AGAP3	2871	30	0	2	4	0	0	0	4	4	4	0.249964	1	0.042	0.12541	1
856	KTN1	4257	8	0	0	0	0	1	0	1	1	1	0.125455	NaN	NaN	0.125455	1
857	CXorf41	669	25	0	0	1	0	0	0	1	1	1	0.12562	NaN	NaN	0.12562	1
858	ESX1	1235	6	0	0	2	0	0	0	2	2	2	0.248529	1	0.07	0.125741	1
859	HRH1	1468	25	0	0	3	0	0	1	4	4	4	0.0521218	1	0.221	0.125834	1
860	KEAP1	1895	6	0	1	3	0	0	0	3	3	3	0.760773	1	0.025	0.12592	1
861	AQP10	928	16	0	0	2	0	0	0	2	2	2	0.0273936	1	0.388	0.125941	1
862	C11orf49	1212	43	0	0	1	0	0	1	2	2	2	0.027478	1	0.968	0.126244	1
863	SLC28A1	2087	25	0	0	3	0	0	1	4	4	4	0.0276904	1	0.709	0.127007	1
864	MMP27	1582	14	0	0	1	0	0	0	1	1	1	0.127041	NaN	NaN	0.127041	1
865	D4S234E	574	3	0	1	1	0	0	0	1	1	1	0.127085	NaN	NaN	0.127085	1
866	RXRG	1483	36	0	0	1	0	0	1	2	2	2	0.247549	1	0.061	0.127133	1
867	RLBP1	982	12	0	0	1	0	0	1	2	2	2	0.0640683	1	0.411	0.12719	1
868	CTSL2	1033	17	0	0	2	0	0	0	2	2	2	0.0277734	1	0.48	0.127304	1
869	GNB1L	1008	26	0	0	3	0	0	0	3	3	3	0.0867684	1	0.259	0.127588	1
870	MAGEE1	2874	3	0	1	8	1	0	0	9	9	9	0.106036	1	0.109	0.127713	1
871	BACE1	1538	5	0	0	0	1	0	0	1	1	1	0.127725	NaN	NaN	0.127725	1
872	GIGYF2	4080	17	0	0	3	1	0	0	4	4	4	0.153351	1	0.112	0.127793	1
873	CELSR1	9181	3	0	6	16	0	0	0	16	16	16	0.419364	1	0.02	0.128464	1
874	GPC2	1776	2	0	0	3	0	0	1	4	4	4	0.0680723	1	0.318	0.128765	1
875	HSDL2	1299	18	0	0	1	0	0	1	2	2	2	0.128897	NaN	NaN	0.128897	1
876	WDR91	2302	6	0	0	2	1	0	0	3	3	3	0.0282351	1	0.895	0.128955	1
877	C2orf78	2777	4	0	0	2	1	0	0	3	3	3	0.0282579	1	0.922	0.129036	1
878	PDZD4	2338	24	0	0	4	0	0	0	4	4	4	0.0282608	1	0.801	0.129047	1
879	TMEM57	2035	13	0	0	0	1	0	0	1	1	1	0.129229	NaN	NaN	0.129229	1
880	RNASE11	604	12	0	1	2	0	0	0	2	2	2	0.0682565	1	0.413	0.129281	1
881	CTDSP2	844	50	0	0	2	0	0	0	2	2	2	0.182943	1	0.13	0.129386	1
882	DHRS2	935	30	0	1	0	1	0	0	1	1	1	0.129647	NaN	NaN	0.129647	1
883	AQP7	1059	6	0	0	0	0	0	1	1	1	1	0.129942	NaN	NaN	0.129942	1
884	CD93	1963	9	0	1	3	0	0	0	3	3	3	0.693926	1	0.0133	0.129971	1
885	SAT1	536	97	0	0	1	0	0	0	1	1	1	0.130132	NaN	NaN	0.130132	1
886	SRD5A1	796	30	0	0	2	0	0	0	2	2	2	0.0286014	1	0.8	0.130259	1
887	ZSCAN18	1727	24	0	1	2	0	0	0	2	2	2	0.841318	1	0.032	0.130271	1
888	MED16	2694	3	0	0	3	0	0	0	3	3	3	0.277815	1	0.07	0.130307	1
889	IL2RA	847	14	0	1	2	0	0	0	2	2	2	0.371827	1	0.041	0.130363	1
890	NIT1	1194	3	0	1	0	0	0	1	1	1	1	0.130994	NaN	NaN	0.130994	1
891	STK31	3156	2	0	0	0	1	1	0	2	2	2	0.0836551	1	0.211	0.131181	1
892	OR4C13	934	7	0	0	0	0	0	1	1	1	1	0.131219	NaN	NaN	0.131219	1
893	SERPIND1	1516	9	0	0	2	0	0	0	2	2	2	0.0288819	1	0.602	0.131255	1
894	METTL1	853	7	0	0	1	0	0	0	1	1	1	0.131259	NaN	NaN	0.131259	1
895	LAMC2	3676	0	0	1	2	0	0	1	3	3	3	0.126154	1	0.206	0.131281	1
896	MCF2L	3760	28	0	1	5	0	1	1	7	6	7	0.02893	1	0.422	0.131426	1
897	PKD2	2965	0	0	0	0	1	0	0	1	1	1	0.131495	NaN	NaN	0.131495	1
898	C9orf125	1216	7	0	0	1	0	0	0	1	1	1	0.131538	NaN	NaN	0.131538	1
899	YY2	1119	7	0	0	3	0	0	0	3	3	3	0.0290233	1	0.809	0.131756	1
900	ZNF837	1600	1	0	0	1	1	0	0	2	2	2	0.09628	1	0.184	0.131944	1
901	ACCS	1560	2	0	0	2	0	1	0	3	3	3	0.0996238	1	0.243	0.131992	1
902	KIAA1614	3607	28	0	1	8	1	0	0	9	9	9	0.08458	1	0.274	0.132011	1
903	ADAMTS10	3408	18	0	3	6	0	0	0	6	6	6	0.388088	0.071	0.952	0.13205	1
904	RABGGTA	1770	67	0	0	4	0	0	0	4	3	4	0.51984	1	0.015	0.132066	1
905	PLEK2	1096	60	0	0	3	1	0	0	4	4	4	0.0291349	1	0.901	0.132151	1
906	HAO2	1084	15	0	0	2	0	0	0	2	2	2	0.129651	1	0.127	0.13228	1
907	PDE2A	3046	4	0	1	1	0	0	1	2	2	2	0.263398	1	0.059	0.132512	1
908	FAM19A1	418	20	0	0	1	0	0	0	1	1	1	0.132899	NaN	NaN	0.132899	1
909	KIFC3	2587	29	0	1	1	1	0	2	4	4	4	0.0293896	1	0.519	0.13305	1
910	SLC4A3	3872	8	0	1	4	0	1	0	5	5	5	0.181477	1	0.152	0.133084	1
911	ID4	494	9	0	0	1	0	0	2	3	3	3	0.0294038	1	0.92	0.1331	1
912	ANP32A	774	149	0	0	0	2	0	0	2	2	1	0.0910548	0.323	1	0.133125	1
913	COL16A1	5095	3	0	0	7	0	1	0	8	8	8	0.108066	1	0.214	0.133447	1
914	VPS13D	13443	5	0	1	2	0	0	1	3	3	3	0.895847	1	0.024	0.133661	1
915	CDH3	2550	7	0	0	2	1	0	0	3	3	3	0.0592897	1	0.499	0.133741	1
916	DIP2A	4971	28	0	0	4	1	0	0	5	5	5	0.0295908	1	0.711	0.133759	1
917	C1QTNF8	771	2	0	0	1	0	1	0	2	2	2	0.0720938	1	0.411	0.134153	1
918	HSPBAP1	1495	9	0	0	1	0	0	0	1	1	1	0.134216	NaN	NaN	0.134216	1
919	CCDC21	2341	22	0	1	3	1	0	0	4	4	4	0.0298475	1	0.993	0.134662	1
920	UNC5B	2902	73	0	2	5	0	1	0	6	6	6	0.029852	1	0.634	0.134677	1
921	C6orf165	1917	52	0	0	0	0	0	1	1	1	1	0.134773	NaN	NaN	0.134773	1
922	EN1	1183	8	0	0	2	0	0	1	3	3	3	0.0299166	1	0.819	0.134904	1
923	ZNF780A	2124	26	0	0	3	0	0	0	3	3	3	0.0843837	1	0.339	0.135043	1
924	RAB18	647	54	0	0	1	0	0	0	1	1	1	0.135073	NaN	NaN	0.135073	1
925	ETV6	1387	1	0	0	4	0	0	1	5	5	5	0.0771325	1	0.282	0.135213	1
926	IKZF2	1609	8	0	0	1	0	0	1	2	2	2	0.0300074	1	0.991	0.135223	1
927	PREP	2189	7	0	0	0	0	0	1	1	1	1	0.135225	NaN	NaN	0.135225	1
928	CD274	897	43	0	0	0	0	1	0	1	1	1	0.135278	NaN	NaN	0.135278	1
929	PCSK4	2326	67	0	1	4	0	1	1	6	6	6	0.095702	1	0.237	0.135374	1
930	SAP130	3332	6	0	0	1	0	0	1	2	2	2	0.0300671	1	0.504	0.135432	1
931	CLK4	1492	7	0	0	0	0	0	1	1	1	1	0.135787	NaN	NaN	0.135787	1
932	APC	8592	1	0	0	5	1	0	2	8	8	8	0.0301821	1	0.886	0.135835	1
933	NOX3	1760	0	0	0	0	1	0	0	1	1	1	0.136115	NaN	NaN	0.136115	1
934	ARMC4	3211	10	0	0	7	1	0	0	8	7	8	0.0302901	1	0.81	0.136212	1
935	KIAA0415	2490	147	0	1	4	0	0	0	4	4	4	0.488755	1	0.026	0.136257	1
936	MAP2	5804	3	0	0	4	0	0	0	4	4	4	0.393672	1	0.06	0.136292	1
937	LIPE	3267	8	0	0	7	0	0	0	7	7	7	0.086949	1	0.236	0.136709	1
938	SERPINA9	1324	13	0	0	2	0	0	0	2	2	2	0.266985	1	0.107	0.136724	1
939	TGM3	2132	116	0	1	6	0	0	1	7	6	7	0.0305052	1	0.94	0.136964	1
940	ZFP1	1236	20	0	0	0	0	0	1	1	1	1	0.137211	NaN	NaN	0.137211	1
941	NWD1	4350	3	0	3	5	1	0	1	7	7	7	0.132408	1	0.182	0.137246	1
942	PSD3	3239	1	0	0	1	1	0	1	3	3	3	0.0306158	1	0.827	0.13735	1
943	FAM111B	2213	13	0	0	2	0	0	0	2	2	2	0.200135	1	0.136	0.137367	1
944	PPEF2	2326	0	0	0	0	0	0	1	1	1	1	0.137537	NaN	NaN	0.137537	1
945	ANKS1A	3497	34	0	1	4	0	0	0	4	4	4	0.356841	1	0.048	0.137603	1
946	HGSNAT	1978	8	0	0	3	0	0	0	3	3	3	0.480386	1	0.05	0.137799	1
947	STAT6	2628	12	0	1	4	0	0	1	5	5	5	0.0587909	1	0.476	0.137809	1
948	TP53I13	1208	8	0	1	2	0	0	0	2	2	2	0.615032	1	0.026	0.137823	1
949	FAM24B	293	39	0	0	1	0	0	0	1	1	1	0.137909	NaN	NaN	0.137909	1
950	TP53INP1	759	101	0	0	1	1	0	0	2	2	2	0.0308108	1	0.985	0.138029	1
951	CIITA	3469	5	0	2	3	0	0	1	4	4	4	0.218772	1	0.104	0.138155	1
952	PMF1	636	11	0	0	1	0	0	0	1	1	1	0.138227	NaN	NaN	0.138227	1
953	TUT1	2775	7	0	0	3	1	0	0	4	4	4	0.261867	1	0.1	0.13834	1
954	JOSD1	621	42	0	0	0	1	0	0	1	1	1	0.13884	NaN	NaN	0.13884	1
955	PLD3	1517	40	0	0	2	0	1	0	3	3	3	0.122714	1	0.252	0.138849	1
956	C21orf45	720	6	0	0	0	0	0	1	1	1	1	0.138852	NaN	NaN	0.138852	1
957	SULT1B1	919	41	0	0	2	0	0	0	2	2	2	0.290259	1	0.099	0.138887	1
958	CXorf38	985	16	0	1	1	0	0	0	1	1	1	0.139138	NaN	NaN	0.139138	1
959	PXDN	4530	17	0	1	7	1	0	0	8	8	8	0.0564788	1	0.484	0.139299	1
960	GTF2E2	904	24	0	0	2	0	0	0	2	2	2	0.139356	NaN	NaN	0.139356	1
961	C12orf48	1533	24	0	0	0	1	0	0	1	1	1	0.139709	NaN	NaN	0.139709	1
962	LSM14B	1190	2	0	0	1	1	0	1	3	3	3	0.0313361	1	0.908	0.139852	1
963	SULF2	2693	5	0	3	2	1	0	1	4	4	4	0.0313381	1	0.627	0.139859	1
964	MAGED2	1869	9	0	0	3	0	0	0	3	3	3	0.0650095	1	0.457	0.140072	1
965	LRRIQ1	5275	0	0	0	1	1	0	0	2	2	2	0.490623	1	0.05	0.140073	1
966	PANK2	1741	2	0	0	2	0	0	0	2	2	2	0.28815	1	0.08	0.140102	1
967	STARD8	3368	52	0	1	7	0	0	1	8	7	8	0.0314137	1	0.428	0.140121	1
968	GATA4	1349	8	0	1	3	0	0	0	3	3	3	0.554392	1	0.0111	0.140191	1
969	MAP3K15	4054	1	0	0	3	1	0	0	4	4	4	0.0467276	1	0.469	0.140239	1
970	DRP2	2962	7	0	2	5	0	0	0	5	5	5	0.594753	1	0.037	0.140495	1
971	EXTL1	2071	43	0	1	2	1	0	0	3	3	3	0.0941262	1	0.144	0.140531	1
972	SBK2	1054	17	0	1	1	0	0	1	2	2	2	0.303399	1	0.089	0.140604	1
973	GPR78	1100	64	0	1	3	0	0	1	4	4	4	0.120694	1	0.134	0.14084	1
974	PARP10	3118	6	0	1	7	0	0	2	9	9	9	0.0316235	1	0.586	0.140847	1
975	QTRT1	1252	17	0	0	3	0	0	1	4	4	4	0.0316483	1	0.875	0.140932	1
976	PLAC1	643	11	0	0	1	0	0	0	1	1	1	0.140955	NaN	NaN	0.140955	1
977	SLC38A8	1344	2	0	0	0	0	0	1	1	1	1	0.140969	NaN	NaN	0.140969	1
978	SLC27A4	1980	10	0	2	2	1	0	0	3	3	3	0.109561	1	0.225	0.140983	1
979	GAA	2935	21	0	4	5	1	1	0	7	7	7	0.111604	1	0.2	0.141095	1
980	CIT	6268	1	0	0	5	0	0	1	6	6	6	0.121971	1	0.206	0.141154	1
981	ZNF193	1197	6	0	0	1	0	0	0	1	1	1	0.14125	NaN	NaN	0.14125	1
982	DEFB112	345	33	0	0	0	2	0	0	2	2	2	0.031796	1	0.557	0.141442	1
983	BCORL1	5410	4	0	6	11	0	0	2	13	12	12	0.229011	0.122	0.579	0.141568	1
984	IMPDH2	1601	24	0	0	3	0	0	0	3	3	3	0.0689164	1	0.214	0.141591	1
985	PRICKLE3	1882	6	0	1	4	0	0	0	4	4	4	0.204495	1	0.062	0.141804	1
986	GPR179	7146	7	0	4	5	0	0	1	6	6	6	0.312849	1	0.099	0.141837	1
987	BLZF1	1231	25	0	0	1	0	0	0	1	1	1	0.141859	NaN	NaN	0.141859	1
988	PSMB8	990	6	0	0	3	0	0	0	3	3	3	0.0762594	1	0.35	0.141982	1
989	DDX47	1414	8	0	0	3	0	0	0	3	3	3	0.0319596	1	0.952	0.142006	1
990	AARS2	3044	2	0	0	2	0	0	0	2	2	2	0.463631	1	0.025	0.142112	1
991	VWA5B2	3801	0	0	2	4	0	0	0	4	4	4	1	1	0.022	0.142145	1
992	UBL7	1183	8	0	0	2	0	0	0	2	2	2	0.032043	1	0.558	0.142292	1
993	BRMS1	919	134	0	0	1	1	0	0	2	2	2	0.281123	1	0.066	0.14231	1
994	GML	489	33	0	0	1	0	0	0	1	1	1	0.142382	NaN	NaN	0.142382	1
995	PRH1	521	10	0	0	2	0	0	0	2	2	2	0.14257	NaN	NaN	0.14257	1
996	RSPH4A	2171	56	0	0	3	0	0	0	3	3	3	0.331233	1	0.095	0.14259	1
997	CBFA2T3	2006	8	0	2	2	1	0	0	3	3	3	0.0832912	1	0.292	0.142662	1
998	SCARA5	1520	86	0	0	5	0	0	0	5	5	5	0.0792041	1	0.185	0.142684	1
999	AFAP1	2513	0	0	1	1	0	0	1	2	2	2	0.142698	NaN	NaN	0.142698	1
1000	KLF16	765	6	0	0	0	1	0	0	1	1	1	0.142936	NaN	NaN	0.142936	1
1001	C14orf166	763	76	0	0	1	0	0	1	2	2	2	0.142948	NaN	NaN	0.142948	1
1002	UNC5CL	1589	14	0	0	2	2	0	1	5	5	5	0.032285	1	0.373	0.143124	1
1003	ATP7B	4478	37	0	2	4	0	0	0	4	4	4	0.688578	1	0.034	0.143393	1
1004	CHCHD10	443	5	0	0	1	0	0	0	1	1	1	0.143543	NaN	NaN	0.143543	1
1005	KCNK5	1516	13	0	0	0	1	0	0	1	1	1	0.143702	NaN	NaN	0.143702	1
1006	DNAI1	2176	17	0	0	4	0	0	1	5	4	5	0.0326926	1	0.683	0.144521	1
1007	B3GALT4	1137	8	0	0	2	0	0	0	2	2	2	0.0663176	1	0.365	0.144528	1
1008	POGZ	4316	2	0	1	3	1	0	0	4	4	4	0.277381	1	0.103	0.144652	1
1009	C8orf76	1165	61	0	0	2	0	0	0	2	2	2	0.184928	1	0.164	0.144657	1
1010	RBM46	1618	3	0	0	0	1	0	0	1	1	1	0.144683	NaN	NaN	0.144683	1
1011	HOMER3	1122	20	0	0	3	0	0	0	3	3	3	0.0786559	1	0.325	0.144887	1
1012	WNT2B	1323	2	0	0	3	1	0	1	5	4	5	0.0328262	1	0.883	0.144978	1
1013	C1orf210	350	57	0	0	0	0	0	1	1	1	1	0.145091	NaN	NaN	0.145091	1
1014	NFRKB	4071	4	0	0	1	1	0	0	2	2	2	0.0328669	1	0.412	0.145117	1
1015	EVPLL	946	45	0	0	2	1	0	0	3	3	3	0.0328997	1	0.799	0.145229	1
1016	ACLY	3418	36	0	1	2	0	1	1	4	4	4	0.0329226	1	0.428	0.145307	1
1017	BUB1B	3243	19	0	0	0	1	0	1	2	2	2	0.066647	1	0.324	0.145311	1
1018	C18orf45	947	3	0	0	2	0	0	0	2	2	2	0.160697	1	0.067	0.145377	1
1019	CALHM2	976	0	0	1	0	0	0	1	1	1	1	0.145507	NaN	NaN	0.145507	1
1020	BBS2	2230	10	0	0	1	1	0	0	2	1	2	0.145825	NaN	NaN	0.145825	1
1021	MCM4	2656	39	0	0	2	0	0	0	2	2	2	0.228129	1	0.103	0.14584	1
1022	CAMTA2	3857	4	0	0	4	0	0	0	4	4	4	0.502126	1	0.021	0.14605	1
1023	SNX32	1260	24	0	0	1	0	0	2	3	3	3	0.298639	1	0.098	0.146079	1
1024	LDB1	1276	14	0	0	0	0	0	1	1	1	1	0.146293	NaN	NaN	0.146293	1
1025	PXMP2	606	97	0	0	0	1	0	0	1	1	1	0.146537	NaN	NaN	0.146537	1
1026	RALB	637	15	0	0	1	0	0	0	1	1	1	0.146567	NaN	NaN	0.146567	1
1027	ZNF200	1204	14	0	0	1	0	0	0	1	1	1	0.146661	NaN	NaN	0.146661	1
1028	CCL1	301	14	0	0	1	0	0	0	1	1	1	0.14719	NaN	NaN	0.14719	1
1029	RGMB	1453	19	0	0	2	0	0	0	2	2	2	0.0334882	1	0.708	0.147233	1
1030	CDC45	1876	0	0	0	0	0	0	1	1	1	1	0.147426	NaN	NaN	0.147426	1
1031	POTEA	1547	16	0	0	1	1	1	0	3	3	3	0.142813	1	0.153	0.14748	1
1032	CADPS	4251	13	0	0	8	0	0	0	8	8	8	0.247046	1	0.097	0.147606	1
1033	MIF4GD	795	61	0	0	2	0	0	0	2	2	2	0.100517	1	0.08	0.147861	1
1034	SLC30A6	1440	5	0	0	2	0	1	0	3	3	3	0.0337297	1	0.973	0.148053	1
1035	NCOA5	1768	2	0	0	2	1	0	0	3	3	3	0.112115	1	0.253	0.148109	1
1036	C22orf24	491	6	0	0	1	0	0	0	1	1	1	0.148275	NaN	NaN	0.148275	1
1037	KCND1	1964	27	0	2	5	0	0	0	5	5	5	0.417673	1	0.034	0.148397	1
1038	WDR92	1104	9	0	0	1	0	0	0	1	1	1	0.148484	NaN	NaN	0.148484	1
1039	LOC391322	378	31	0	0	0	1	0	0	1	1	1	0.148804	NaN	NaN	0.148804	1
1040	LRIG2	3266	6	0	1	3	1	0	0	4	4	4	0.0506632	1	0.617	0.149122	1
1041	SLC7A8	1648	34	0	0	0	1	0	0	1	1	1	0.149236	NaN	NaN	0.149236	1
1042	SRA1	727	19	0	0	1	0	0	1	2	2	2	0.149282	NaN	NaN	0.149282	1
1043	OPN5	1091	184	0	0	2	0	0	0	2	2	2	0.324765	1	0.103	0.149306	1
1044	TMEM184A	1272	30	0	0	2	0	0	0	2	2	2	0.406355	1	0.065	0.14942	1
1045	RECQL4	3710	0	0	1	6	0	0	2	8	8	8	0.108708	1	0.154	0.149422	1
1046	KLK8	940	3	0	1	1	1	0	0	2	2	2	0.0341392	1	0.78	0.149438	1
1047	CD247	523	57	0	0	3	0	0	0	3	3	3	0.0341398	1	0.956	0.14944	1
1048	HIST1H4L	315	10	0	2	4	0	0	0	4	4	4	0.0342636	1	0.933	0.149858	1
1049	C17orf77	736	28	0	0	1	0	0	0	1	1	1	0.15042	NaN	NaN	0.15042	1
1050	FUT4	1593	9	0	0	3	0	0	0	3	3	3	0.0344919	1	0.893	0.150627	1
1051	IGSF9B	4126	31	0	2	6	0	0	0	6	6	6	0.086737	1	0.211	0.150726	1
1052	C14orf176	678	0	0	0	0	0	0	1	1	1	1	0.150812	NaN	NaN	0.150812	1
1053	KIAA0247	932	67	0	0	2	0	0	0	2	2	2	0.409041	1	0.0175	0.15087	1
1054	GRXCR1	885	0	0	0	0	1	0	0	1	1	1	0.151024	NaN	NaN	0.151024	1
1055	HAGHL	1068	7	0	1	5	1	0	0	6	6	6	0.0578877	1	0.348	0.151048	1
1056	FABP9	410	16	0	0	1	0	0	0	1	1	1	0.151109	NaN	NaN	0.151109	1
1057	OPTN	1790	5	0	0	0	0	0	1	1	1	1	0.151234	NaN	NaN	0.151234	1
1058	MYOZ2	815	0	0	0	0	1	0	0	1	1	1	0.151477	NaN	NaN	0.151477	1
1059	CHID1	1309	9	0	0	1	0	0	0	1	1	1	0.151793	NaN	NaN	0.151793	1
1060	PTGER3	1482	15	0	0	1	0	0	0	1	1	1	0.152019	NaN	NaN	0.152019	1
1061	C22orf25	863	40	0	0	2	0	0	0	2	2	2	0.15205	NaN	NaN	0.15205	1
1062	BRDT	2916	19	0	0	2	0	0	1	3	3	3	0.0349503	1	0.762	0.152168	1
1063	DCAF15	1853	5	0	0	3	0	0	1	4	4	4	0.0349544	1	0.953	0.152181	1
1064	CASS4	2381	9	0	0	2	0	0	1	3	3	3	0.0349572	1	0.653	0.152191	1
1065	EFNB1	1057	160	0	0	4	0	0	0	4	4	4	0.057423	1	0.5	0.152236	1
1066	KRT71	1606	3	0	0	2	0	0	0	2	2	2	0.340151	1	0.045	0.152453	1
1067	AIF1L	555	4	0	0	1	0	0	0	1	1	1	0.152473	NaN	NaN	0.152473	1
1068	MST4	1293	15	0	0	1	0	0	1	2	2	2	0.035175	1	0.932	0.15292	1
1069	RPE65	1656	15	0	0	1	0	0	0	1	1	1	0.153009	NaN	NaN	0.153009	1
1070	FKBP1A	343	31	0	0	0	0	0	1	1	1	1	0.153192	NaN	NaN	0.153192	1
1071	ZCCHC5	1428	0	0	0	2	0	0	0	2	2	2	0.904238	1	0.031	0.153223	1
1072	CAPN8	1852	0	0	0	0	0	1	0	1	1	1	0.153355	NaN	NaN	0.153355	1
1073	SF3B3	3754	14	0	0	2	0	2	0	4	4	4	0.0353459	1	0.277	0.153492	1
1074	TREML1	956	24	0	0	1	1	0	0	2	2	2	0.035459	1	0.935	0.15387	1
1075	GBP7	1957	1	0	0	0	0	0	1	1	1	1	0.154179	NaN	NaN	0.154179	1
1076	FAM49A	1012	4	0	0	1	0	0	0	1	1	1	0.154404	NaN	NaN	0.154404	1
1077	CD40	868	1	0	0	1	0	0	1	2	2	2	0.0357757	1	0.82	0.154926	1
1078	LSAMP	1041	15	0	0	4	0	0	0	4	4	4	0.0641148	1	0.398	0.154927	1
1079	ART1	1000	3	0	1	2	0	0	0	2	2	2	0.0660101	1	0.409	0.154932	1
1080	RASAL3	3104	53	0	1	4	1	0	0	5	5	5	0.577473	1	0.036	0.155018	1
1081	NRP2	3168	18	0	2	2	0	0	1	3	3	3	0.112297	1	0.306	0.155457	1
1082	HERC2	14873	1	0	4	16	0	0	0	16	16	15	0.898765	0.085	0.243	0.155508	1
1083	TRPS1	3905	0	0	1	5	0	0	0	5	5	4	0.580123	0.055	0.417	0.155565	1
1084	DBX2	1032	9	0	0	3	0	0	1	4	4	4	0.0360559	1	0.981	0.155858	1
1085	GPR172A	1350	30	0	1	2	0	0	0	2	2	2	0.501143	1	0.071	0.155946	1
1086	PITPNM2	4146	4	0	3	5	0	0	1	6	6	6	0.209802	1	0.136	0.155958	1
1087	SIPA1L3	5422	56	0	5	10	0	0	0	10	10	10	0.487758	0.065	0.809	0.155985	1
1088	MCCC1	2250	34	0	0	1	0	0	1	2	2	2	0.129045	1	0.213	0.156113	1
1089	NR4A1	1821	9	0	5	1	1	1	0	3	3	3	0.0361463	1	0.377	0.156159	1
1090	TNFRSF18	997	130	0	0	3	0	0	0	3	3	3	0.347692	1	0.065	0.156204	1
1091	SNN	271	11	0	0	1	0	0	0	1	1	1	0.15626	NaN	NaN	0.15626	1
1092	CCL13	307	14	0	0	1	0	0	0	1	1	1	0.156273	NaN	NaN	0.156273	1
1093	SLIT2	4734	18	0	0	5	1	0	1	7	7	7	0.0872342	1	0.287	0.156344	1
1094	SYT15	1350	0	0	3	7	0	0	0	7	7	6	0.932626	0.197	0.06	0.156909	1
1095	CX3CR1	1170	43	0	0	4	0	0	0	4	4	4	0.0364123	1	0.648	0.157041	1
1096	SRP68	1946	3	0	0	2	0	0	1	3	3	3	0.218862	1	0.131	0.157496	1
1097	C1orf175	4062	11	0	1	4	0	1	0	5	5	5	0.171936	1	0.159	0.157736	1
1098	TBX4	1668	26	0	0	5	0	0	0	5	5	5	0.0366398	1	0.863	0.157794	1
1099	HNRNPA0	918	4	0	1	0	0	0	1	1	1	1	0.158029	NaN	NaN	0.158029	1
1100	PALMD	1684	7	0	0	0	1	0	0	1	1	1	0.158432	NaN	NaN	0.158432	1
1101	INPP1	1220	13	0	0	1	0	0	0	1	1	1	0.15847	NaN	NaN	0.15847	1
1102	MRPS17	401	31	0	0	2	0	0	0	2	2	2	0.0368625	1	0.97	0.158529	1
1103	TMEM90A	729	50	0	0	2	0	0	0	2	2	2	0.0368794	1	0.797	0.158585	1
1104	GPRIN1	3031	4	0	1	2	0	0	0	2	2	2	0.473162	1	0.043	0.158675	1
1105	SUCNR1	1013	10	0	0	1	0	0	0	1	1	1	0.158771	NaN	NaN	0.158771	1
1106	ARHGEF17	6274	3	0	1	9	2	0	1	12	11	12	0.0370035	1	0.947	0.158995	1
1107	C20orf70	782	5	0	0	1	1	0	0	2	2	2	0.0370524	1	0.82	0.159156	1
1108	RHO	1065	18	0	0	1	0	0	1	2	2	2	0.159196	NaN	NaN	0.159196	1
1109	FAM167A	649	79	0	0	2	0	0	0	2	2	2	0.187811	1	0.122	0.159598	1
1110	THEMIS	2067	26	0	0	3	0	0	1	4	4	4	0.129841	1	0.207	0.159854	1
1111	C5orf25	1406	4	0	0	3	0	0	0	3	3	3	0.15988	NaN	NaN	0.15988	1
1112	C10orf2	2088	2	0	0	0	0	0	1	1	1	1	0.159895	NaN	NaN	0.159895	1
1113	DCAF11	1697	6	0	0	1	0	0	1	2	2	2	0.150673	1	0.225	0.160191	1
1114	ITGB6	2427	18	0	0	2	0	0	0	2	2	2	0.0373939	1	0.568	0.16028	1
1115	ADAMTS4	2546	7	0	0	1	0	1	0	2	2	2	0.0374102	1	0.809	0.160333	1
1116	ANO3	3050	5	0	0	0	1	0	0	1	1	1	0.160446	NaN	NaN	0.160446	1
1117	PLEKHH2	4598	6	0	1	2	0	0	1	3	3	3	0.037497	1	0.816	0.160618	1
1118	CCDC114	2065	20	0	1	4	0	0	0	4	4	4	0.469384	1	0.041	0.160795	1
1119	CD47	1016	87	0	0	0	0	1	0	1	1	1	0.161066	NaN	NaN	0.161066	1
1120	MSMB	359	58	0	0	2	0	0	0	2	2	2	0.0376785	1	0.435	0.161214	1
1121	FZD4	1618	2	0	0	0	0	0	1	1	1	1	0.161386	NaN	NaN	0.161386	1
1122	PRDX1	620	48	0	0	1	0	0	0	1	1	1	0.161582	NaN	NaN	0.161582	1
1123	CHST3	1444	32	0	0	3	0	0	1	4	4	4	0.13748	1	0.193	0.161635	1
1124	BCOR	5324	0	0	1	6	0	0	1	7	7	7	0.16586	1	0.136	0.161665	1
1125	CNPY1	291	12	0	0	1	0	0	0	1	1	1	0.161739	NaN	NaN	0.161739	1
1126	IGSF9	3616	5	0	2	3	0	1	1	5	5	5	0.0720268	1	0.487	0.162129	1
1127	AMMECR1L	957	55	0	1	1	1	0	1	3	3	3	0.0380414	1	0.313	0.162402	1
1128	RFX5	1887	89	0	1	4	0	0	0	4	4	4	0.11504	1	0.236	0.162522	1
1129	ZNF835	1682	1	0	3	4	0	0	0	4	4	4	0.722128	1	0.035	0.163158	1
1130	FMO3	1631	0	0	0	0	1	0	0	1	1	1	0.163197	NaN	NaN	0.163197	1
1131	SLC22A1	1705	16	0	0	0	0	0	1	1	1	1	0.163403	NaN	NaN	0.163403	1
1132	WDR72	3385	1	0	0	0	0	0	1	1	1	1	0.163416	NaN	NaN	0.163416	1
1133	LPHN1	4517	3	0	1	6	0	0	2	8	8	8	0.0384067	1	0.721	0.163594	1
1134	C20orf186	1907	9	0	0	2	0	1	1	4	4	4	0.0385055	1	0.545	0.163916	1
1135	SPEM1	942	11	0	0	2	0	0	0	2	2	2	0.0385467	1	0.614	0.16405	1
1136	C10orf11	619	12	0	0	1	0	0	0	1	1	1	0.164345	NaN	NaN	0.164345	1
1137	SCN4B	703	38	0	0	1	0	0	1	2	2	2	0.116107	1	0.285	0.164431	1
1138	CCDC76	1490	40	0	0	1	0	1	0	2	2	2	0.0387632	1	0.849	0.164755	1
1139	CNTF	609	5	0	0	1	0	0	0	1	1	1	0.164862	NaN	NaN	0.164862	1
1140	SDK1	6818	0	0	4	8	1	1	1	11	11	11	0.172428	1	0.082	0.164862	1
1141	FOXR2	936	13	0	0	2	0	0	0	2	2	2	0.0973885	1	0.339	0.165063	1
1142	POU4F1	1264	5	0	0	0	0	0	1	1	1	1	0.165127	NaN	NaN	0.165127	1
1143	RASA2	2644	5	0	0	0	0	0	1	1	1	1	0.165229	NaN	NaN	0.165229	1
1144	SLC46A2	1440	6	0	1	1	0	0	1	2	2	2	0.453535	1	0.075	0.165537	1
1145	C16orf5	643	44	0	0	2	0	0	0	2	2	2	0.0920179	1	0.422	0.165574	1
1146	NBPF3	1954	2	0	0	3	0	0	0	3	3	3	0.433667	1	0.08	0.165621	1
1147	KIF6	2535	24	0	2	3	0	0	0	3	3	3	0.722782	1	0.029	0.165622	1
1148	TMEM213	338	15	0	0	1	0	0	0	1	1	1	0.165625	NaN	NaN	0.165625	1
1149	ASMT	1160	4	0	0	1	0	0	0	1	1	1	0.165693	NaN	NaN	0.165693	1
1150	CCK	356	13	0	0	1	0	0	0	1	1	1	0.16571	NaN	NaN	0.16571	1
1151	C20orf134	738	3	0	2	1	0	0	1	2	2	2	0.399046	1	0.074	0.165869	1
1152	C20orf185	1489	32	0	2	2	0	1	0	3	3	3	0.0391284	1	0.458	0.16594	1
1153	PAN2	3705	2	0	0	0	0	0	2	2	2	2	0.0597844	1	0.503	0.166038	1
1154	CDC25B	1803	23	0	0	2	0	0	0	2	2	2	0.834728	1	0.028	0.166276	1
1155	UBE2O	3949	15	0	2	9	1	0	1	11	11	11	0.0392411	1	0.855	0.166305	1
1156	C1orf77	767	50	0	0	2	0	0	0	2	2	2	0.339223	1	0.037	0.166657	1
1157	ACOT7	1431	33	0	1	3	0	0	0	3	3	3	0.0743045	1	0.429	0.166999	1
1158	BAZ2A	5830	16	0	3	3	0	0	0	3	3	3	0.986521	1	0.04	0.167016	1
1159	LGR4	2924	1	0	0	4	0	0	0	4	4	4	0.337737	1	0.101	0.167192	1
1160	SCLY	1384	2	0	0	0	1	0	0	1	1	1	0.168142	NaN	NaN	0.168142	1
1161	PTPN4	2885	17	0	0	1	0	1	0	2	2	2	0.0398377	1	0.106	0.168232	1
1162	RIPPLY1	470	60	0	0	1	0	0	0	1	1	1	0.16845	NaN	NaN	0.16845	1
1163	IFNA14	572	4	0	0	1	0	0	1	2	2	2	0.0399545	1	0.601	0.168609	1
1164	OCLM	135	2	0	0	1	0	0	0	1	1	1	0.16861	NaN	NaN	0.16861	1
1165	NYX	1450	0	0	4	6	0	0	0	6	6	5	0.999763	0.154	0.108	0.168724	1
1166	SLC35A2	1365	7	0	1	4	0	0	0	4	4	4	0.0400712	1	0.961	0.168984	1
1167	ZSCAN29	2575	0	0	0	0	1	0	0	1	1	1	0.16908	NaN	NaN	0.16908	1
1168	FAM13A	3195	0	0	0	2	0	0	0	2	2	2	0.730139	1	0.016	0.169262	1
1169	PRM1	162	4	0	0	0	1	0	0	1	1	1	0.16928	NaN	NaN	0.16928	1
1170	DDIT3	518	132	0	0	2	0	0	0	2	2	2	0.169301	NaN	NaN	0.169301	1
1171	SMTN	2981	17	0	1	4	0	0	1	5	5	5	0.0401856	1	0.674	0.169352	1
1172	PDGFRL	1150	3	0	1	0	0	0	1	1	1	1	0.169467	NaN	NaN	0.169467	1
1173	DIAPH2	3464	0	0	0	0	0	0	1	1	1	1	0.169616	NaN	NaN	0.169616	1
1174	QPCTL	1173	59	0	0	1	0	0	1	2	2	2	0.300805	1	0.104	0.169745	1
1175	RNF208	786	4	0	0	1	0	0	1	2	2	2	0.322774	1	0.082	0.16987	1
1176	SMARCC1	3426	5	0	0	1	0	0	1	2	2	2	0.0403806	1	0.828	0.169978	1
1177	ADAM8	2485	0	0	1	3	0	2	0	5	5	5	0.197105	1	0.085	0.170061	1
1178	C13orf23	2883	0	0	0	0	0	0	1	1	1	1	0.170194	NaN	NaN	0.170194	1
1179	ENPP2	2929	5	0	1	3	0	1	1	5	5	5	0.13053	1	0.273	0.170247	1
1180	HS3ST6	940	0	0	2	2	0	0	0	2	2	1	0.942692	0.04	0.815	0.170476	1
1181	NLRC3	3267	1	0	1	5	1	0	0	6	6	6	0.040609	1	0.885	0.170711	1
1182	SLC25A18	980	14	0	1	3	0	0	0	3	3	3	0.0755013	1	0.508	0.170745	1
1183	TRAM1L1	1110	7	0	0	0	1	0	0	1	1	1	0.171038	NaN	NaN	0.171038	1
1184	MYO1F	3405	125	0	2	6	0	0	0	6	6	6	0.331049	1	0.053	0.171063	1
1185	GIMAP1	929	1	0	2	2	1	0	0	3	3	3	0.407913	1	0.059	0.171294	1
1186	TMEM82	1052	13	0	0	3	0	0	0	3	3	3	0.0408343	1	0.747	0.171432	1
1187	NIPSNAP3B	766	28	0	0	1	0	0	1	2	2	2	0.11607	1	0.316	0.171504	1
1188	NLRP11	3138	0	0	0	0	1	0	0	1	1	1	0.171569	NaN	NaN	0.171569	1
1189	ODF3	789	38	0	0	1	0	0	0	1	1	1	0.171711	NaN	NaN	0.171711	1
1190	NRP1	2847	13	0	0	2	1	0	0	3	3	3	0.163251	1	0.237	0.171885	1
1191	SURF1	941	37	0	0	0	1	0	0	1	1	1	0.172024	NaN	NaN	0.172024	1
1192	YDJC	990	43	0	0	1	1	0	0	2	2	2	0.154845	1	0.215	0.17207	1
1193	MR1	1048	15	0	0	0	0	0	1	1	1	1	0.173136	NaN	NaN	0.173136	1
1194	SRI	637	11	0	0	1	0	0	0	1	1	1	0.173282	NaN	NaN	0.173282	1
1195	SLC14A2	2839	8	0	2	2	1	0	0	3	3	3	0.394492	1	0.083	0.173306	1
1196	SNCG	400	2	0	0	1	0	0	0	1	1	1	0.173469	NaN	NaN	0.173469	1
1197	OR51E2	967	48	0	1	2	0	0	0	2	2	2	0.139685	1	0.197	0.173512	1
1198	FAT2	13140	2	0	1	8	1	0	3	12	12	12	0.0415772	1	0.755	0.173801	1
1199	NR2C1	1938	19	0	0	1	0	0	0	1	1	1	0.173821	NaN	NaN	0.173821	1
1200	CCDC40	3507	1	0	0	4	1	0	0	5	5	5	0.180422	1	0.223	0.17412	1
1201	SOX3	1341	5	0	1	4	0	0	0	4	4	4	0.30689	0.136	0.893	0.174309	1
1202	GLB1L2	1983	37	0	0	2	0	0	0	2	2	2	0.152955	1	0.273	0.174372	1
1203	MYB	2346	6	0	0	0	0	0	1	1	1	1	0.174592	NaN	NaN	0.174592	1
1204	DRD3	1229	64	0	0	1	0	0	1	2	2	2	0.041858	1	0.502	0.174693	1
1205	C19orf26	1376	0	0	0	2	0	0	1	3	3	3	0.239302	1	0.143	0.174756	1
1206	FTCD	1684	62	0	0	6	0	0	1	7	6	7	0.0418872	1	0.983	0.174786	1
1207	UNC13D	3397	16	0	1	4	1	0	0	5	5	5	0.0419891	1	0.704	0.175109	1
1208	ESCO1	2555	1	0	0	1	0	0	1	2	2	2	0.188457	1	0.167	0.175226	1
1209	IL6	655	29	0	0	3	0	0	0	3	3	3	0.0420296	1	0.564	0.175237	1
1210	SLC45A4	2425	3	0	1	4	1	0	0	5	5	5	0.389618	1	0.068	0.175393	1
1211	C18orf22	1056	18	0	1	1	0	0	1	2	2	2	0.219526	1	0.121	0.175616	1
1212	ORMDL3	474	42	0	0	1	0	0	0	1	1	1	0.175858	NaN	NaN	0.175858	1
1213	ITIH5L	3992	4	0	0	4	1	0	0	5	5	5	0.17272	1	0.173	0.176146	1
1214	IGSF10	7940	1	0	1	6	0	0	0	6	6	6	0.446486	1	0.071	0.176461	1
1215	FGFR3	2642	33	0	1	9	0	0	0	9	8	9	0.146784	1	0.06	0.176475	1
1216	C6orf10	1484	14	0	0	2	0	0	0	2	2	2	0.0424294	1	0.504	0.176503	1
1217	NUDT8	433	54	0	0	2	0	0	0	2	2	2	0.176574	NaN	NaN	0.176574	1
1218	HADH	1028	15	0	1	2	0	0	0	2	2	2	0.232303	1	0.067	0.176762	1
1219	WDR7	4581	4	0	0	2	0	0	1	3	3	3	0.590597	1	0.043	0.176798	1
1220	C10orf57	386	5	0	0	0	0	0	1	1	1	1	0.176846	NaN	NaN	0.176846	1
1221	SCYL1	2497	0	0	3	1	1	0	0	2	2	2	0.721214	1	0.055	0.176889	1
1222	ZDHHC23	1250	19	0	1	2	0	0	0	2	2	2	0.0425938	1	0.405	0.177022	1
1223	TRIM69	1529	14	0	0	1	0	0	0	1	1	1	0.177428	NaN	NaN	0.177428	1
1224	DPEP1	1272	19	0	1	1	0	0	1	2	2	2	0.450186	1	0.092	0.17757	1
1225	C9orf24	921	129	0	0	2	0	0	0	2	2	2	0.289756	1	0.135	0.177936	1
1226	ACAD9	1934	4	0	0	3	0	0	0	3	3	3	0.077856	1	0.392	0.177983	1
1227	ZNF195	1910	3	0	0	1	1	0	0	2	2	2	0.115252	1	0.149	0.178268	1
1228	CLGN	1889	36	0	1	1	0	0	0	1	1	1	0.178271	NaN	NaN	0.178271	1
1229	SFTPA1	815	3	0	1	0	0	1	0	1	1	1	0.178341	NaN	NaN	0.178341	1
1230	NKPD1	2511	52	0	0	5	1	0	0	6	6	6	0.115252	1	0.284	0.178629	1
1231	ESYT3	2749	9	0	0	2	1	0	1	4	4	4	0.107769	1	0.318	0.178641	1
1232	B3GNT9	1209	1	0	1	2	1	0	0	3	3	3	0.0815821	1	0.394	0.178795	1
1233	C2orf66	362	133	0	0	1	0	0	0	1	1	1	0.179358	NaN	NaN	0.179358	1
1234	SLC43A1	1736	0	0	0	2	0	0	0	2	2	2	0.44741	1	0.035	0.179555	1
1235	PTCHD2	4259	42	0	4	11	0	0	0	11	10	11	0.043469	1	0.802	0.179775	1
1236	PNPLA4	786	7	0	0	1	0	0	0	1	1	1	0.180013	NaN	NaN	0.180013	1
1237	PPP1R3A	3383	0	0	0	3	1	0	1	5	5	5	0.403492	1	0.087	0.180114	1
1238	EFCAB4A	913	7	0	1	2	0	0	0	2	2	2	0.043609	1	0.671	0.180214	1
1239	CCDC112	1626	10	0	0	1	0	0	0	1	1	1	0.180248	NaN	NaN	0.180248	1
1240	NDST1	2701	39	0	1	3	0	0	0	3	3	3	0.415729	1	0.079	0.180347	1
1241	OR51F1	938	48	0	0	2	0	0	0	2	2	2	0.120866	1	0.311	0.180666	1
1242	GDF6	1374	132	0	0	2	0	0	2	4	4	4	0.0437586	1	0.621	0.180682	1
1243	KIR2DL4	1163	11	0	0	1	0	0	0	1	1	1	0.180738	NaN	NaN	0.180738	1
1244	ITPRIPL1	1710	1	0	1	0	0	0	1	1	1	1	0.18131	NaN	NaN	0.18131	1
1245	LINGO4	1786	7	0	1	3	0	0	2	5	5	5	0.263316	1	0.131	0.181355	1
1246	APOC1	264	25	0	0	1	0	0	0	1	1	1	0.181633	NaN	NaN	0.181633	1
1247	CCDC19	1702	0	0	0	2	0	0	0	2	2	2	0.58857	1	0.06	0.181883	1
1248	BEND7	1484	29	0	1	0	1	0	0	1	1	1	0.181944	NaN	NaN	0.181944	1
1249	DDX19B	1484	70	0	1	1	0	0	1	2	2	2	0.136764	1	0.322	0.181982	1
1250	ZNF526	2021	1	0	0	4	0	0	0	4	4	4	0.263141	1	0.106	0.182085	1
1251	ACY3	984	3	0	1	0	1	0	0	1	1	1	0.182115	NaN	NaN	0.182115	1
1252	PALB2	3609	13	0	1	0	1	0	1	2	2	2	0.0442559	1	0.63	0.182235	1
1253	TOM1L1	1490	2	0	0	0	0	1	0	1	1	1	0.182322	NaN	NaN	0.182322	1
1254	APOLD1	853	59	0	0	2	0	0	0	2	2	2	0.105944	1	0.386	0.182324	1
1255	TMPRSS5	1422	65	0	0	1	0	0	2	3	3	3	0.0839271	1	0.404	0.182415	1
1256	PRPS1	981	55	0	0	2	0	0	0	2	2	2	0.0443217	1	0.572	0.18244	1
1257	BTN3A3	1791	12	0	0	0	1	0	0	1	1	1	0.182496	NaN	NaN	0.182496	1
1258	ZNF513	1638	31	0	2	4	0	0	1	5	5	5	0.0443722	1	0.992	0.182598	1
1259	HM13	1400	13	0	0	3	0	0	0	3	3	3	0.124023	1	0.142	0.182686	1
1260	OTUD6A	869	1	0	0	2	1	0	0	3	3	3	0.0444127	1	0.818	0.182724	1
1261	CAPG	1083	2	0	0	1	0	0	1	2	2	2	0.0444662	1	0.922	0.182891	1
1262	BRD4	4178	2	0	0	2	1	0	0	3	3	3	0.044491	1	0.991	0.182968	1
1263	BTBD19	904	0	0	0	2	1	0	1	4	4	4	0.0693071	1	0.58	0.182981	1
1264	C16orf68	1253	10	0	0	2	0	0	0	2	2	2	0.0445163	1	0.915	0.183047	1
1265	NIPAL4	1421	19	0	0	2	0	0	0	2	2	2	0.412443	1	0.057	0.183132	1
1266	COX8C	225	23	0	0	1	0	0	0	1	1	1	0.183159	NaN	NaN	0.183159	1
1267	KIAA1409	7565	0	0	1	2	0	1	1	4	4	4	0.543561	1	0.053	0.18322	1
1268	C3orf15	2373	1	0	1	1	0	0	1	2	2	2	0.250694	1	0.177	0.18338	1
1269	SUN5	1192	14	0	1	2	0	0	0	2	2	2	0.476086	1	0.081	0.18378	1
1270	RELN	10639	1	0	0	6	0	1	1	8	8	8	0.334024	1	0.115	0.183802	1
1271	AIRE	1976	21	0	0	4	0	0	0	4	4	4	0.178519	1	0.207	0.183954	1
1272	CDC42BPA	5300	14	0	1	3	0	0	0	3	3	3	0.259008	1	0.163	0.183955	1
1273	C6orf167	3828	8	0	0	0	0	0	1	1	1	1	0.184455	NaN	NaN	0.184455	1
1274	PSPC1	1604	13	0	0	1	0	0	0	1	1	1	0.184477	NaN	NaN	0.184477	1
1275	NOL6	3543	24	0	1	2	2	0	0	4	4	4	0.0701967	1	0.497	0.184755	1
1276	NAA38	303	6	0	0	2	0	0	0	2	1	2	0.184835	NaN	NaN	0.184835	1
1277	OTOS	278	115	0	0	0	0	0	1	1	1	1	0.184883	NaN	NaN	0.184883	1
1278	OR5C1	962	35	0	0	2	1	0	0	3	3	3	0.0452327	1	0.844	0.18527	1
1279	HSPB3	453	58	0	0	1	1	0	0	2	2	2	0.0452428	1	0.586	0.185302	1
1280	KLF11	1553	8	0	0	3	0	0	0	3	3	3	0.111179	1	0.322	0.185323	1
1281	CDH22	2527	45	0	1	3	0	0	0	3	3	3	0.558863	1	0.073	0.185379	1
1282	TAGLN	622	2	0	0	1	0	0	0	1	1	1	0.185716	NaN	NaN	0.185716	1
1283	ECD	2092	20	0	0	1	0	0	1	2	2	2	0.11316	1	0.297	0.185718	1
1284	ARL6IP6	693	66	0	0	0	1	0	0	1	1	1	0.18575	NaN	NaN	0.18575	1
1285	SLC4A11	2969	12	0	1	3	0	0	0	3	3	3	0.184632	1	0.242	0.185848	1
1286	LTF	2199	1	0	0	1	1	0	0	2	2	2	0.0454314	1	0.326	0.185885	1
1287	KRT76	1951	4	0	0	0	0	0	2	2	2	2	0.0454444	1	0.749	0.185925	1
1288	CRCT1	304	5	0	0	1	0	0	0	1	1	1	0.186261	NaN	NaN	0.186261	1
1289	ZBED2	657	47	0	0	1	1	0	0	2	2	2	0.0455949	1	0.614	0.18639	1
1290	PNMA3	1392	0	0	0	1	0	0	2	3	3	3	0.0457091	1	0.67	0.186743	1
1291	RFX2	2240	26	0	0	5	0	0	0	5	5	5	0.282214	1	0.099	0.186772	1
1292	DSP	8708	2	0	2	5	1	1	0	7	6	7	0.424775	1	0.091	0.187256	1
1293	BCAM	1947	5	0	0	6	0	0	1	7	7	7	0.0459786	1	0.555	0.187574	1
1294	GPR172B	1359	1	0	0	1	0	0	1	2	2	2	0.0912306	1	0.455	0.187578	1
1295	CRYBG3	3143	31	0	0	2	0	0	1	3	3	3	0.187584	NaN	NaN	0.187584	1
1296	SAMD4A	2311	8	0	0	0	0	0	1	1	1	1	0.187626	NaN	NaN	0.187626	1
1297	RFX3	2468	13	0	0	3	0	0	0	3	3	3	0.0460442	1	0.943	0.187775	1
1298	CD302	721	69	0	0	1	0	0	1	2	2	2	0.213205	1	0.162	0.1878	1
1299	MUTYH	1764	31	0	0	1	1	0	0	2	2	2	0.206197	1	0.193	0.188218	1
1300	USP19	4053	35	0	2	5	1	0	0	6	6	6	0.0881166	1	0.381	0.188714	1
1301	NFASC	4246	42	0	1	8	0	0	1	9	9	9	0.110898	1	0.343	0.188733	1
1302	AGXT2L1	1552	11	0	0	0	0	0	1	1	1	1	0.188795	NaN	NaN	0.188795	1
1303	C12orf57	393	13	0	0	0	0	1	0	1	1	1	0.188855	NaN	NaN	0.188855	1
1304	NAT2	877	0	0	0	1	0	0	1	2	2	2	0.0464588	1	0.887	0.18905	1
1305	ANO9	2439	52	0	1	2	1	0	0	3	3	3	0.528951	1	0.082	0.189322	1
1306	SPRY2	952	2	0	0	1	0	0	0	1	1	1	0.189375	NaN	NaN	0.189375	1
1307	PCMTD2	1106	14	0	0	0	0	1	0	1	1	1	0.189705	NaN	NaN	0.189705	1
1308	PACS2	2774	28	0	1	6	1	0	0	7	7	6	0.22549	0.171	0.77	0.189717	1
1309	SPACA4	375	6	0	1	1	0	0	0	1	1	1	0.189736	NaN	NaN	0.189736	1
1310	MTP18	653	17	0	0	0	0	0	1	1	1	1	0.189897	NaN	NaN	0.189897	1
1311	ZNF319	1749	1	0	0	1	1	0	0	2	2	2	0.0468017	1	0.282	0.190101	1
1312	CLDN19	805	2	0	0	1	0	0	0	1	1	1	0.190379	NaN	NaN	0.190379	1
1313	GFOD2	1166	8	0	0	2	0	0	0	2	2	2	0.266444	1	0.134	0.190384	1
1314	CAMP	527	6	0	0	0	0	0	1	1	1	1	0.190424	NaN	NaN	0.190424	1
1315	FAM124A	1765	30	0	0	2	0	0	0	2	2	2	0.293341	1	0.146	0.190507	1
1316	CRABP2	429	22	0	0	0	1	0	0	1	1	1	0.190518	NaN	NaN	0.190518	1
1317	SGK1	1997	18	0	0	2	0	0	0	2	2	2	0.579869	1	0.076	0.190614	1
1318	TPTE	1740	0	0	0	1	0	1	0	2	2	2	0.232588	1	0.18	0.190655	1
1319	C6orf204	2606	0	0	0	0	0	0	1	1	1	1	0.190753	NaN	NaN	0.190753	1
1320	AHSG	1130	40	0	0	2	0	0	0	2	2	2	0.047098	1	0.399	0.191007	1
1321	SHOX	942	5	0	1	1	0	0	0	1	1	1	0.191276	NaN	NaN	0.191276	1
1322	NUDT12	1413	18	0	0	1	0	0	0	1	1	1	0.191338	NaN	NaN	0.191338	1
1323	ZNF828	2446	19	0	1	2	0	0	0	2	2	2	0.665591	1	0.049	0.191493	1
1324	GUK1	687	2	0	1	0	0	0	1	1	1	1	0.191501	NaN	NaN	0.191501	1
1325	HEY2	1030	16	0	0	3	0	0	0	3	3	3	0.0472623	1	0.407	0.191509	1
1326	MRPL38	1175	11	0	0	1	0	0	0	1	1	1	0.191718	NaN	NaN	0.191718	1
1327	ZBTB17	2470	62	0	1	6	0	0	0	6	6	6	0.0473372	1	0.812	0.191737	1
1328	ICOS	618	8	0	0	1	0	0	0	1	1	1	0.191925	NaN	NaN	0.191925	1
1329	ITGB1BP3	717	7	0	0	2	0	0	0	2	2	2	0.0474237	1	0.514	0.192001	1
1330	SH3BGRL	357	23	0	0	1	0	0	0	1	1	1	0.192153	NaN	NaN	0.192153	1
1331	POU3F4	1088	49	0	0	3	0	0	0	3	3	3	0.323029	1	0.08	0.192189	1
1332	ZNF831	5050	23	0	3	19	0	0	0	19	19	19	0.0475142	1	0.846	0.192277	1
1333	NID1	3822	4	0	1	7	0	1	0	8	8	8	0.0475254	1	0.639	0.192311	1
1334	HIVEP3	7241	3	0	1	7	1	0	3	11	10	11	0.0475546	1	0.571	0.1924	1
1335	FHIT	468	45	0	0	0	1	0	0	1	1	1	0.19249	NaN	NaN	0.19249	1
1336	ATP13A1	3717	7	0	2	3	0	0	1	4	4	4	0.319729	1	0.14	0.192659	1
1337	SOX10	1413	90	0	0	1	0	0	3	4	4	4	0.0841735	1	0.421	0.192667	1
1338	RIPK3	1593	7	0	0	1	0	0	0	1	1	1	0.192847	NaN	NaN	0.192847	1
1339	SERPINB3	1201	8	0	0	1	0	0	0	1	1	1	0.192873	NaN	NaN	0.192873	1
1340	LEPR	3798	5	0	1	2	0	0	0	2	2	2	0.441929	1	0.039	0.192929	1
1341	HPS4	2199	4	0	0	2	0	0	1	3	3	3	0.04775	1	0.904	0.192995	1
1342	FLI1	1391	26	0	1	1	0	1	0	2	2	2	0.193061	NaN	NaN	0.193061	1
1343	DYNLRB1	305	48	0	0	1	0	0	0	1	1	1	0.193313	NaN	NaN	0.193313	1
1344	KLHL21	1808	10	0	0	3	0	0	0	3	3	2	0.965208	0.0488	0.2855	0.193373	1
1345	SLC17A9	1359	4	0	0	3	0	1	0	4	4	4	0.0902178	1	0.243	0.193468	1
1346	SMPDL3B	1511	14	0	2	5	0	0	0	5	5	5	0.0960075	1	0.455	0.193474	1
1347	PYGO1	1268	3	0	0	1	0	0	0	1	1	1	0.193483	NaN	NaN	0.193483	1
1348	INO80	4811	6	0	0	6	0	0	0	6	6	6	0.340311	1	0.064	0.193706	1
1349	LTC4S	471	68	0	0	2	0	0	0	2	2	2	0.112391	1	0.404	0.193726	1
1350	IL17RD	2270	1	0	0	0	1	0	0	1	1	1	0.194358	NaN	NaN	0.194358	1
1351	DAND5	576	27	0	0	0	1	0	0	1	1	1	0.19436	NaN	NaN	0.19436	1
1352	FLJ44635	427	86	0	0	1	0	0	0	1	1	1	0.194456	NaN	NaN	0.194456	1
1353	SCN1B	1038	32	0	0	0	1	0	1	2	2	2	0.0482516	1	0.77	0.194518	1
1354	YSK4	4025	10	0	0	2	0	0	0	2	2	2	0.440497	1	0.087	0.195133	1
1355	ADAM9	2546	6	0	0	1	1	0	0	2	2	2	0.185203	1	0.2	0.195341	1
1356	SYNE1	27066	2	0	4	13	5	0	2	20	20	20	0.0485718	1	0.938	0.195488	1
1357	PCDHA4	2866	20	0	2	6	0	0	0	6	6	6	0.15323	1	0.246	0.195494	1
1358	RNF167	1085	45	0	0	0	1	0	1	2	2	2	0.195571	NaN	NaN	0.195571	1
1359	OR10R2	1007	8	0	0	2	0	0	0	2	2	2	0.467605	1	0.073	0.195666	1
1360	LRRC36	2345	4	0	1	0	1	0	0	1	1	1	0.195681	NaN	NaN	0.195681	1
1361	KIAA1210	5182	1	0	2	5	0	0	1	6	6	6	0.454968	1	0.081	0.19582	1
1362	OR6X1	937	2	0	0	0	1	0	0	1	1	1	0.195838	NaN	NaN	0.195838	1
1363	HSD11B1	905	39	0	0	1	0	0	0	1	1	1	0.196044	NaN	NaN	0.196044	1
1364	NDUFB6	399	205	0	0	1	0	0	0	1	1	1	0.196061	NaN	NaN	0.196061	1
1365	HRH2	1200	3	0	0	3	0	0	0	3	3	3	0.114488	1	0.38	0.196092	1
1366	EYA1	1874	3	0	0	1	0	1	1	3	2	3	0.301285	1	0.068	0.196202	1
1367	FZD6	2145	20	0	1	2	0	0	0	2	2	2	0.253032	1	0.108	0.196284	1
1368	ZNF334	2059	0	0	0	0	1	0	0	1	1	1	0.196432	NaN	NaN	0.196432	1
1369	C1orf56	1032	40	0	1	3	0	0	0	3	3	3	0.0489061	1	0.989	0.196497	1
1370	ATAD3B	2009	1	0	1	0	0	0	1	1	1	1	0.196756	NaN	NaN	0.196756	1
1371	LILRA1	1506	6	0	0	3	1	0	0	4	4	4	0.049003	1	0.966	0.19679	1
1372	ZIC1	1352	30	0	1	4	0	0	0	4	4	4	0.0490138	1	0.515	0.196822	1
1373	FYB	2562	37	0	1	4	0	0	0	4	4	4	0.158789	1	0.232	0.196979	1
1374	CALM3	470	45	0	0	0	1	0	0	1	1	1	0.197073	NaN	NaN	0.197073	1
1375	P2RY4	1098	0	0	1	2	0	0	0	2	2	2	0.81832	1	0.032	0.19708	1
1376	MDGA1	2932	50	0	1	4	0	0	1	5	5	5	0.210854	1	0.168	0.19717	1
1377	C10orf82	481	3	0	0	1	0	0	0	1	1	1	0.197228	NaN	NaN	0.197228	1
1378	VANGL2	1590	7	0	0	1	0	0	0	1	1	1	0.197463	NaN	NaN	0.197463	1
1379	PRSS3	977	63	0	0	1	0	0	0	1	1	1	0.19749	NaN	NaN	0.19749	1
1380	UGT1A1	1620	9	0	2	2	0	0	0	2	2	2	0.170521	1	0.199	0.197626	1
1381	OLFM3	1397	9	0	0	1	0	1	0	2	2	2	0.0493271	1	0.296	0.197766	1
1382	PRR23A	801	2	0	2	1	1	0	0	2	2	2	0.968426	1	0.024	0.197955	1
1383	ZNF777	2516	11	0	0	3	0	0	0	3	3	3	0.0494591	1	0.469	0.198163	1
1384	NFATC4	3001	7	0	1	2	0	0	0	2	2	2	0.146473	1	0.277	0.19831	1
1385	TRIM29	1799	34	0	0	2	0	0	0	2	2	2	0.336832	1	0.12	0.198329	1
1386	TNKS1BP1	5234	2	0	0	5	0	0	2	7	7	7	0.17631	1	0.244	0.198415	1
1387	TTC32	464	2	0	0	1	0	0	0	1	1	1	0.198516	NaN	NaN	0.198516	1
1388	NEK11	2018	2	0	0	0	1	0	0	1	1	1	0.198632	NaN	NaN	0.198632	1
1389	SEC14L4	1271	20	0	0	0	1	0	0	1	1	1	0.198842	NaN	NaN	0.198842	1
1390	ADRA1B	1567	0	0	1	1	1	0	1	3	3	3	0.0498814	1	0.784	0.199431	1
1391	TAOK2	4696	17	0	4	9	0	0	0	9	9	9	0.170828	1	0.215	0.199432	1
1392	GTF2B	975	66	0	0	0	0	0	1	1	1	1	0.199484	NaN	NaN	0.199484	1
1393	MBOAT7	1449	15	0	0	3	0	0	0	3	3	3	0.254607	1	0.151	0.199496	1
1394	HEATR5B	6356	1	0	0	3	0	0	2	5	5	5	0.077709	1	0.543	0.199687	1
1395	SOX4	1425	128	0	0	2	0	0	1	3	3	3	0.0499707	1	0.899	0.199699	1
1396	ZNF324	1674	14	0	0	1	0	0	0	1	1	1	0.199788	NaN	NaN	0.199788	1
1397	LOC401052	361	121	0	0	2	0	0	0	2	2	2	0.0500098	1	0.99	0.199816	1
1398	USP36	3444	25	0	2	3	0	0	0	3	3	3	0.211013	1	0.226	0.199817	1
1399	ASNS	1730	1	0	1	3	0	1	0	4	4	4	0.122667	1	0.235	0.199931	1
1400	ABHD8	1336	53	0	0	4	0	0	0	4	4	4	0.0501219	1	0.807	0.200152	1
1401	CAGE1	2678	23	0	0	3	0	0	1	4	4	4	0.189888	1	0.243	0.200177	1
1402	POLD3	1447	7	0	0	1	0	0	1	2	2	2	0.121418	1	0.31	0.200222	1
1403	AHDC1	4820	12	0	1	5	0	0	2	7	6	7	0.0501611	1	0.735	0.200269	1
1404	BMP10	1279	3	0	0	0	1	0	0	1	1	1	0.200323	NaN	NaN	0.200323	1
1405	CUTC	854	15	0	0	0	0	0	1	1	1	1	0.201049	NaN	NaN	0.201049	1
1406	KRTDAP	324	62	0	0	1	0	0	0	1	1	1	0.201194	NaN	NaN	0.201194	1
1407	WFDC8	752	7	0	0	1	0	0	0	1	1	1	0.201279	NaN	NaN	0.201279	1
1408	C8orf31	419	35	0	0	1	0	0	0	1	1	1	0.201296	NaN	NaN	0.201296	1
1409	CD86	1014	12	0	0	1	0	0	0	1	1	1	0.201403	NaN	NaN	0.201403	1
1410	NLRP2	3237	15	0	1	4	2	0	0	6	6	6	0.0505883	1	0.732	0.201545	1
1411	VAMP7	879	11	0	0	1	0	0	0	1	1	1	0.201593	NaN	NaN	0.201593	1
1412	NAB2	1602	70	0	0	2	0	1	1	4	4	4	0.0506424	1	0.842	0.201707	1
1413	KRTAP3-1	299	58	0	0	1	0	0	0	1	1	1	0.201799	NaN	NaN	0.201799	1
1414	OBFC1	1143	8	0	0	1	0	0	0	1	1	1	0.201934	NaN	NaN	0.201934	1
1415	CEACAM5	2145	13	0	1	6	0	0	0	6	6	6	0.0507295	1	0.867	0.201967	1
1416	HLA-DRA	783	64	0	0	3	0	0	0	3	3	3	0.050749	1	0.667	0.202025	1
1417	STAT2	2648	2	0	0	2	0	0	0	2	2	2	0.387421	1	0.1	0.202034	1
1418	SH3PXD2A	3370	13	0	3	8	0	0	0	8	8	8	0.0508181	1	0.869	0.202231	1
1419	MPPE1	1227	41	0	0	4	0	0	0	4	4	4	0.0508283	1	0.633	0.202261	1
1420	PHF5A	347	7	0	0	1	0	0	0	1	1	1	0.202825	NaN	NaN	0.202825	1
1421	PTGIR	1169	28	0	1	2	0	0	0	2	2	2	0.680752	1	0.07	0.20294	1
1422	LARS2	2792	20	0	0	1	1	0	0	2	2	2	0.0510999	1	0.702	0.20307	1
1423	TRIM39	1585	57	0	0	2	0	0	1	3	3	3	0.0511209	1	0.752	0.203132	1
1424	MRS2	1372	9	0	1	2	0	0	0	2	2	2	0.134561	1	0.243	0.203169	1
1425	SSBP1	472	21	0	0	1	0	0	0	1	1	1	0.203225	NaN	NaN	0.203225	1
1426	FCRLA	1169	83	0	0	2	0	0	0	2	2	2	0.0511527	1	0.616	0.203227	1
1427	SCN3B	672	3	0	0	1	0	0	0	1	1	1	0.203242	NaN	NaN	0.203242	1
1428	NT5C1A	1127	12	0	0	2	0	1	0	3	3	3	0.0511684	1	0.189	0.203273	1
1429	TCF19	1046	32	0	0	2	0	0	0	2	2	2	0.124043	1	0.125	0.203456	1
1430	ZBTB20	2238	14	0	1	7	0	0	1	8	8	8	0.0795537	1	0.541	0.204173	1
1431	ETV3L	1102	49	0	0	2	0	0	0	2	2	2	0.133869	1	0.303	0.204375	1
1432	LNX1	2321	0	0	0	2	0	0	1	3	2	3	0.353662	1	0.117	0.204657	1
1433	CDKN2B	504	32	0	0	2	0	0	0	2	2	2	0.0516504	1	0.721	0.204704	1
1434	MAPK8IP1	2180	22	0	0	4	0	0	0	4	4	4	0.0516764	1	0.984	0.204781	1
1435	MSL3	1692	8	0	0	1	0	0	0	1	1	1	0.205018	NaN	NaN	0.205018	1
1436	ABI3BP	3366	19	0	1	3	0	0	1	4	4	4	0.0518253	1	0.848	0.205222	1
1437	MAP2K7	1302	4	0	2	4	0	0	0	4	4	4	0.152207	1	0.284	0.20545	1
1438	FLRT1	2029	4	0	1	1	0	0	1	2	2	2	0.316711	1	0.104	0.205563	1
1439	ANKIB1	3346	4	0	0	2	0	0	1	3	3	3	0.0519582	1	0.939	0.205615	1
1440	IFIH1	3138	12	0	2	2	0	0	1	3	3	3	0.19694	1	0.199	0.205716	1
1441	KRT80	1428	19	0	0	2	0	0	1	3	3	3	0.305978	1	0.096	0.205787	1
1442	RASAL1	2495	0	0	0	4	1	0	0	5	5	5	0.195045	1	0.25	0.205966	1
1443	SVOPL	1535	5	0	0	1	0	0	0	1	1	1	0.206096	NaN	NaN	0.206096	1
1444	CD40LG	804	21	0	0	1	0	0	0	1	1	1	0.206102	NaN	NaN	0.206102	1
1445	SLC16A8	1531	10	0	1	3	0	0	1	4	4	4	0.266028	1	0.128	0.206157	1
1446	CD99L2	829	19	0	0	1	1	0	0	2	2	2	0.182379	1	0.261	0.206212	1
1447	DHRS4L2	727	14	0	0	1	0	0	0	1	1	1	0.206372	NaN	NaN	0.206372	1
1448	HIST1H2BN	383	12	0	1	0	0	0	1	1	1	1	0.206374	NaN	NaN	0.206374	1
1449	FASTKD1	2598	16	0	0	2	0	0	0	2	2	2	0.446425	1	0.097	0.206423	1
1450	DNAJC6	2814	1	0	0	2	0	0	1	3	3	3	0.0523716	1	0.887	0.206836	1
1451	TTC16	2676	7	0	1	3	1	0	1	5	5	5	0.05245	1	0.42	0.207067	1
1452	ST14	2640	11	0	0	5	0	0	0	5	5	5	0.0865673	1	0.426	0.207096	1
1453	PPAPDC3	820	20	0	1	3	1	0	0	4	4	4	0.0525368	1	0.577	0.207323	1
1454	TMPPE	1362	5	0	0	1	0	0	0	1	1	1	0.207507	NaN	NaN	0.207507	1
1455	KCNJ1	1182	1	0	0	0	1	0	0	1	1	1	0.207512	NaN	NaN	0.207512	1
1456	TIMM22	599	1	0	0	1	0	0	0	1	1	1	0.207595	NaN	NaN	0.207595	1
1457	SLC25A32	1023	7	0	1	1	0	0	0	1	1	1	0.207659	NaN	NaN	0.207659	1
1458	OR8A1	980	14	0	0	1	0	0	0	1	1	1	0.207847	NaN	NaN	0.207847	1
1459	NUAK2	1911	42	0	0	4	0	0	0	4	4	4	0.175158	1	0.241	0.20787	1
1460	WFIKKN1	1653	0	0	7	3	0	0	0	3	3	3	0.995805	1	0.019	0.208032	1
1461	METTL12	727	19	0	0	2	0	0	0	2	2	2	0.0527995	1	0.939	0.208096	1
1462	FAM127A	344	2	0	0	1	0	0	0	1	1	1	0.208213	NaN	NaN	0.208213	1
1463	OR6C74	938	31	0	0	3	0	0	0	3	3	3	0.220274	1	0.217	0.208291	1
1464	CSRNP1	1786	28	0	0	3	0	0	1	4	4	4	0.0528715	1	0.746	0.208308	1
1465	NUP214	6413	0	0	0	5	0	0	1	6	6	6	0.245974	1	0.164	0.208346	1
1466	DALRD3	1680	18	0	0	3	0	0	1	4	4	4	0.052898	1	0.994	0.208386	1
1467	ANO6	3101	16	0	0	2	0	0	0	2	2	2	0.290913	1	0.031	0.208527	1
1468	GABPB1	1264	44	0	0	2	0	1	0	3	3	3	0.0530384	1	0.516	0.208798	1
1469	OXT	390	34	0	0	2	0	0	0	2	2	2	0.132959	1	0.378	0.208834	1
1470	ASB11	1118	13	0	0	1	0	0	0	1	1	1	0.209292	NaN	NaN	0.209292	1
1471	CES7	1942	2	0	0	1	0	0	1	2	2	2	0.209382	NaN	NaN	0.209382	1
1472	NENF	533	6	0	0	0	0	0	1	1	1	1	0.209599	NaN	NaN	0.209599	1
1473	LRRC3	774	2	0	0	1	0	0	1	2	2	2	0.0533616	1	0.928	0.209747	1
1474	CSTF2	1788	3	0	0	5	1	0	0	6	6	6	0.0533794	1	0.813	0.209799	1
1475	CORO1B	1510	33	0	2	3	0	1	0	4	4	4	0.0533806	1	0.778	0.209802	1
1476	SLAIN1	1074	77	0	1	2	0	0	1	3	3	3	0.0534831	1	0.881	0.210102	1
1477	LHX4	1193	12	0	0	1	1	0	0	2	2	2	0.0534945	1	0.272	0.210136	1
1478	CD6	2055	69	0	0	5	0	0	0	5	5	5	0.0535531	1	0.972	0.210308	1
1479	ZC3H3	2893	23	0	1	1	3	0	2	6	6	6	0.0535603	1	0.556	0.210329	1
1480	POSTN	2599	0	0	0	4	0	0	0	4	4	4	0.71525	1	0.071	0.210573	1
1481	ERLEC1	1504	5	0	0	1	0	0	0	1	1	1	0.210755	NaN	NaN	0.210755	1
1482	TAS2R10	924	16	0	0	0	1	0	0	1	1	1	0.211103	NaN	NaN	0.211103	1
1483	HNRNPF	1252	25	0	0	2	0	0	0	2	2	2	0.193659	1	0.143	0.211138	1
1484	FXYD4	298	59	0	0	1	0	0	0	1	1	1	0.211171	NaN	NaN	0.211171	1
1485	SMEK2	2614	25	0	0	1	0	0	0	1	1	1	0.211653	NaN	NaN	0.211653	1
1486	BCL7B	629	7	0	0	2	0	0	0	2	2	2	0.0540214	1	0.378	0.211676	1
1487	C11orf16	1428	14	0	0	3	1	0	0	4	4	4	0.148183	1	0.328	0.211867	1
1488	EHHADH	2198	3	0	0	2	1	0	0	3	3	3	0.0541022	1	0.611	0.211912	1
1489	ELF3	1148	12	0	1	1	1	0	2	4	4	4	0.340956	1	0.1	0.212232	1
1490	MOBP	254	26	0	0	1	0	0	0	1	1	1	0.212238	NaN	NaN	0.212238	1
1491	DNAH17	13709	23	0	8	8	1	0	2	11	11	11	0.379257	1	0.105	0.212295	1
1492	TUBB4	1347	7	0	0	2	0	0	0	2	2	2	0.0542522	1	0.218	0.212349	1
1493	SIRPB2	1045	53	0	0	2	0	0	0	2	2	2	0.187859	1	0.251	0.212463	1
1494	TSNARE1	1594	65	0	0	2	0	0	0	2	2	2	0.354888	1	0.127	0.212482	1
1495	DCAF12L1	1396	2	0	3	7	0	0	0	7	7	6	0.696479	0.065	1	0.212562	1
1496	KNDC1	5367	6	0	1	11	1	0	0	12	12	12	0.0793263	1	0.588	0.2126	1
1497	RFTN1	1773	6	0	1	3	0	0	0	3	3	3	0.0543407	1	0.887	0.212607	1
1498	OR7C2	959	6	0	0	0	0	0	1	1	1	1	0.212625	NaN	NaN	0.212625	1
1499	IFI27L1	335	51	0	0	1	0	0	0	1	1	1	0.212689	NaN	NaN	0.212689	1
1500	IGFL4	389	87	0	0	1	0	0	1	2	2	2	0.054384	1	0.655	0.212733	1
1501	BIRC8	713	25	0	0	1	0	0	0	1	1	1	0.212806	NaN	NaN	0.212806	1
1502	LIMK2	2386	8	0	0	4	0	0	0	4	4	4	0.0544648	1	0.846	0.212968	1
1503	TMEM206	1081	21	0	0	2	0	0	0	2	2	2	0.213039	NaN	NaN	0.213039	1
1504	CTDSP1	810	66	0	1	3	0	0	0	3	3	3	0.145815	1	0.316	0.213172	1
1505	IQCG	1372	36	0	0	1	0	0	0	1	1	1	0.213366	NaN	NaN	0.213366	1
1506	BTNL8	1689	5	0	0	4	0	0	0	4	4	4	0.12561	1	0.424	0.213479	1
1507	OR8B12	931	14	0	0	1	0	0	0	1	1	1	0.213514	NaN	NaN	0.213514	1
1508	CAPZB	851	22	0	0	2	1	0	0	3	3	3	0.0546887	1	0.743	0.213619	1
1509	ANAPC4	2543	11	0	0	1	0	0	0	1	1	1	0.213629	NaN	NaN	0.213629	1
1510	HSPG2	13562	14	0	1	17	0	0	1	18	17	18	0.092548	1	0.465	0.213909	1
1511	HSF2	1659	20	0	0	1	0	0	0	1	1	1	0.214182	NaN	NaN	0.214182	1
1512	C17orf95	589	25	0	0	0	0	0	1	1	1	1	0.214211	NaN	NaN	0.214211	1
1513	SCNN1A	2250	70	0	1	2	0	0	1	3	3	3	0.485795	1	0.106	0.214218	1
1514	REV3L	9517	5	0	2	2	0	0	0	2	2	2	0.998343	1	0.025	0.214259	1
1515	PITPNM3	3001	0	0	0	2	1	0	0	3	3	3	0.0549639	1	0.797	0.214418	1
1516	RIMS3	951	29	0	0	3	0	0	0	3	3	3	0.0550017	1	0.681	0.214528	1
1517	UCK2	810	4	0	0	1	0	0	0	1	1	1	0.214781	NaN	NaN	0.214781	1
1518	ATN1	3605	16	0	4	9	0	0	3	12	12	12	0.0918859	1	0.498	0.214905	1
1519	XK	1345	4	0	0	2	0	0	0	2	2	2	0.0551546	1	0.747	0.214971	1
1520	XYLT1	2926	7	0	0	2	0	1	0	3	3	3	0.0551577	1	0.778	0.21498	1
1521	RENBP	1326	11	0	0	3	0	1	0	4	4	4	0.340526	1	0.127	0.215002	1
1522	RHOXF1	565	22	0	1	3	0	0	0	3	3	3	0.0552046	1	0.368	0.215116	1
1523	MAN2B2	3104	1	0	0	0	0	1	0	1	1	1	0.215173	NaN	NaN	0.215173	1
1524	FAM171A2	2509	0	0	0	2	1	0	0	3	3	3	0.137756	1	0.247	0.215219	1
1525	C1orf135	1082	13	0	0	1	0	0	0	1	1	1	0.215227	NaN	NaN	0.215227	1
1526	PIGT	1783	10	0	2	2	0	1	0	3	3	3	0.727728	1	0.033	0.215414	1
1527	ZFP62	2710	0	0	0	2	1	0	1	4	4	4	0.0553119	1	0.505	0.215427	1
1528	ZNF746	1962	11	0	0	1	0	0	0	1	1	1	0.215512	NaN	NaN	0.215512	1
1529	COX7A2L	355	61	0	0	1	0	0	0	1	1	1	0.215643	NaN	NaN	0.215643	1
1530	TEPP	927	22	0	0	1	1	0	0	2	2	2	0.278779	1	0.131	0.215904	1
1531	ZMYND8	3657	2	0	1	3	0	0	0	3	3	3	0.590376	1	0.053	0.215958	1
1532	DDX3X	2053	17	0	1	1	0	0	2	3	3	3	0.388958	1	0.137	0.216321	1
1533	LOC646851	1777	0	0	0	1	0	1	0	2	2	2	0.274084	1	0.201	0.216373	1
1534	JMJD7-PLA2G4B	3137	10	0	0	2	1	0	0	3	3	3	0.456631	1	0.114	0.216575	1
1535	NEK8	2135	10	0	0	1	0	0	1	2	2	2	0.0558107	1	0.869	0.216869	1
1536	GPR34	1154	5	0	1	2	0	0	0	2	2	2	0.130707	1	0.422	0.216872	1
1537	UGT2B7	1612	6	0	0	1	0	0	1	2	2	2	0.0719383	1	0.739	0.216908	1
1538	E2F7	2782	2	0	0	0	1	0	0	1	1	1	0.216998	NaN	NaN	0.216998	1
1539	LZTR1	2604	66	0	2	2	0	1	1	4	4	4	0.303819	1	0.153	0.217134	1
1540	RDH8	956	4	0	1	1	0	0	0	1	1	1	0.217265	NaN	NaN	0.217265	1
1541	PPM1J	1556	8	0	1	2	0	0	0	2	2	2	0.608702	1	0.065	0.217416	1
1542	NGFRAP1	340	54	0	0	1	0	0	0	1	1	1	0.217519	NaN	NaN	0.217519	1
1543	TLE1	2389	1	0	0	0	0	0	1	1	1	1	0.217616	NaN	NaN	0.217616	1
1544	CTAG2	778	0	0	1	1	0	0	1	2	2	2	0.186408	1	0.262	0.217728	1
1545	PPP1R13L	2535	0	0	5	1	0	0	1	2	2	2	0.863983	1	0.03	0.217872	1
1546	ANK1	6294	48	0	3	11	1	0	0	12	12	12	0.0561762	1	0.918	0.217922	1
1547	HOXA1	1014	51	0	0	2	0	0	1	3	3	3	0.107281	1	0.262	0.218034	1
1548	HIST3H2A	397	7	0	1	1	0	0	0	1	1	1	0.218054	NaN	NaN	0.218054	1
1549	IFIT1B	1431	16	0	0	1	0	0	0	1	1	1	0.218106	NaN	NaN	0.218106	1
1550	GNAS	4050	4	0	0	14	1	0	0	15	15	15	0.145053	0.289	1	0.218223	1
1551	C3orf63	5165	1	0	0	1	0	0	1	2	2	2	0.0889386	1	0.578	0.218273	1
1552	CYP1B1	1639	23	0	1	4	0	0	0	4	4	4	0.0563618	1	0.465	0.218456	1
1553	OR10K2	937	10	0	0	5	0	0	0	5	5	5	0.125925	1	0.406	0.218607	1
1554	C6orf142	1425	31	0	1	2	0	0	0	2	2	2	0.218634	NaN	NaN	0.218634	1
1555	CTSS	1023	81	0	0	0	0	0	1	1	1	1	0.21864	NaN	NaN	0.21864	1
1556	SAMD5	526	6	0	0	1	0	0	0	1	1	1	0.218784	NaN	NaN	0.218784	1
1557	CDCA5	779	9	0	0	1	0	0	1	2	2	2	0.286925	1	0.137	0.218923	1
1558	MIIP	1203	19	0	0	1	0	0	1	2	2	2	0.0939544	1	0.499	0.219028	1
1559	CLCN3	2653	5	0	0	0	0	0	1	1	1	1	0.219198	NaN	NaN	0.219198	1
1560	RPS26	362	52	0	0	0	0	0	1	1	1	1	0.219333	NaN	NaN	0.219333	1
1561	HIST1H4H	314	86	0	0	1	1	0	0	2	2	2	0.0567088	1	0.642	0.219453	1
1562	ARRB2	1286	6	0	1	2	0	0	1	3	3	3	0.0568243	1	0.61	0.219785	1
1563	ATP1A2	3151	2	0	0	4	0	1	0	5	5	5	0.0569209	1	0.808	0.220062	1
1564	ATF3	620	66	0	0	0	1	0	0	1	1	1	0.220188	NaN	NaN	0.220188	1
1565	RIOK3	1608	13	0	0	2	0	0	0	2	2	2	0.0570129	1	0.541	0.220325	1
1566	LCE3C	289	11	0	0	1	0	0	0	1	1	1	0.220426	NaN	NaN	0.220426	1
1567	PCNXL2	6546	19	0	1	4	0	0	3	7	7	7	0.0571073	1	0.682	0.220595	1
1568	ADRB1	1436	1	0	2	3	1	0	1	5	5	5	0.0571727	1	0.645	0.220782	1
1569	PM20D1	1559	4	0	0	1	0	0	1	2	2	2	0.0847734	1	0.624	0.220924	1
1570	MOCS3	1385	16	0	0	0	0	0	1	1	1	1	0.221008	NaN	NaN	0.221008	1
1571	KIAA0753	2976	3	0	0	1	1	0	0	2	2	2	0.0572891	1	0.793	0.221116	1
1572	FBF1	3514	1	0	0	3	1	0	1	5	5	5	0.057296	1	0.599	0.221135	1
1573	SAA2	405	21	0	0	1	0	0	0	1	1	1	0.221502	NaN	NaN	0.221502	1
1574	GPR142	1401	2	0	0	1	0	0	2	3	3	3	0.0574429	1	0.55	0.221555	1
1575	RCN2	978	52	0	0	2	0	0	0	2	2	2	0.401727	1	0.122	0.221567	1
1576	GTF2A2	346	123	0	0	1	0	0	0	1	1	1	0.221621	NaN	NaN	0.221621	1
1577	CRCP	557	40	0	0	1	0	0	0	1	1	1	0.221665	NaN	NaN	0.221665	1
1578	OR2B3	946	8	0	0	1	0	0	0	1	1	1	0.221926	NaN	NaN	0.221926	1
1579	USP6	4336	8	0	0	0	1	0	0	1	1	1	0.221971	NaN	NaN	0.221971	1
1580	CDC20	1542	14	0	0	1	0	0	1	2	2	2	0.110115	1	0.46	0.221975	1
1581	SYT8	1240	13	0	1	1	0	0	1	2	2	2	0.222135	NaN	NaN	0.222135	1
1582	ZSWIM1	1462	27	0	0	3	0	0	0	3	3	3	0.16076	1	0.31	0.222325	1
1583	KRTAP4-3	588	11	0	0	1	0	0	0	1	1	1	0.222544	NaN	NaN	0.222544	1
1584	SEC31A	3769	11	0	0	3	0	0	1	4	4	4	0.057807	1	0.957	0.222594	1
1585	GAL3ST3	1300	6	0	1	4	1	0	0	5	5	5	0.0578212	1	0.88	0.222635	1
1586	SDHAF2	515	20	0	0	1	0	0	0	1	1	1	0.222767	NaN	NaN	0.222767	1
1587	RARG	1546	20	0	0	3	0	0	1	4	4	4	0.0578763	1	0.707	0.222792	1
1588	SEC14L3	1249	16	0	0	1	0	0	0	1	1	1	0.222832	NaN	NaN	0.222832	1
1589	PLD1	3329	19	0	1	4	0	0	0	4	4	4	0.386318	1	0.1	0.222995	1
1590	C19orf44	2005	26	0	2	2	0	1	0	3	3	3	0.057967	1	0.93	0.22305	1
1591	KRT82	1574	66	0	1	2	0	0	1	3	3	3	0.376957	1	0.125	0.22329	1
1592	RRP1B	2337	4	0	0	4	0	1	0	5	5	5	0.058118	1	0.609	0.22348	1
1593	TNFAIP3	2405	2	0	0	0	0	0	1	1	1	1	0.223485	NaN	NaN	0.223485	1
1594	DHX9	3921	0	0	0	0	0	0	1	1	1	1	0.223706	NaN	NaN	0.223706	1
1595	ZBTB6	1279	24	0	0	2	0	0	0	2	2	2	0.0583458	1	0.752	0.224128	1
1596	APBB1	2185	42	0	0	5	0	0	0	5	5	5	0.0962982	1	0.434	0.224159	1
1597	FREM1	6732	14	0	1	2	1	0	1	4	4	4	0.174361	1	0.243	0.224312	1
1598	AMPD2	2745	3	0	1	3	0	1	0	4	4	4	0.339605	1	0.13	0.224316	1
1599	SCGN	871	3	0	0	1	0	0	0	1	1	1	0.224327	NaN	NaN	0.224327	1
1600	RHBG	1416	55	0	0	3	0	0	0	3	3	3	0.195569	1	0.232	0.224495	1
1601	NEDD4	4367	4	0	0	0	0	0	1	1	1	1	0.224501	NaN	NaN	0.224501	1
1602	CALD1	2489	2	0	0	1	1	0	1	3	3	3	0.0585585	1	0.367	0.224732	1
1603	KCNC4	2120	2	0	0	4	0	0	0	4	4	4	0.247156	1	0.184	0.224781	1
1604	BDH1	1056	9	0	0	0	0	0	1	1	1	1	0.225176	NaN	NaN	0.225176	1
1605	TBX19	1377	113	0	0	0	1	0	0	1	1	1	0.225241	NaN	NaN	0.225241	1
1606	PPP3R2	524	11	0	0	1	0	0	0	1	1	1	0.225277	NaN	NaN	0.225277	1
1607	AMICA1	1236	39	0	0	0	1	0	0	1	1	1	0.225353	NaN	NaN	0.225353	1
1608	TMEM14A	316	13	0	0	1	0	0	0	1	1	1	0.225373	NaN	NaN	0.225373	1
1609	COL6A2	3494	16	0	5	7	0	0	0	7	7	7	0.231488	1	0.14	0.22541	1
1610	KLK6	755	26	0	1	3	0	0	0	3	3	3	0.0588335	1	0.661	0.225511	1
1611	ZCCHC18	1212	20	0	0	1	0	0	0	1	1	1	0.225705	NaN	NaN	0.225705	1
1612	FAM71F1	1061	67	0	0	1	0	0	0	1	1	1	0.225728	NaN	NaN	0.225728	1
1613	SLCO3A1	2254	7	0	0	4	0	0	2	6	5	6	0.174573	1	0.215	0.225999	1
1614	C19orf35	1434	4	0	0	2	0	0	0	2	2	2	0.378511	1	0.155	0.226118	1
1615	TBC1D10C	1377	6	0	0	3	0	0	0	3	3	3	0.289512	1	0.173	0.226154	1
1616	COL21A1	2990	1	0	0	0	0	0	1	1	1	1	0.226344	NaN	NaN	0.226344	1
1617	HTR5A	1080	1	0	2	4	0	0	0	4	4	4	0.223228	1	0.186	0.226423	1
1618	ENDOG	904	15	0	0	2	0	0	0	2	2	2	0.12099	1	0.489	0.226448	1
1619	C16orf72	840	4	0	1	0	1	0	0	1	1	1	0.226712	NaN	NaN	0.226712	1
1620	SSTR5	1101	10	0	0	3	0	0	0	3	3	3	0.059264	1	0.925	0.22673	1
1621	C9orf103	438	50	0	0	1	0	0	0	1	1	1	0.22678	NaN	NaN	0.22678	1
1622	ARL4D	610	2	0	0	1	0	0	0	1	1	1	0.226797	NaN	NaN	0.226797	1
1623	KHDRBS1	1364	3	0	0	2	0	0	1	3	3	3	0.0594483	1	0.812	0.22725	1
1624	MICALL1	2654	14	0	0	4	0	0	0	4	4	4	0.743294	1	0.031	0.227293	1
1625	TGIF2	722	15	0	0	0	1	0	0	1	1	1	0.227359	NaN	NaN	0.227359	1
1626	TBCC	1043	21	0	0	0	0	0	1	1	1	1	0.227443	NaN	NaN	0.227443	1
1627	PCDH1	3812	0	0	1	3	0	0	0	3	3	3	0.805971	1	0.052	0.227796	1
1628	GNG8	216	59	0	0	0	0	0	1	1	1	1	0.227864	NaN	NaN	0.227864	1
1629	KDELC2	1554	5	0	0	1	0	0	0	1	1	1	0.227908	NaN	NaN	0.227908	1
1630	PIK3R2	2243	108	0	1	2	1	0	0	3	3	3	0.470207	1	0.115	0.228006	1
1631	RUSC1	2882	7	0	2	2	0	0	2	4	4	4	0.349657	1	0.151	0.228217	1
1632	VGLL4	999	2	0	0	1	0	0	2	3	3	3	0.0598399	1	0.934	0.228354	1
1633	NPR1	3270	46	0	1	8	0	1	0	9	9	9	0.0598673	1	0.833	0.228431	1
1634	ARMCX2	1899	3	0	0	1	0	0	1	2	2	2	0.0599302	1	0.965	0.228608	1
1635	EED	1372	53	0	0	0	1	0	0	1	1	1	0.228784	NaN	NaN	0.228784	1
1636	KRTAP5-11	473	29	0	0	1	0	0	0	1	1	1	0.228821	NaN	NaN	0.228821	1
1637	SLC3A2	2037	8	0	2	1	1	0	1	3	3	3	0.236333	1	0.118	0.228885	1
1638	CD300LB	731	27	0	0	1	0	0	0	1	1	1	0.228899	NaN	NaN	0.228899	1
1639	RPS6KA3	2307	7	0	0	1	0	0	0	1	1	1	0.228942	NaN	NaN	0.228942	1
1640	PTBP1	1730	18	0	0	5	0	0	0	5	5	5	0.0600856	1	0.991	0.229046	1
1641	ZNF721	2780	13	0	0	2	0	0	0	2	2	2	0.660544	1	0.086	0.229113	1
1642	EXOSC10	2758	2	0	0	0	1	0	0	1	1	1	0.22914	NaN	NaN	0.22914	1
1643	COL6A6	6934	14	0	2	6	0	0	0	6	6	6	0.389116	1	0.113	0.229684	1
1644	OR1I1	1066	3	0	1	2	0	0	0	2	2	2	0.795563	1	0.074	0.230105	1
1645	RRN3	2026	6	0	0	1	0	0	0	1	1	1	0.230156	NaN	NaN	0.230156	1
1646	LAMP2	1552	14	0	0	2	0	0	0	2	2	2	0.119771	1	0.386	0.230165	1
1647	PISD	1152	62	0	0	0	0	0	2	2	2	2	0.339836	1	0.055	0.230184	1
1648	OR9A4	945	5	0	1	0	0	0	1	1	1	1	0.230379	NaN	NaN	0.230379	1
1649	C10orf18	7365	11	0	1	2	2	0	0	4	4	4	0.0875764	1	0.692	0.230498	1
1650	AOC3	2304	5	0	0	0	1	0	0	1	1	1	0.23072	NaN	NaN	0.23072	1
1651	EXOSC1	618	5	0	0	1	0	0	0	1	1	1	0.230863	NaN	NaN	0.230863	1
1652	NEU4	1506	55	0	0	3	0	0	0	3	3	3	0.290637	1	0.169	0.230891	1
1653	ACVRL1	1548	13	0	1	2	0	0	1	3	3	3	0.0607915	1	0.803	0.231026	1
1654	MS4A14	2056	22	0	0	1	0	0	0	1	1	1	0.231032	NaN	NaN	0.231032	1
1655	MRTO4	748	25	0	0	1	0	0	0	1	1	1	0.231078	NaN	NaN	0.231078	1
1656	ABCA4	7018	1	0	2	0	0	1	1	2	2	2	0.060823	1	0.514	0.231115	1
1657	PDE6G	276	29	0	0	1	0	0	0	1	1	1	0.23117	NaN	NaN	0.23117	1
1658	PVRL4	1565	0	0	1	0	0	0	1	1	1	1	0.231181	NaN	NaN	0.231181	1
1659	ANKRD26	5265	2	0	0	1	0	0	1	2	2	2	0.368906	1	0.164	0.231244	1
1660	ZBTB7A	1763	39	0	0	7	0	0	1	8	6	8	0.060918	1	0.729	0.23138	1
1661	ZNF697	1646	0	0	1	2	0	0	1	3	3	3	0.291913	1	0.083	0.231637	1
1662	PCID2	1258	6	0	0	2	0	0	0	2	2	2	0.231733	NaN	NaN	0.231733	1
1663	MAN2C1	3225	5	0	0	4	0	0	1	5	5	5	0.0610556	1	0.993	0.231765	1
1664	PEBP4	708	56	0	0	2	0	0	0	2	2	2	0.0610584	1	0.965	0.231773	1
1665	PPCS	946	32	0	0	2	0	0	0	2	2	2	0.0610622	1	0.923	0.231784	1
1666	FRMPD2	4042	1	0	0	0	0	1	0	1	1	1	0.232036	NaN	NaN	0.232036	1
1667	EHBP1L1	4644	1	0	1	9	1	0	1	11	6	11	0.561188	1	0.054	0.232084	1
1668	IGFBP4	789	2	0	1	0	0	0	1	1	1	1	0.232088	NaN	NaN	0.232088	1
1669	PFN2	533	45	0	0	1	0	0	0	1	1	1	0.232252	NaN	NaN	0.232252	1
1670	NOV	1090	22	0	1	0	0	0	1	1	1	1	0.232261	NaN	NaN	0.232261	1
1671	KLF9	739	3	0	1	2	0	0	0	2	2	2	0.0612771	1	0.857	0.232384	1
1672	BAAT	1269	13	0	1	1	0	0	0	1	1	1	0.232474	NaN	NaN	0.232474	1
1673	CALML4	607	12	0	0	1	0	0	0	1	1	1	0.232886	NaN	NaN	0.232886	1
1674	ADAMTS1	2936	7	0	1	2	0	0	0	2	2	2	0.778134	1	0.051	0.23293	1
1675	UBA52	403	27	0	0	0	0	0	2	2	2	2	0.0614889	1	0.647	0.232975	1
1676	NCR1	941	25	0	1	2	0	0	0	2	2	2	0.0615626	1	0.409	0.233181	1
1677	AKAP8	2133	2	0	0	2	0	0	1	3	3	3	0.299089	1	0.165	0.233319	1
1678	PRKX	1109	4	0	0	1	0	0	0	1	1	1	0.233437	NaN	NaN	0.233437	1
1679	C3orf1	882	48	0	0	0	0	0	1	1	1	1	0.233508	NaN	NaN	0.233508	1
1680	PKNOX1	1351	26	0	0	1	1	0	0	2	2	2	0.125683	1	0.44	0.233592	1
1681	CCDC116	1858	45	0	0	3	0	0	0	3	3	3	0.189919	1	0.312	0.23363	1
1682	RTP1	798	4	0	1	3	0	0	0	3	3	3	0.249804	1	0.234	0.234263	1
1683	UBA3	1462	34	0	0	0	0	0	1	1	1	1	0.234267	NaN	NaN	0.234267	1
1684	SPCS1	524	66	0	0	1	0	0	0	1	1	1	0.234485	NaN	NaN	0.234485	1
1685	UMODL1	4425	1	0	2	7	0	0	0	7	7	7	0.940002	1	0.039	0.23451	1
1686	GPIHBP1	569	10	0	1	1	0	0	0	1	1	1	0.234651	NaN	NaN	0.234651	1
1687	COL9A3	2181	10	0	1	4	0	0	0	4	4	4	0.92798	1	0.029	0.234884	1
1688	FBXO40	2142	32	0	0	2	0	0	0	2	2	2	0.303332	1	0.156	0.234907	1
1689	LIM2	664	17	0	0	1	0	0	1	2	2	2	0.235006	NaN	NaN	0.235006	1
1690	PML	3690	54	0	1	6	0	0	1	7	7	7	0.0622331	1	0.727	0.235046	1
1691	GFM1	2326	12	0	0	1	0	0	0	1	1	1	0.235062	NaN	NaN	0.235062	1
1692	TACSTD2	972	105	0	0	2	0	0	0	2	2	2	0.0622519	1	0.429	0.235098	1
1693	PAQR6	1402	4	0	0	2	0	0	1	3	3	3	0.229001	1	0.239	0.235199	1
1694	KIAA1529	5093	9	0	1	5	1	0	0	6	6	6	0.162244	1	0.369	0.235237	1
1695	PPFIA4	2170	6	0	1	1	0	0	2	3	3	3	0.0624765	1	0.806	0.235722	1
1696	SETDB1	3960	3	0	0	2	0	0	0	2	2	2	0.408465	1	0.091	0.235773	1
1697	CSN3	565	2	0	0	2	0	0	0	2	2	2	0.0625	1	0.79	0.235787	1
1698	GARS	2284	22	0	0	1	0	0	0	1	1	1	0.236031	NaN	NaN	0.236031	1
1699	WDR77	1067	5	0	0	0	0	0	1	1	1	1	0.23616	NaN	NaN	0.23616	1
1700	C15orf59	886	8	0	0	2	0	0	0	2	2	2	0.536209	1	0.096	0.236442	1
1701	XPO6	3470	9	0	0	0	1	0	0	1	1	1	0.236554	NaN	NaN	0.236554	1
1702	PRMT8	1221	9	0	1	3	0	0	0	3	3	3	0.30185	1	0.114	0.236576	1
1703	ATOH7	459	95	0	0	0	0	0	1	1	1	1	0.236724	NaN	NaN	0.236724	1
1704	PHLDB1	4222	14	0	0	7	0	0	0	7	7	7	0.0628681	1	0.736	0.236806	1
1705	SEMA5B	3544	2	0	1	4	1	0	0	5	5	5	0.112698	1	0.365	0.236855	1
1706	RUFY4	1756	9	0	1	6	1	0	0	7	7	7	0.112355	1	0.414	0.236947	1
1707	FHL3	863	38	0	0	2	0	0	0	2	2	2	0.20633	1	0.188	0.236979	1
1708	PPIF	646	61	0	0	1	0	0	0	1	1	1	0.23703	NaN	NaN	0.23703	1
1709	NPY5R	1342	2	0	0	1	0	0	0	1	1	1	0.237083	NaN	NaN	0.237083	1
1710	PRL	704	23	0	0	2	0	0	1	3	3	3	0.226534	1	0.182	0.237106	1
1711	IL18RAP	1840	31	0	0	1	0	0	0	1	1	1	0.237221	NaN	NaN	0.237221	1
1712	RPH3A	2165	89	0	1	3	0	0	0	3	3	3	0.168583	1	0.347	0.237309	1
1713	TRAPPC9	3831	9	0	0	6	0	0	0	6	6	6	0.0632973	1	0.615	0.237992	1
1714	ALG9	1918	32	0	0	1	0	0	0	1	1	1	0.238051	NaN	NaN	0.238051	1
1715	CCDC88B	4537	4	0	0	2	1	0	1	4	4	4	0.0635281	1	0.98	0.238629	1
1716	ARVCF	2961	2	0	0	3	0	0	0	3	3	3	0.311552	1	0.163	0.238707	1
1717	HEXDC	1806	13	0	1	1	0	0	1	2	2	2	0.534698	1	0.111	0.238907	1
1718	CHMP4C	718	92	0	0	0	1	0	0	1	1	1	0.239305	NaN	NaN	0.239305	1
1719	TMPRSS3	1494	4	0	0	2	1	0	0	3	3	3	0.155242	1	0.242	0.23939	1
1720	ABTB1	1483	6	0	1	2	1	0	0	3	3	3	0.0638653	1	0.956	0.239557	1
1721	RTP2	682	89	0	0	0	0	0	1	1	1	1	0.239732	NaN	NaN	0.239732	1
1722	UBE2D4	470	99	0	0	1	0	0	0	1	1	1	0.239979	NaN	NaN	0.239979	1
1723	ZFP64	3255	29	0	0	5	0	0	0	5	5	5	0.064076	1	0.682	0.240137	1
1724	ADNP	3321	8	0	1	2	0	0	1	3	3	3	0.0640782	1	0.992	0.240143	1
1725	ZC4H2	710	18	0	0	1	1	0	0	2	2	2	0.196605	1	0.285	0.240184	1
1726	KLHL26	1858	2	0	5	0	1	0	0	1	1	1	0.240293	NaN	NaN	0.240293	1
1727	LY6H	502	49	0	0	0	1	0	0	1	1	1	0.240299	NaN	NaN	0.240299	1
1728	ZNF321	499	22	0	0	0	0	0	1	1	1	1	0.240488	NaN	NaN	0.240488	1
1729	LMF1	1746	4	0	1	3	0	0	0	3	3	3	0.11868	1	0.48	0.240493	1
1730	FAM127B	406	2	0	0	1	0	0	0	1	1	1	0.240516	NaN	NaN	0.240516	1
1731	DCAF4	1543	30	0	0	2	0	0	0	2	2	2	0.319896	1	0.191	0.240749	1
1732	OR6C2	939	9	0	1	1	0	0	0	1	1	1	0.241313	NaN	NaN	0.241313	1
1733	FAM48B2	2453	82	0	0	1	1	0	0	2	2	2	0.121956	1	0.53	0.241675	1
1734	SUOX	1650	4	0	1	2	0	0	1	3	3	3	0.208075	1	0.27	0.241879	1
1735	SLC16A10	1568	30	0	0	0	0	0	1	1	1	1	0.24188	NaN	NaN	0.24188	1
1736	ADSS	1419	5	0	0	0	0	0	1	1	1	1	0.241934	NaN	NaN	0.241934	1
1737	UHRF1	2480	11	0	0	0	0	1	0	1	1	1	0.241966	NaN	NaN	0.241966	1
1738	OGFOD2	893	6	0	0	4	0	0	0	4	4	4	0.0648812	1	0.574	0.242344	1
1739	MCRS1	1492	4	0	0	0	0	1	0	1	1	1	0.24255	NaN	NaN	0.24255	1
1740	ZNF677	1767	15	0	0	2	0	0	0	2	2	2	0.211627	1	0.277	0.242586	1
1741	RAB39	660	8	0	0	1	0	0	0	1	1	1	0.242824	NaN	NaN	0.242824	1
1742	GPR44	1192	4	0	0	3	0	0	0	3	3	3	0.199146	1	0.269	0.242999	1
1743	WAC	1998	36	0	0	3	0	0	1	4	4	4	0.0651377	1	0.393	0.243045	1
1744	RAB32	686	39	0	0	1	0	0	0	1	1	1	0.243073	NaN	NaN	0.243073	1
1745	CD1D	1028	83	0	0	0	1	0	0	1	1	1	0.243084	NaN	NaN	0.243084	1
1746	CDKN2C	515	174	0	0	1	0	0	0	1	1	1	0.243222	NaN	NaN	0.243222	1
1747	IL20	549	17	0	1	2	0	0	0	2	2	2	0.195362	1	0.299	0.243354	1
1748	ZNF470	2170	7	0	0	0	0	0	1	1	1	1	0.243372	NaN	NaN	0.243372	1
1749	TCF23	657	32	0	0	2	0	0	0	2	2	2	0.217025	1	0.14	0.243555	1
1750	TGFBRAP1	2630	62	0	0	3	0	0	1	4	4	4	0.0653884	1	0.583	0.243729	1
1751	CLCN6	2708	5	0	0	0	1	0	0	1	1	1	0.243937	NaN	NaN	0.243937	1
1752	GPC4	1703	12	0	0	1	0	0	0	1	1	1	0.24401	NaN	NaN	0.24401	1
1753	ZBTB40	3788	1	0	0	1	1	0	0	2	2	2	0.146943	1	0.362	0.244133	1
1754	ZFYVE26	7784	2	0	1	1	0	0	1	2	2	2	0.187796	1	0.301	0.244145	1
1755	FBLN1	2652	7	0	0	0	0	1	0	1	1	1	0.244248	NaN	NaN	0.244248	1
1756	GET4	1018	28	0	0	0	0	1	1	2	2	2	0.244423	NaN	NaN	0.244423	1
1757	RPRM	330	1	0	0	1	0	0	0	1	1	1	0.244429	NaN	NaN	0.244429	1
1758	ENHO	231	62	0	0	1	0	0	0	1	1	1	0.244646	NaN	NaN	0.244646	1
1759	SH2B1	2460	63	0	0	5	0	0	0	5	5	5	0.065783	1	0.825	0.244804	1
1760	TFPI2	726	32	0	0	1	0	0	0	1	1	1	0.244875	NaN	NaN	0.244875	1
1761	C3orf70	757	8	0	0	1	0	0	0	1	1	1	0.244968	NaN	NaN	0.244968	1
1762	C15orf38	701	11	0	1	4	0	0	0	4	4	4	0.0658898	1	0.82	0.245095	1
1763	VIPAR	1556	27	0	0	1	1	0	1	3	3	3	0.065894	1	0.706	0.245106	1
1764	PKHD1	12526	2	0	1	5	1	0	4	10	9	10	0.323097	1	0.144	0.245155	1
1765	IGSF6	748	2	0	0	1	0	0	0	1	1	1	0.245164	NaN	NaN	0.245164	1
1766	ACOX2	2104	62	0	1	1	0	0	1	2	2	2	0.316957	1	0.184	0.245196	1
1767	PSCA	355	10	0	0	1	0	0	0	1	1	1	0.245282	NaN	NaN	0.245282	1
1768	B4GALT7	1006	6	0	0	1	0	0	0	1	1	1	0.245405	NaN	NaN	0.245405	1
1769	GNRH1	290	68	0	0	1	0	0	0	1	1	1	0.24546	NaN	NaN	0.24546	1
1770	COIL	1757	20	0	0	0	1	0	0	1	1	1	0.245579	NaN	NaN	0.245579	1
1771	GPR171	964	65	0	0	1	0	0	0	1	1	1	0.24562	NaN	NaN	0.24562	1
1772	LCE1F	356	23	0	0	1	0	0	0	1	1	1	0.245637	NaN	NaN	0.245637	1
1773	USP47	3968	3	0	0	0	0	0	1	1	1	1	0.24579	NaN	NaN	0.24579	1
1774	AP4M1	1420	6	0	0	0	0	0	1	1	1	1	0.245797	NaN	NaN	0.245797	1
1775	PTPRH	3426	5	0	0	5	0	0	0	5	5	5	0.211346	1	0.271	0.245806	1
1776	TLCD2	807	0	0	0	0	0	0	1	1	1	1	0.245987	NaN	NaN	0.245987	1
1777	DBI	586	30	0	0	0	1	0	0	1	1	1	0.246032	NaN	NaN	0.246032	1
1778	WSCD1	1756	4	0	2	2	1	0	0	3	3	3	0.0662612	1	0.886	0.246104	1
1779	TRAIP	1466	6	0	0	0	0	0	1	1	1	1	0.246135	NaN	NaN	0.246135	1
1780	DCAF7	1054	8	0	0	3	0	0	0	3	3	3	0.0663053	1	0.721	0.246224	1
1781	C10orf111	472	61	0	0	0	0	0	1	1	1	1	0.246338	NaN	NaN	0.246338	1
1782	TIAM2	5202	15	0	3	3	1	0	0	4	4	4	0.319204	1	0.188	0.246466	1
1783	ABCC3	4788	2	0	1	7	2	0	0	9	9	9	0.0664117	1	0.342	0.246512	1
1784	C1orf35	822	2	0	1	1	0	0	1	2	2	2	0.271273	1	0.235	0.246648	1
1785	ROBO2	4237	3	0	1	3	0	0	1	4	4	4	0.29415	1	0.183	0.246692	1
1786	PIK3R3	1426	12	0	1	0	1	0	2	3	3	3	0.0664898	1	0.681	0.246724	1
1787	TMEM200C	1870	0	0	3	3	1	0	1	5	5	5	0.0664959	1	0.912	0.246741	1
1788	SYNGR4	719	3	0	0	1	1	0	0	2	2	2	0.0665231	1	0.77	0.246814	1
1789	LPAR2	1062	5	0	0	3	0	0	0	3	3	3	0.198675	1	0.316	0.246904	1
1790	WFS1	2704	16	0	3	3	1	0	1	5	3	5	0.374043	1	0.108	0.246968	1
1791	HIST1H4E	314	85	0	0	1	1	0	0	2	2	2	0.066715	1	0.621	0.247334	1
1792	NOP14	2648	2	0	0	3	1	0	0	4	4	4	0.0667419	1	0.91	0.247407	1
1793	IAH1	769	42	0	1	1	2	0	0	3	1	3	0.247435	NaN	NaN	0.247435	1
1794	PLEKHG4B	3886	6	0	1	4	0	0	0	4	4	4	0.480257	1	0.124	0.247445	1
1795	FXC1	322	41	0	0	1	0	0	0	1	1	1	0.247475	NaN	NaN	0.247475	1
1796	C15orf56	492	49	0	0	1	0	0	0	1	1	1	0.247513	NaN	NaN	0.247513	1
1797	TXNDC17	384	31	0	0	1	0	0	0	1	1	1	0.247728	NaN	NaN	0.247728	1
1798	SRCRB4D	1768	2	0	0	4	0	0	0	4	4	4	0.245066	1	0.215	0.247843	1
1799	NR2F6	1227	68	0	0	3	0	0	2	5	5	5	0.0669507	1	0.657	0.247972	1
1800	ARHGEF12	4797	2	0	0	0	0	1	0	1	1	1	0.247988	NaN	NaN	0.247988	1
1801	HMG20B	990	2	0	1	2	0	0	0	2	2	2	0.752335	1	0.043	0.247991	1
1802	SLC16A5	1538	75	0	1	3	0	0	0	3	2	3	0.485594	1	0.041	0.248138	1
1803	IL23A	582	11	0	0	1	0	0	0	1	1	1	0.248189	NaN	NaN	0.248189	1
1804	DHRSX	1021	3	0	0	1	0	0	0	1	1	1	0.248225	NaN	NaN	0.248225	1
1805	PADI4	2054	7	0	0	1	0	0	0	1	1	1	0.248242	NaN	NaN	0.248242	1
1806	SP5	1201	14	0	1	2	0	0	0	2	2	2	0.417063	1	0.15	0.248503	1
1807	NAT1	1071	22	0	0	2	0	0	0	2	2	2	0.0671735	1	0.624	0.248574	1
1808	FAM104B	500	11	0	0	0	0	0	1	1	1	1	0.248668	NaN	NaN	0.248668	1
1809	ELSPBP1	696	9	0	0	0	1	0	0	1	1	1	0.2488	NaN	NaN	0.2488	1
1810	NBR1	2981	18	0	0	1	0	0	1	2	2	2	0.0672615	1	0.811	0.248811	1
1811	ALPK2	6561	23	0	1	5	0	0	0	5	5	5	0.214934	1	0.238	0.248846	1
1812	PTCHD3	2316	12	0	1	2	0	0	1	3	3	3	0.219304	1	0.211	0.248987	1
1813	RGAG1	4175	13	0	1	2	0	0	0	2	2	2	0.606795	1	0.111	0.249062	1
1814	GIMAP4	998	37	0	0	2	0	0	0	2	2	2	0.0673808	1	0.661	0.249133	1
1815	NME7	1177	7	0	0	1	0	0	0	1	1	1	0.24917	NaN	NaN	0.24917	1
1816	PPOX	1484	5	0	0	0	0	0	1	1	1	1	0.249638	NaN	NaN	0.249638	1
1817	ST3GAL5	1298	48	0	0	0	0	0	1	1	1	1	0.249681	NaN	NaN	0.249681	1
1818	HOOK3	2241	38	0	0	0	0	1	0	1	1	1	0.249746	NaN	NaN	0.249746	1
1819	ZNF629	2618	24	0	1	4	0	0	0	4	4	4	0.131584	1	0.473	0.249817	1
1820	RCE1	1020	2	0	0	0	0	0	1	1	1	1	0.249849	NaN	NaN	0.249849	1
1821	SBF1	5842	1	0	0	9	1	0	2	12	11	12	0.0676482	1	0.543	0.249854	1
1822	TAGAP	2248	4	0	0	0	1	0	0	1	1	1	0.24988	NaN	NaN	0.24988	1
1823	DEFB118	378	2	0	0	0	1	0	0	1	1	1	0.249934	NaN	NaN	0.249934	1
1824	ASB6	1286	23	0	1	1	0	0	1	2	2	2	0.286783	1	0.197	0.249942	1
1825	NTAN1	971	15	0	0	1	0	0	0	1	1	1	0.25008	NaN	NaN	0.25008	1
1826	LILRA4	1530	7	0	0	3	0	0	0	3	3	3	0.546558	1	0.082	0.250191	1
1827	CHST6	1192	26	0	2	4	0	0	0	4	4	4	0.335972	1	0.167	0.250441	1
1828	CALY	674	21	0	0	1	0	0	0	1	1	1	0.250458	NaN	NaN	0.250458	1
1829	USP11	2972	18	0	2	4	0	2	0	6	6	6	0.0678902	1	0.76	0.250505	1
1830	CNTD1	1017	23	0	0	1	0	0	0	1	1	1	0.250715	NaN	NaN	0.250715	1
1831	PSMB4	821	85	0	0	3	0	0	0	3	3	3	0.067999	1	0.837	0.250798	1
1832	IFNK	629	77	0	0	0	0	0	1	1	1	1	0.250853	NaN	NaN	0.250853	1
1833	SPRED2	1296	19	0	1	3	0	0	0	3	3	3	0.15024	1	0.302	0.250958	1
1834	C17orf57	3010	7	0	0	1	0	0	0	1	1	1	0.250989	NaN	NaN	0.250989	1
1835	KBTBD11	1872	0	0	3	1	1	0	0	2	2	2	0.109504	1	0.431	0.251394	1
1836	LRRC27	1813	62	0	0	2	0	0	0	2	2	2	0.348159	1	0.111	0.251443	1
1837	MYO6	3994	9	0	0	3	0	0	0	3	3	3	0.0683097	1	0.165	0.251633	1
1838	PADI2	2060	41	0	1	4	0	0	1	5	5	5	0.0683272	1	0.716	0.25168	1
1839	GDPD2	1837	34	0	0	3	0	0	0	3	3	3	0.0684439	1	0.695	0.251993	1
1840	TIGIT	749	12	0	1	1	0	0	0	1	1	1	0.252041	NaN	NaN	0.252041	1
1841	ZNF574	2695	26	0	2	4	0	0	0	4	4	4	0.33565	1	0.2	0.25207	1
1842	SLC34A2	2121	26	0	1	2	0	0	0	2	2	2	0.0685676	1	0.85	0.252324	1
1843	UBXN6	1368	8	0	0	0	0	0	1	1	1	1	0.252491	NaN	NaN	0.252491	1
1844	STRN4	2358	1	0	0	3	0	0	1	4	4	4	0.164096	1	0.258	0.252829	1
1845	IFNA8	572	148	0	0	0	0	0	1	1	1	1	0.252896	NaN	NaN	0.252896	1
1846	IL6ST	2817	1	0	0	0	0	0	1	1	1	1	0.252909	NaN	NaN	0.252909	1
1847	POLR2C	862	15	0	0	3	0	0	0	3	3	3	0.0688328	1	0.227	0.253034	1
1848	YIPF2	987	32	0	0	3	0	0	0	3	3	3	0.106572	1	0.504	0.253069	1
1849	DNMT3A	2952	2	0	0	4	0	0	1	5	5	5	0.11136	1	0.547	0.253299	1
1850	LRRN2	2142	13	0	0	5	0	0	0	5	5	5	0.147728	1	0.37	0.253452	1
1851	SFMBT2	2765	1	0	0	5	0	0	0	5	5	5	0.236266	1	0.261	0.253455	1
1852	BTBD2	1610	20	0	0	2	0	0	0	2	2	2	0.0690271	1	0.367	0.253554	1
1853	IFT140	4505	29	0	1	2	2	0	0	4	4	4	0.123515	1	0.478	0.253602	1
1854	DPEP2	1501	41	0	0	3	0	0	0	3	3	3	0.190984	1	0.335	0.253846	1
1855	JMJD6	1271	11	0	0	1	0	0	1	2	2	2	0.0692202	1	0.744	0.25407	1
1856	PDX1	856	24	0	0	2	0	0	0	2	2	2	0.0692397	1	0.718	0.254122	1
1857	BAT5	1916	10	0	0	1	0	1	0	2	2	2	0.0692565	1	0.655	0.254167	1
1858	SOBP	2646	2	0	3	4	1	0	1	6	6	6	0.0693296	1	0.627	0.254362	1
1859	HAUS8	1273	0	0	1	1	0	0	1	2	2	2	0.0693421	1	0.934	0.254396	1
1860	LGI4	1646	7	0	1	2	1	0	0	3	3	3	0.0693502	1	0.701	0.254417	1
1861	PTX4	1429	14	0	0	2	0	0	0	2	2	2	0.335547	1	0.207	0.254706	1
1862	CEL	2315	21	0	0	3	0	0	0	3	3	3	0.296911	1	0.234	0.254756	1
1863	OR6C3	935	6	0	0	2	0	0	0	2	2	2	0.0695705	1	0.864	0.255005	1
1864	ARF5	565	6	0	0	1	0	0	0	1	1	1	0.255102	NaN	NaN	0.255102	1
1865	OPA3	949	61	0	1	3	0	0	0	3	3	3	0.126629	1	0.462	0.255206	1
1866	STK39	1706	33	0	0	3	0	0	0	3	3	3	0.0696972	1	0.431	0.255342	1
1867	SPR	796	38	0	0	1	0	0	0	1	1	1	0.2554	NaN	NaN	0.2554	1
1868	ZFC3H1	6106	2	0	0	0	0	0	1	1	1	1	0.255593	NaN	NaN	0.255593	1
1869	KCNJ11	1173	9	0	0	1	1	0	0	2	2	2	0.174187	1	0.255	0.255746	1
1870	RHBDF2	2639	0	0	0	4	0	0	1	5	5	5	0.256887	1	0.217	0.255811	1
1871	ITGA4	3207	41	0	1	3	0	0	0	3	3	3	0.394866	1	0.161	0.255859	1
1872	LYST	11610	0	0	0	4	1	0	2	7	7	7	0.0699131	1	0.758	0.255917	1
1873	CCDC72	209	3	0	0	1	0	0	0	1	1	1	0.256057	NaN	NaN	0.256057	1
1874	DPM3	373	84	0	0	0	0	0	1	1	1	1	0.256143	NaN	NaN	0.256143	1
1875	KIAA0408	2101	42	0	0	2	0	0	0	2	2	2	0.608915	1	0.097	0.256215	1
1876	FLT4	4216	1	0	2	8	0	1	1	10	10	10	0.0700478	1	0.61	0.256275	1
1877	MLLT1	1724	2	0	0	3	0	0	0	3	3	3	0.178335	1	0.291	0.256376	1
1878	ARHGAP27	1707	5	0	0	3	0	0	0	3	3	3	0.131549	1	0.443	0.256456	1
1879	CETN1	521	54	0	0	1	0	0	0	1	1	1	0.25646	NaN	NaN	0.25646	1
1880	B4GALNT3	3073	58	0	2	3	2	0	1	6	6	6	0.0701654	1	0.724	0.256588	1
1881	SDAD1	2148	28	0	0	3	0	0	0	3	3	3	0.34915	1	0.119	0.256624	1
1882	MKX	1083	3	0	0	3	0	0	0	3	3	3	0.0701898	1	0.693	0.256653	1
1883	BAP1	2254	7	0	0	1	1	0	1	3	3	3	0.0704212	1	0.607	0.257267	1
1884	EDEM1	2018	42	0	0	2	1	0	0	3	3	3	0.195164	1	0.311	0.257355	1
1885	MESP1	813	2	0	1	1	0	0	0	1	1	1	0.257642	NaN	NaN	0.257642	1
1886	NEUROD1	1075	21	0	0	2	0	0	1	3	3	3	0.125798	1	0.448	0.257669	1
1887	IGFBP3	910	10	0	0	1	1	0	0	2	2	2	0.133389	1	0.34	0.257997	1
1888	PTPRN	3030	0	0	2	5	0	0	0	5	5	5	0.873327	1	0.054	0.258111	1
1889	KCNE1	394	1	0	0	1	0	0	0	1	1	1	0.258174	NaN	NaN	0.258174	1
1890	ZNF627	1398	8	0	0	1	0	0	0	1	1	1	0.258407	NaN	NaN	0.258407	1
1891	C1orf204	729	0	0	0	1	1	0	0	2	2	2	0.10068	1	0.624	0.258479	1
1892	NELL1	2509	3	0	0	0	0	0	1	1	1	1	0.258522	NaN	NaN	0.258522	1
1893	CAND2	3769	0	0	0	3	0	0	0	3	3	3	0.326908	1	0.215	0.258639	1
1894	CAPS	590	32	0	0	0	0	0	1	1	1	1	0.258647	NaN	NaN	0.258647	1
1895	NGF	730	11	0	0	2	0	0	0	2	2	2	0.0709663	1	0.467	0.258711	1
1896	GK2	1664	14	0	0	2	0	0	0	2	2	2	0.0709895	1	0.1	0.258773	1
1897	C11orf30	4049	30	0	1	2	0	0	0	2	2	2	0.14429	1	0.112	0.258775	1
1898	FAHD2A	973	44	0	0	1	0	0	0	1	1	1	0.258821	NaN	NaN	0.258821	1
1899	CENPB	1800	6	0	2	3	0	0	2	5	5	5	0.129966	1	0.443	0.259042	1
1900	ABCG4	1997	0	0	0	2	0	0	1	3	3	3	0.0710996	1	0.697	0.259064	1
1901	TSEN2	1479	5	0	0	1	0	0	0	1	1	1	0.259264	NaN	NaN	0.259264	1
1902	ZNF556	1385	13	0	1	2	0	0	1	3	3	3	0.0711896	1	0.93	0.259302	1
1903	LSMD1	528	31	0	0	0	0	0	1	1	1	1	0.259572	NaN	NaN	0.259572	1
1904	ENPP3	2726	9	0	0	1	0	0	1	2	2	2	0.373276	1	0.17	0.259582	1
1905	LY6G6F	916	15	0	1	2	0	0	0	2	2	2	0.071415	1	0.91	0.259897	1
1906	HNRNPR	1951	22	0	0	1	0	0	0	1	1	1	0.260071	NaN	NaN	0.260071	1
1907	SYT11	1308	8	0	1	2	1	0	0	3	3	3	0.0715275	1	0.829	0.260194	1
1908	MYLIP	1362	70	0	0	3	0	0	0	3	3	3	0.0715874	1	0.783	0.260352	1
1909	MMS19	3213	2	0	0	1	0	0	1	2	2	2	0.423676	1	0.121	0.260388	1
1910	ZNF250	1703	20	0	0	1	0	0	1	2	2	2	0.189067	1	0.378	0.260533	1
1911	NFYC	1105	6	0	0	2	0	0	0	2	2	2	0.364051	1	0.133	0.260696	1
1912	NT5C	624	44	0	0	1	1	0	0	2	2	2	0.0717391	1	0.469	0.260751	1
1913	CHCHD6	738	12	0	0	0	0	0	1	1	1	1	0.260754	NaN	NaN	0.260754	1
1914	EEF1A2	1420	41	0	2	3	0	1	0	4	4	4	0.0717408	1	0.423	0.260756	1
1915	RAB40C	870	2	0	0	0	0	0	1	1	1	1	0.260769	NaN	NaN	0.260769	1
1916	C14orf180	499	4	0	0	1	0	0	0	1	1	1	0.260781	NaN	NaN	0.260781	1
1917	C22orf32	334	12	0	0	1	0	0	0	1	1	1	0.26083	NaN	NaN	0.26083	1
1918	OR1E1	945	6	0	0	1	0	0	0	1	1	1	0.260968	NaN	NaN	0.260968	1
1919	TRMT1	2046	0	0	0	4	0	0	0	4	4	4	0.469443	1	0.132	0.260977	1
1920	ACER2	848	10	0	0	0	1	0	0	1	1	1	0.261037	NaN	NaN	0.261037	1
1921	PVR	1309	30	0	1	2	0	0	0	2	2	2	0.384456	1	0.154	0.261157	1
1922	TRA2A	877	54	0	0	1	0	0	0	1	1	1	0.26148	NaN	NaN	0.26148	1
1923	PKD1L1	8774	13	0	2	3	1	0	2	6	6	6	0.0720322	1	0.872	0.261523	1
1924	MRPL16	768	32	0	0	0	0	0	2	2	2	2	0.0721013	1	0.641	0.261705	1
1925	FCRLB	1303	15	0	1	2	0	0	0	2	2	2	0.0721306	1	0.726	0.261782	1
1926	ERMP1	2773	26	0	0	1	1	0	0	2	2	2	0.0721859	1	0.416	0.261927	1
1927	DNMT1	5059	29	0	2	4	0	0	1	5	5	5	0.759946	1	0.063	0.261951	1
1928	TSPAN9	748	1	0	0	1	0	0	0	1	1	1	0.262156	NaN	NaN	0.262156	1
1929	GLI4	1143	2	0	1	4	0	0	0	4	4	4	0.0723439	1	0.676	0.262342	1
1930	SIRPD	608	8	0	0	1	0	0	0	1	1	1	0.262488	NaN	NaN	0.262488	1
1931	TACC2	9005	3	0	1	10	0	1	0	11	11	11	0.0726401	1	0.758	0.26312	1
1932	ZNF74	1951	50	0	0	4	0	0	0	4	4	4	0.184065	1	0.336	0.263291	1
1933	MBTPS1	3243	67	0	2	4	0	0	0	4	4	4	0.0727966	1	0.83	0.26353	1
1934	AGFG2	1490	5	0	0	1	0	0	1	2	2	2	0.263595	NaN	NaN	0.263595	1
1935	HAGH	959	44	0	1	2	0	0	0	2	2	2	0.345173	1	0.187	0.263621	1
1936	KRAS	709	18	0	0	1	0	0	0	1	1	1	0.263653	NaN	NaN	0.263653	1
1937	NXPH4	931	128	0	0	2	0	0	0	2	2	2	0.308719	1	0.133	0.26369	1
1938	STXBP5	3564	22	0	0	3	0	0	0	3	3	3	0.304932	1	0.193	0.263745	1
1939	ARR3	1233	4	0	0	1	0	0	0	1	1	1	0.263908	NaN	NaN	0.263908	1
1940	CNTN1	3149	1	0	0	0	0	0	1	1	1	1	0.264079	NaN	NaN	0.264079	1
1941	RPA4	786	47	0	0	3	0	0	0	3	3	3	0.0730584	1	0.502	0.264215	1
1942	CHERP	2821	49	0	1	3	1	0	0	4	4	4	0.333739	1	0.175	0.264295	1
1943	PDZD8	3481	38	0	2	1	0	0	2	3	3	3	0.25472	1	0.226	0.264336	1
1944	FIG4	2812	15	0	0	1	0	0	0	1	1	1	0.264991	NaN	NaN	0.264991	1
1945	TMEM216	467	91	0	0	1	1	0	0	2	2	2	0.073368	1	0.603	0.265025	1
1946	PGM2L1	1921	30	0	0	2	0	0	0	2	2	2	0.0733778	1	0.768	0.26505	1
1947	EPSTI1	1283	18	0	0	2	0	0	1	3	3	3	0.104243	1	0.544	0.265076	1
1948	C1orf177	1362	51	0	0	3	0	0	0	3	3	3	0.255775	1	0.243	0.265128	1
1949	IARS	3921	14	0	0	4	0	0	0	4	4	4	0.25063	1	0.231	0.265199	1
1950	OLFM2	1387	4	0	2	1	0	0	0	1	1	1	0.265458	NaN	NaN	0.265458	1
1951	LOC653486	300	47	0	0	1	0	0	0	1	1	1	0.265521	NaN	NaN	0.265521	1
1952	ERN1	3018	17	0	1	2	0	0	1	3	3	3	0.588576	1	0.097	0.265558	1
1953	BUD13	1898	3	0	0	0	1	0	0	1	1	1	0.26556	NaN	NaN	0.26556	1
1954	DTX3L	2245	2	0	0	1	0	0	1	2	2	2	0.0736032	1	0.866	0.265639	1
1955	F8	7182	4	0	2	4	0	0	1	5	5	5	0.645686	1	0.078	0.265652	1
1956	GTF2E1	1336	22	0	0	1	0	0	0	1	1	1	0.265704	NaN	NaN	0.265704	1
1957	TMEM20	1108	3	0	0	1	0	0	0	1	1	1	0.266017	NaN	NaN	0.266017	1
1958	CACNG3	960	2	0	0	3	0	0	0	3	3	3	0.0737773	1	0.278	0.266093	1
1959	WDR65	2140	19	0	0	2	0	0	0	2	2	2	0.316762	1	0.06	0.266167	1
1960	GPR20	1081	4	0	1	0	0	0	1	1	1	1	0.266307	NaN	NaN	0.266307	1
1961	ZNF45	2065	29	0	0	8	0	0	0	8	5	8	0.0738743	1	0.643	0.266346	1
1962	TMPRSS11E	1310	3	0	0	1	0	0	0	1	1	1	0.266484	NaN	NaN	0.266484	1
1963	GABRA1	1407	27	0	0	4	1	0	1	6	6	6	0.0739336	1	0.879	0.2665	1
1964	TMC4	2195	14	0	1	3	0	0	2	5	5	5	0.207183	1	0.258	0.26658	1
1965	PF4	316	19	0	0	1	0	0	0	1	1	1	0.266786	NaN	NaN	0.266786	1
1966	ACRBP	1670	3	0	0	2	0	0	0	2	2	2	0.607389	1	0.096	0.266937	1
1967	CD1B	1022	2	0	0	3	1	0	0	4	4	4	0.199768	1	0.364	0.266969	1
1968	DCX	1365	0	0	0	3	0	0	0	3	3	2	0.699346	0.103	0.078	0.267013	1
1969	DNM1	2704	4	0	0	0	0	1	0	1	1	1	0.267025	NaN	NaN	0.267025	1
1970	FAM180A	530	85	0	0	2	0	0	0	2	2	2	0.0741369	1	0.964	0.267029	1
1971	C1orf110	921	8	0	0	0	0	0	1	1	1	1	0.267417	NaN	NaN	0.267417	1
1972	TMPRSS9	3243	7	0	1	7	0	0	0	7	7	7	0.173254	1	0.24	0.267521	1
1973	AAAS	1703	32	0	0	3	0	0	0	3	3	3	0.105583	1	0.431	0.267532	1
1974	KIAA1009	4316	6	0	1	1	0	0	0	1	1	1	0.267545	NaN	NaN	0.267545	1
1975	NHSL1	5053	0	0	1	5	1	0	0	6	6	6	0.205394	1	0.274	0.26759	1
1976	TSSC1	1196	35	0	1	2	0	0	0	2	2	2	0.0744072	1	0.123	0.267732	1
1977	SIPA1L1	5495	0	0	0	1	0	0	1	2	2	2	0.177621	1	0.373	0.267774	1
1978	MAFG	497	58	0	0	1	0	0	0	1	1	1	0.267991	NaN	NaN	0.267991	1
1979	LOC342346	3485	0	0	1	5	0	0	0	5	5	5	0.955477	1	0.067	0.268044	1
1980	KRT33B	1241	7	0	0	1	0	0	0	1	1	1	0.268191	NaN	NaN	0.268191	1
1981	PRM2	313	114	0	0	1	0	0	0	1	1	1	0.268195	NaN	NaN	0.268195	1
1982	CA2	807	26	0	0	1	0	0	0	1	1	1	0.26918	NaN	NaN	0.26918	1
1983	SIGLEC15	1007	0	0	4	2	0	0	1	3	3	3	0.999715	1	0.024	0.269215	1
1984	NUP205	6209	7	0	1	2	2	0	0	4	4	4	0.075015	1	0.809	0.269309	1
1985	CLDND1	855	3	0	0	1	0	0	0	1	1	1	0.269554	NaN	NaN	0.269554	1
1986	SHROOM3	6031	0	0	1	9	1	0	1	11	10	11	0.126177	1	0.3	0.269792	1
1987	LRRC50	2226	2	0	0	2	1	0	0	3	3	3	0.0754097	1	0.719	0.27033	1
1988	CYP11B1	1546	21	0	0	3	0	0	0	3	3	3	0.284889	1	0.247	0.270552	1
1989	FBXL4	1894	36	0	0	3	0	0	0	3	3	3	0.0754966	1	0.192	0.270555	1
1990	SARS	1587	5	0	0	0	1	0	0	1	1	1	0.270697	NaN	NaN	0.270697	1
1991	ARHGAP9	2264	3	0	0	1	0	0	1	2	2	2	0.0755554	1	0.752	0.270707	1
1992	BFSP1	2032	15	0	2	1	1	0	0	2	2	2	0.135672	1	0.46	0.270742	1
1993	PRUNE	1390	49	0	0	1	0	0	1	2	2	2	0.20433	1	0.306	0.270827	1
1994	LCE1E	361	23	0	0	1	0	0	0	1	1	1	0.270837	NaN	NaN	0.270837	1
1995	ADAM7	2350	6	0	0	0	1	0	0	1	1	1	0.270851	NaN	NaN	0.270851	1
1996	PSORS1C1	475	69	0	0	0	0	0	1	1	1	1	0.270869	NaN	NaN	0.270869	1
1997	CHRNA4	1904	5	0	2	4	1	0	0	5	5	5	0.075654	1	0.726	0.270961	1
1998	NXNL2	586	65	0	0	1	0	0	0	1	1	1	0.270992	NaN	NaN	0.270992	1
[truncated: 16,864 more rows]

## Sheet: Suppl.Table5
Supplementary Table 5. Significantly mutated gene results by MutSigCV
gene	expr	reptime	hic	N_nonsilent	N_silent	N_noncoding	n_nonsilent	n_silent	n_noncoding	nnei	x	X	p	q
TP53	2069567	213	34	1411673	389821	0	435	1	0	50	21	23684025	0	0
RB1	349930	450	41	3156956	806605	0	30	0	0	50	25	28891540	0	0
PTEN	259678	300	34	1383796	321728	0	25	0	0	50	19	23412110	0	0
ZBED3	NaN	NaN	NaN	710178	261861	0	3	0	0	50	33	51155209	0	0
C5orf52	NaN	NaN	NaN	523722	148068	0	2	0	0	50	33	51041416	0	0
PIK3R1	48999	619	32	2593932	642999	0	14	1	0	50	20	25902760	1.34e-10	4.2e-07
PIK3CA	401889	613	11	3607558	898919	0	26	0	0	29	10	16849590	1.84e-09	4.97e-06
NF1	462449	396	26	9527993	2546404	0	20	3	0	50	25	28164910	7.64e-08	0.00018
BRCA1	1466229	201	27	6317568	1565682	0	22	1	0	31	15	14862554	1.53e-06	0.00321
KDM6A	59340	NaN	36	4664599	1255379	0	10	0	0	26	5	15898116	1.47e-05	0.0278
CBFB	1068656	125	48	675903	167262	0	4	0	0	50	13	26124862	1.65e-05	0.0282
BACH2	294466	601	13	2708639	776443	0	10	0	0	39	8	19454947	3.03e-05	0.0476
NOTCH2	429750	510	14	8151966	2196342	0	15	1	0	39	10	24721415	5.08e-05	0.0737
NOTCH1	1489379	212	43	8336594	2357206	0	38	7	0	27	23	15405013	7.69e-05	0.104
MYH9	1223952	226	49	6562063	1722890	0	23	4	0	50	28	29981485	0.000111	0.14
EDN2	220093	381	32	579019	181886	0	5	0	0	50	17	27400349	0.000124	0.147
HIST1H4F	390169	544	57	320814	109680	0	5	0	0	50	13	17795580	0.000189	0.198
AXIN1	1444992	205	40	2783130	821229	0	15	1	0	50	51	40421650	0.000193	0.198
SH3BP5L	411701	567	-4	1254922	393020	0	6	0	0	50	14	22525530	0.000199	0.198
VSTM2B	NaN	NaN	NaN	892521	305733	0	5	0	0	50	33	51199081	0.000515	0.486
HIST1H2BH	390169	544	57	400789	124304	0	6	0	0	50	13	17795580	0.000601	0.521
LTB4R2	915114	220	38	1076235	422268	0	5	1	0	50	20	27057599	0.000608	0.521
PPFIA4	430455	453	42	2304651	670419	0	6	1	0	50	11	25261132	0.000795	0.652
EPHB3	1325702	411	47	3222764	968383	0	10	2	0	50	29	27540191	0.000874	0.673
FGFR4	1070874	201	46	2644659	847278	0	13	0	0	47	30	27826730	0.000922	0.673
ARID1A	975965	182	27	7311086	2195428	0	17	2	0	20	17	13585696	0.000928	0.673
VDR	387225	207	44	1418528	385708	0	5	1	0	50	9	24600310	0.0011	0.77
KCNK9	62115	562	5	1202824	350519	0	7	1	0	50	14	32475334	0.00114	0.77
GPS2	1911735	206	36	1112795	293851	0	4	0	0	50	27	28334000	0.0014	0.911
ZNF831	876466	202	15	5179638	1743912	0	19	3	0	50	22	31436116	0.00178	1
TFAP2C	280847	442	-44	1450518	437349	0	5	0	0	46	17	23296946	0.00184	1
GABRQ	203033	NaN	-1	2080264	572621	0	8	1	0	50	21	30604833	0.00186	1
GATA3	182932	675	-2	1417614	434607	0	10	2	0	14	3	5793389	0.00186	1
SRRM2	1717244	210	42	8381837	3018028	0	20	0	0	5	4	8534018	0.00191	1
SAMD12	190644	575	17	694183	187370	0	3	0	0	50	9	21058560	0.00199	1
ZNF750	711691	350	16	2257580	725716	0	7	0	0	50	9	21703387	0.00203	1
SHROOM2	157955	NaN	0	5100120	1602699	0	9	1	0	33	9	22179581	0.00215	1
DPH3	205091	437	26	286996	65351	0	2	0	0	50	7	23602679	0.00217	1
CSTF2	341945	NaN	21	1895636	555712	0	6	0	0	50	11	31944300	0.00218	1
BTBD19	NaN	NaN	NaN	929081	310303	0	4	0	0	50	33	51203651	0.0022	1
MEGF8	792230	218	42	8829697	2819690	0	18	1	0	17	3	10314033	0.00221	1
NF2	734742	149	38	2082549	514125	0	9	1	0	40	14	19550460	0.00228	1
FAM83H	2182434	229	28	3639548	1235728	0	16	3	0	3	3	3654172	0.00238	1
ELF3	751933	168	31	1247153	326755	0	4	1	0	50	18	25904131	0.00246	1
WNT2B	561338	355	21	1383339	430494	0	5	0	0	50	18	31518833	0.00249	1
UNC5CL	134733	565	32	1676276	502243	0	5	0	0	50	20	29419832	0.00261	1
ID4	111172	864	-23	500872	176402	0	3	0	0	50	18	28828017	0.00268	1
DEFB112	65301	1242	-3	380224	92771	0	2	0	0	50	17	23849002	0.00268	1
GOLT1A	557652	370	34	437806	131159	0	2	0	0	50	17	28282359	0.00303	1
CCND1	441431	536	41	966555	272829	0	5	0	0	50	23	26218547	0.00306	1
CDYL2	161731	507	-16	1651598	466597	0	5	0	0	50	15	34476537	0.00319	1
ELFN1	NaN	NaN	NaN	2555087	854590	0	11	2	0	50	35	51747938	0.00332	1
GALK1	1885370	198	27	1247153	410386	0	6	1	0	50	27	27794740	0.00347	1
OGDHL	251871	545	15	3347068	930452	0	8	1	0	50	10	31747790	0.0035	1
ARFRP1	1126597	202	36	686414	184171	0	4	0	0	50	33	23597195	0.00351	1
KIAA1614	232445	398	15	3700786	1244411	0	9	1	0	50	9	24497485	0.0037	1
CPA5	422275	212	28	1518611	344578	0	4	0	0	50	11	31172884	0.00403	1
MYC	406323	204	23	1458744	423639	0	7	1	0	50	17	27866032	0.00478	1
HIST1H1B	228884	634	40	708807	230328	0	4	1	0	50	19	19004345	0.00484	1
PTCH1	186893	510	53	4910922	1450518	0	11	2	0	50	12	26748210	0.00494	1
NTM	9703	1115	-5	1273202	365143	0	5	0	0	50	15	30437114	0.00495	1
MCHR2	258745	719	-16	1121021	308932	0	4	0	0	50	14	24309201	0.00521	1
LPCAT3	2600423	211	49	1628291	444661	0	6	0	0	50	30	32741308	0.00553	1
MAZ	NaN	NaN	NaN	1699583	574906	0	5	0	0	50	33	51468254	0.00554	1
MRPL16	395993	494	8	816202	236726	0	2	0	0	50	10	25230970	0.00556	1
HIVEP3	190045	457	27	7508967	2418444	0	11	1	0	50	8	22632011	0.00591	1
C1orf68	NaN	NaN	NaN	797465	234898	0	4	0	0	50	33	51128246	0.00616	1
SRA1	706371	319	29	769131	227586	0	3	0	0	50	22	30248830	0.00643	1
RUNX1	164915	429	45	1589903	494017	0	5	1	0	25	11	13604890	0.00681	1
PLXNB2	939384	257	70	5992184	1763563	0	17	3	0	50	19	25149167	0.00707	1
ZDHHC8	503106	277	64	2599416	898005	0	8	2	0	50	12	22178667	0.00734	1
APOA5	419339	326	36	1185915	345492	0	5	0	0	50	16	27156311	0.00749	1
B2M	673122	428	36	404902	107852	0	2	0	0	50	12	25723616	0.0078	1
PTOV1	1673246	205	37	1362317	413128	0	6	0	0	50	22	27040690	0.00786	1
CRH	277437	480	30	603697	212048	0	3	0	0	50	18	25446674	0.00814	1
TULP1	683460	280	36	1797381	515496	0	7	0	0	35	9	20433384	0.00817	1
RBMXL2	354782	922	-11	1197340	419069	0	8	0	0	50	23	22784649	0.00824	1
RESP18	NaN	NaN	NaN	766846	207935	0	4	0	0	50	33	51101283	0.00827	1
INPP5J	731144	218	40	2085291	611466	0	5	0	0	50	15	32250033	0.00835	1
BCL2L11	NaN	NaN	NaN	796094	215704	0	4	0	0	50	33	51109052	0.00837	1
APOA4	419339	326	36	1276858	366971	0	5	1	0	50	16	27156311	0.00873	1
MATN4	1005559	233	36	1878270	564852	0	8	0	0	50	12	22527358	0.00878	1
ZBTB20	86308	644	10	2374572	693726	0	8	1	0	50	21	31081484	0.00918	1
NR0B1	73561	NaN	28	1484793	460656	0	7	1	0	49	20	31663245	0.00928	1
PNMA3	265470	NaN	16	1456002	452430	0	3	0	0	50	13	32427806	0.00943	1
SS18L1	861466	288	-13	1347236	343207	0	6	0	0	50	25	24699936	0.0103	1
ZC3H3	2168942	235	34	2975527	990776	0	6	1	0	49	29	29093991	0.0103	1
UBA52	1394856	259	48	436892	115621	0	2	0	0	50	41	33553397	0.0103	1
IRF7	1774224	236	57	1663480	539717	0	7	2	0	50	22	22936830	0.0104	1
SAMD1	1023789	215	34	1345408	456086	0	5	0	0	50	11	21088265	0.0104	1
ADAT3	NaN	NaN	NaN	1062982	384794	0	6	1	0	50	34	51278142	0.0107	1
TIE1	1091212	264	30	3683420	1124677	0	10	0	0	22	3	10560813	0.0107	1
SOX10	1370748	203	50	1481137	456086	0	4	0	0	50	21	23596738	0.0109	1
TRPC5	113544	NaN	10	3195344	865558	0	5	2	0	50	10	30866694	0.011	1
RBM4	1432488	187	46	1165807	351890	0	3	0	0	50	31	31509236	0.011	1
H1FX	948414	355	44	664935	215247	0	4	0	0	50	32	31947956	0.0114	1
HIST1H4E	390169	544	57	318529	111965	0	2	0	0	50	13	17795580	0.0114	1
HIST1H4H	390169	544	57	319443	111051	0	2	0	0	50	13	17795580	0.0115	1
TMEM132C	NaN	NaN	NaN	3520728	1084461	0	9	1	0	50	34	51977809	0.0117	1
OR10K2	135429	902	5	976152	308475	0	5	0	0	50	11	21185149	0.0118	1
TNFRSF14	339388	228	38	942791	263689	0	5	0	0	50	19	22113316	0.0118	1
SOX12	879317	185	41	974781	324927	0	4	0	0	50	26	26893993	0.0121	1
TJAP1	1278255	230	56	1795096	553427	0	8	0	0	50	26	25617592	0.0122	1
MLH1	392784	473	21	2538635	673618	0	7	0	0	30	10	21964791	0.0124	1
INHBB	218512	446	15	1273202	413128	0	2	0	0	50	10	28146173	0.0125	1
GPR78	96216	471	31	1098628	409472	0	4	1	0	50	17	27953319	0.0125	1
ATN1	2704950	211	47	3670167	1272288	0	12	4	0	29	22	20255611	0.0125	1
MGAT4B	1610057	359	38	1971041	563938	0	6	1	0	50	26	23179497	0.0128	1
ADRB1	272214	502	25	1440464	528292	0	5	2	0	39	18	20921460	0.0129	1
ERGIC1	502164	179	47	991690	254549	0	3	0	0	50	19	24624531	0.013	1
MAGEE1	55359	NaN	-19	2969129	971125	0	9	1	0	50	20	29919333	0.0131	1
VGLL4	186722	488	35	1064810	304819	0	3	0	0	50	19	26228144	0.0136	1
NR2F6	865138	212	38	1260406	421811	0	5	0	0	50	26	24216887	0.0136	1
RGS16	597206	812	-3	671790	185085	0	2	0	0	50	24	28818420	0.0139	1
PXN	1615004	187	57	1947277	547943	0	5	0	0	50	21	31144550	0.0141	1
CYB5R3	858524	189	74	1148441	307561	0	6	1	0	19	10	10686031	0.0143	1
PGBD2	113516	547	-2	1928997	520980	0	3	0	0	50	17	30910109	0.0143	1
GRXCR2	394778	568	-4	822143	212962	0	3	0	0	50	13	20965332	0.0145	1
CSRNP3	104412	947	2	1914373	517781	0	4	0	0	50	16	30077912	0.0145	1
ZIC4	20725	1070	-30	1355462	392563	0	5	0	0	50	24	32332293	0.0146	1
ARHGDIA	3798594	211	19	691441	179144	0	5	1	0	42	23	17304305	0.0146	1
HSPB3	61471	617	14	475280	145783	0	2	0	0	50	17	29069313	0.0147	1
DBX2	126551	805	-18	1070751	344121	0	4	0	0	50	16	28849496	0.0147	1
FGF13	14292	NaN	-5	1100456	282883	0	3	0	0	50	8	24409741	0.015	1
CLIP2	938020	179	51	3363063	1030992	0	10	2	0	50	18	25746009	0.0151	1
CD34	320873	450	22	1258121	391192	0	3	0	0	50	23	37330502	0.0151	1
TYROBP	1060028	321	47	375654	117906	0	3	0	0	50	19	24772599	0.0152	1
GPR25	545933	437	12	1064810	424096	0	6	2	0	8	2	3810466	0.0152	1
FAM19A4	263741	842	-15	480307	121562	0	2	0	0	50	15	25897276	0.0154	1
KCNV1	102383	890	-18	1589903	481678	0	5	0	0	50	18	30448996	0.0154	1
NLRP3	293118	825	-17	3403279	911258	0	8	0	0	23	4	9439335	0.0155	1
TMEM184B	1631137	184	67	1344494	377482	0	4	0	0	50	18	29476500	0.0159	1
FGFR2	204200	386	-9	2999291	814831	0	8	1	0	50	16	28073967	0.0159	1
ATXN2L	1146511	221	56	3710840	1153468	0	8	0	0	19	15	17253121	0.0159	1
TMEM79	2266205	211	33	1224760	416327	0	5	0	0	41	27	24073846	0.016	1
B4GALNT3	496097	246	32	3294056	919027	0	6	2	0	50	16	24675715	0.0162	1
RD3	384781	399	5	629289	191940	0	3	0	0	50	12	27574009	0.0163	1
ENC1	293932	567	26	1891066	546572	0	5	0	0	50	15	31280279	0.0164	1
MRPS33	354283	679	10	358288	92771	0	2	0	0	50	26	29619998	0.0164	1
SLCO3A1	70107	867	-8	2374572	715662	0	6	0	0	50	21	36286257	0.0165	1
CA4	973133	347	10	1038761	289738	0	3	0	0	50	13	17012282	0.0167	1
ITPK1	326946	326	35	1426754	398047	0	3	0	0	50	14	24529475	0.0167	1
MAP1LC3A	990458	214	54	483506	114250	0	3	0	0	50	29	24686226	0.0168	1
GABRA1	12179	927	-16	1513584	415413	0	6	0	0	50	30	26036661	0.0168	1
SCN1B	738570	419	-34	1109139	313959	0	2	0	0	50	12	24903301	0.0169	1
HHATL	369022	329	34	1653426	486705	0	4	1	0	50	15	25735955	0.017	1
MAP1S	1181745	246	21	3230533	1167635	0	9	2	0	50	28	32139439	0.017	1
HAGHL	1207790	194	33	1134274	329954	0	6	1	0	50	35	28894739	0.017	1
EN2	267699	599	-4	1035105	344121	0	3	0	0	50	10	25108951	0.0171	1
TNFRSF8	517022	191	35	1950476	580390	0	5	0	0	50	11	25002470	0.0174	1
RFX6	206546	730	-19	3089777	832654	0	5	0	0	43	7	20153700	0.0175	1
SOX1	67826	793	-33	1200082	414956	0	6	1	0	25	8	13128239	0.0178	1
JPH2	526607	344	21	2192229	719775	0	8	2	0	50	19	29036866	0.0179	1
STAT3	2140948	160	32	2639175	662193	0	6	0	0	50	22	26111609	0.0179	1
IVL	59999	804	12	1925341	490361	0	6	1	0	50	24	27675463	0.0181	1
OR5C1	433740	487	10	982550	336352	0	3	0	0	50	10	24798191	0.0182	1
HIST1H2BF	394491	544	55	400789	124304	0	3	0	0	50	13	17682701	0.0183	1
ZNRF4	932785	365	19	1321187	452887	0	6	1	0	50	15	26983108	0.0183	1
TSC22D2	514603	176	19	2409761	818944	0	7	1	0	50	15	24801390	0.0184	1
GDPD5	567353	205	40	1980638	594100	0	8	0	0	50	21	25261589	0.0184	1
GPR142	362227	433	-8	1445491	475280	0	3	0	0	50	17	32601466	0.0185	1
ZNF771	NaN	NaN	NaN	1008599	315787	0	3	0	0	50	33	51209135	0.0187	1
CD1B	128145	833	4	1089945	311217	0	4	0	0	50	15	24515308	0.0187	1
PRL	13319	831	-2	750394	214790	0	3	0	0	50	20	28555645	0.0188	1
MBD3	2122824	221	35	968840	262318	0	6	0	0	50	22	23391088	0.0189	1
ZCCHC13	404685	NaN	26	536061	153552	0	3	0	0	50	19	31534371	0.0191	1
CSRNP1	213514	500	30	1875985	572621	0	4	0	0	50	10	27085933	0.0192	1
PHF2	421433	612	29	3616241	1010884	0	4	0	0	37	10	26795281	0.0193	1
DOCK8	193637	462	2	7236595	1935395	0	8	1	0	50	10	29681693	0.0193	1
OTUD6A	166632	NaN	16	931823	259576	0	3	0	0	50	16	27405833	0.0193	1
AMMECR1L	588745	248	39	1016368	295679	0	3	1	0	50	25	28337656	0.0195	1
PYCR2	923085	239	20	1027336	325841	0	4	0	0	50	16	23065704	0.0196	1
MRPL53	1069803	343	45	361487	114250	0	2	0	0	50	24	25480035	0.0197	1
MFAP4	630769	332	11	851848	231242	0	3	0	0	50	41	36596103	0.0199	1
ZNF692	411701	567	-4	1717863	501786	0	4	0	0	50	14	22525530	0.0201	1
SPSB1	980939	281	32	862816	269630	0	3	1	0	42	25	22726610	0.0201	1
MUC16	551668	537	-61	44879685	15249633	0	54	8	0	8	8	18139244	0.0205	1
KRTAP9-9	1149433	468	-14	556626	145326	0	3	0	0	50	21	21610616	0.0207	1
AIMP2	NaN	NaN	NaN	1036476	300249	0	3	0	0	50	33	51193597	0.0208	1
ACTN4	1596646	322	36	3072411	791067	0	9	2	0	50	30	26961629	0.0209	1
KLHL3	406828	409	26	1969670	525550	0	4	0	0	50	20	34619121	0.0214	1
IGFL4	997099	261	31	425010	108309	0	2	0	0	50	24	28712853	0.0215	1
MYO7A	442776	450	42	7377808	2043704	0	12	5	0	48	12	25294036	0.0218	1
DCAF8L1	10501	NaN	25	1932653	539260	0	7	0	0	50	15	26201181	0.0219	1
OR13J1	847663	227	54	961528	324470	0	3	1	0	50	25	26514226	0.0222	1
OSR2	113665	228	33	1027336	271001	0	4	0	0	50	17	25500143	0.0226	1
RBP2	232582	754	21	466597	107852	0	2	0	0	50	22	28213809	0.023	1
NCAM1	68889	524	-1	3071040	834939	0	5	1	0	50	14	30495610	0.023	1
TSPAN31	1160849	344	39	701495	193768	0	3	0	0	50	23	25899561	0.023	1
B3GNT7	1124713	359	42	1264062	394848	0	6	0	0	50	20	23315683	0.0233	1
RHPN2	458398	356	-12	2271747	633402	0	4	1	0	50	8	27972513	0.0234	1
ATP13A4	144678	776	-2	4000121	1082176	0	5	0	0	50	9	26977167	0.0234	1
ANP32A	437749	562	32	860074	201080	0	2	0	0	50	18	23316597	0.0236	1
GP1BB	NaN	NaN	NaN	600498	259119	0	2	0	0	50	33	51152467	0.0237	1
FLG	433645	548	21	12893798	3824176	0	18	5	0	50	15	29270393	0.0238	1
BCAM	920101	196	-3	2029080	640257	0	7	0	0	50	18	22726153	0.0239	1
NPR1	1656449	183	40	3427957	1055213	0	9	1	0	50	19	27318089	0.0241	1
RUFY4	671005	344	28	1879184	528292	0	7	1	0	50	22	25615307	0.0241	1
C9orf131	782447	350	42	3410591	1061611	0	6	1	0	41	20	28854066	0.0242	1
NEURL1B	NaN	NaN	NaN	1705524	603240	0	6	1	0	50	34	51496588	0.0242	1
NKD2	692388	484	29	1482051	429123	0	4	0	0	50	25	27883855	0.0242	1
GDF1	NaN	NaN	NaN	1105940	436435	0	3	1	0	50	34	51329783	0.0246	1
KIR2DL1	NaN	NaN	NaN	1151640	324927	0	3	0	0	50	33	51218275	0.0249	1
UNK	1806586	178	31	2892810	843165	0	5	0	0	39	5	18694042	0.0251	1
PIK3R3	1116382	318	20	1586247	368799	0	3	1	0	43	22	22771853	0.0252	1
HOXA1	356045	385	28	1094972	295222	0	3	0	0	50	18	29154772	0.0253	1
LINGO4	1062482	255	29	1801951	646655	0	5	1	0	50	25	28784602	0.0253	1
SH3GL1	2100413	216	32	1232529	334524	0	6	0	0	50	19	23572517	0.0254	1
TMEM229A	NaN	NaN	NaN	1168549	398504	0	2	0	0	50	33	51291852	0.0254	1
ACCS	345807	680	3	1676276	462484	0	3	0	0	50	10	27623822	0.0258	1
NANOS2	866240	261	42	437349	137100	0	4	0	0	50	36	34949532	0.0259	1
SLC22A18AS	552601	256	34	798836	262318	0	2	0	0	50	12	27484894	0.0261	1
TBX3	32369	548	-30	2361776	736684	0	4	0	0	50	19	25285353	0.0261	1
SH3BGR	294735	503	5	814831	207935	0	2	0	0	50	12	28052945	0.0262	1
IRX5	100202	762	-46	1499417	502243	0	4	0	0	50	32	34726973	0.0265	1
ACAT1	417904	695	19	1420356	403074	0	2	0	0	50	18	38053933	0.0265	1
NHLRC1	487819	397	-1	1221561	409929	0	3	0	0	50	13	25088843	0.0266	1
NECAB1	108662	842	-13	1227959	285625	0	2	0	0	50	24	40333449	0.0267	1
U2AF1	687433	279	59	895263	234441	0	4	0	0	50	25	24394660	0.0267	1
SV2A	798975	560	17	2418444	697839	0	8	2	0	21	11	8028119	0.0268	1
MSI1	1597755	182	50	1233900	338637	0	5	0	0	50	27	28473385	0.0268	1
APRT	813333	189	51	577648	191483	0	3	0	0	50	25	26452988	0.0269	1
EFNB1	141847	NaN	19	1117365	331782	0	4	0	0	50	8	21260097	0.0269	1
INPP5A	155331	452	12	1436351	350062	0	3	1	0	50	19	28736160	0.027	1
ST6GAL2	52131	1042	-22	1797381	529206	0	5	0	0	50	20	31048580	0.0271	1
FAM189B	1574928	194	45	2086205	725716	0	6	0	0	50	35	26695655	0.0272	1
C21orf2	1153513	308	65	821686	268259	0	4	0	0	50	24	24424822	0.0276	1
PSD2	714699	223	64	2513957	738055	0	6	1	0	50	16	21050334	0.0276	1
FBXW7	117295	501	51	2789528	747652	0	5	0	0	50	18	30819623	0.0277	1
ZBED2	188186	406	-14	705608	195139	0	2	0	0	50	15	28148915	0.0277	1
GDF6	215566	720	-7	1416700	467054	0	4	0	0	50	25	28105500	0.0281	1
DUPD1	231745	298	44	717490	202451	0	2	0	0	50	13	25337451	0.0281	1
GOLGA7B	543507	369	12	658080	134358	0	3	0	0	50	29	29934871	0.0282	1
CILP2	868278	284	7	3583794	1216077	0	11	3	0	44	20	19825574	0.0285	1
SLC12A7	639628	424	31	3532610	1054756	0	6	0	0	30	8	13445854	0.0286	1
OPTC	529605	314	28	1076692	331325	0	4	0	0	50	19	26163250	0.0287	1
FAM109B	1321127	363	65	817573	257291	0	3	0	0	50	18	20190717	0.029	1
PDPN	64295	864	9	765018	248151	0	2	1	0	15	7	9265218	0.029	1
SLC6A9	875223	214	39	2335727	692812	0	5	0	0	39	14	20969445	0.029	1
RCL1	238716	573	26	1218819	363315	0	3	0	0	50	17	30079283	0.0292	1
HMOX2	751633	160	39	1054756	276485	0	5	0	0	50	15	22393914	0.0293	1
HTR4	89834	578	10	1585790	450145	0	5	0	0	50	24	30927018	0.0295	1
ARMC4	125789	454	-4	3458576	943705	0	8	0	0	50	19	29279076	0.0295	1
XYLB	301536	437	24	1812462	494931	0	5	0	0	50	12	30331547	0.0297	1
PLEK2	484235	291	32	1175861	326755	0	4	0	0	50	15	22812983	0.0299	1
DNAJC5	1157316	206	36	667677	172746	0	3	0	0	50	25	23894245	0.0302	1
APCS	492825	646	-4	722060	207478	0	2	0	0	50	15	27526024	0.0303	1
GJD2	521214	306	-1	1019567	310303	0	3	0	0	50	16	29986969	0.0305	1
KCNK1	135142	419	12	1074407	322642	0	3	0	0	50	18	26536619	0.0305	1
TTC22	578299	343	23	1905690	610095	0	7	0	0	50	25	27670893	0.0308	1
RWDD3	172385	582	-13	908516	236269	0	3	0	0	50	12	29540023	0.0308	1
SPDEF	890476	207	34	1103655	305733	0	4	1	0	40	17	23904756	0.0312	1
HMX3	237830	708	23	1099085	377482	0	4	0	0	50	34	60456530	0.0312	1
CCDC8	1099113	393	25	1686787	530120	0	7	0	0	50	23	26733129	0.0312	1
KLHL29	NaN	NaN	NaN	2593932	803406	0	8	2	0	50	35	51696754	0.0321	1
RNF39	1820240	496	30	1304278	449231	0	5	0	0	50	23	24250705	0.0321	1
H2AFX	1390854	195	58	433236	161778	0	2	0	0	50	22	22073557	0.0322	1
RRAS	1733181	195	36	712006	218903	0	3	1	0	12	8	6766342	0.0322	1
ADRA1B	206270	458	31	1612296	536061	0	3	1	0	50	22	33684556	0.0325	1
CDKL4	391680	375	16	1069380	268716	0	2	0	0	50	10	28514972	0.0328	1
ERICH1	106263	889	-34	1473825	382509	0	5	0	0	50	17	21000064	0.033	1
PNLIPRP1	128161	704	-16	1581220	409472	0	3	0	0	50	15	37052189	0.0334	1
HOXD10	242935	874	15	1112795	297964	0	4	2	0	34	10	14642737	0.0336	1
WAS	824559	NaN	27	1610468	521437	0	5	0	0	50	21	31313183	0.0336	1
SFRP2	142627	793	-3	967012	261404	0	4	0	0	50	12	27558471	0.0339	1
EPSTI1	109052	417	33	1406646	352347	0	3	0	0	50	14	28521370	0.0343	1
SNAI1	575200	181	51	844079	259576	0	4	0	0	50	34	26164164	0.0343	1
TCHH	527465	349	35	6415823	1585333	0	11	3	0	50	21	27721163	0.0345	1
KPRP	64902	818	18	1826172	564852	0	7	2	0	50	20	26539818	0.0346	1
UBN2	519766	345	29	4319107	1318445	0	7	0	0	15	1	9538047	0.0347	1
TMEM135	159214	587	-7	1556999	407644	0	2	0	0	50	13	27160881	0.0352	1
C11orf16	548433	243	21	1507643	450145	0	4	0	0	50	17	26626648	0.0353	1
RPL35A	612221	410	33	376568	104653	0	1	0	0	50	8	25530305	0.0354	1
ASTL	821367	251	45	1390194	429123	0	3	0	0	50	21	24875424	0.0356	1
EVPLL	NaN	NaN	NaN	1015454	281512	0	3	0	0	50	33	51174860	0.0356	1
CCL21	712216	220	49	448317	126132	0	3	0	0	50	23	23736580	0.0356	1
PDCD6	935283	530	28	654881	164977	0	3	0	0	50	29	23228396	0.0357	1
PCSK4	2352825	221	38	2428498	760448	0	6	1	0	50	22	23530016	0.0357	1
DALRD3	1799657	241	41	1738885	564395	0	4	0	0	50	17	29120040	0.0358	1
SLC25A29	412002	237	37	932280	334524	0	7	1	0	50	20	24835208	0.0359	1
MMP26	97256	1024	-11	885666	222102	0	2	0	0	50	16	32509609	0.0361	1
DNAI2	341939	427	-2	2042333	525550	0	6	0	0	50	14	27041604	0.0363	1
SLC25A37	474894	409	36	1090859	319900	0	5	0	0	50	12	30666528	0.0366	1
MSC	25834	905	6	641171	215704	0	3	1	0	26	8	13687150	0.0368	1
OTOS	340416	482	28	300249	80889	0	1	0	0	50	14	28789172	0.0368	1
GIMAP1	734961	689	14	961071	312588	0	2	1	0	22	2	9502858	0.0369	1
FAM102A	1604109	201	61	1264976	373369	0	3	1	0	50	15	25535789	0.037	1
ADCYAP1	272034	531	-13	574449	176859	0	2	0	0	50	23	28208325	0.0371	1
CCHCR1	3364017	401	19	2835685	844079	0	6	0	0	25	4	11249512	0.0372	1
OR8H1	10317	969	-43	987577	292937	0	3	0	0	50	20	24118632	0.0372	1
ACTB	1906749	195	34	1221104	352804	0	3	0	0	50	30	29208698	0.0372	1
RAPGEFL1	1502125	165	37	1520896	430037	0	3	0	0	50	23	34142927	0.0373	1
COPS6	1503181	254	41	1107768	293394	0	4	2	0	17	9	8655123	0.0374	1
DMRT1	85434	622	8	1206023	354175	0	3	0	0	50	16	31345173	0.0374	1
TERT	657890	541	24	3549976	1195055	0	16	3	0	36	35	24021291	0.0378	1
GP9	1155221	379	52	542002	195596	0	3	1	0	50	22	25377667	0.0379	1
OR4D1	851306	401	14	973867	302534	0	4	0	0	50	13	23261300	0.038	1
TMEM8C	1858670	315	39	727087	213419	0	3	0	0	50	26	26507828	0.0382	1
PODN	491749	391	14	2094431	685957	0	5	0	0	40	12	21871106	0.0383	1
EN1	154049	576	-8	1211507	410386	0	3	0	0	50	15	25571892	0.0383	1
OLFML2B	407279	388	15	2406562	720689	0	5	0	0	27	6	14274395	0.0385	1
EML3	2695768	217	42	2894181	910344	0	6	1	0	50	32	30437114	0.0386	1
NEUROD1	210899	380	17	1151640	322185	0	3	0	0	50	12	22929061	0.0387	1
ZFP36L1	543449	259	46	1059783	340008	0	3	1	0	50	16	23874594	0.0387	1
CHADL	NaN	NaN	NaN	2360862	885666	0	4	0	0	50	33	51779014	0.039	1
NIPSNAP3B	194451	718	-21	831740	218446	0	2	0	0	50	15	27796111	0.0391	1
ZC4H2	98165	NaN	-21	810718	162692	0	2	0	0	50	12	22672684	0.0391	1
ARHGEF1	1255704	364	28	3071040	902118	0	5	0	0	50	14	26898563	0.0391	1
ALPL	547986	297	42	1741170	472995	0	4	2	0	50	12	22356440	0.0392	1
ZNF488	117080	445	21	1048358	354175	0	3	1	0	50	21	26079162	0.0394	1
OR2W3	87551	993	-35	971582	321271	0	6	1	0	31	25	20944310	0.0398	1
KLHL33	NaN	NaN	NaN	1647942	567594	0	4	1	0	50	34	51460942	0.0398	1
COL5A1	229207	421	31	6021889	1898378	0	9	4	0	43	14	27740814	0.0402	1
OR10X1	179404	940	1	1020481	312131	0	4	0	0	50	18	29497522	0.0402	1
STX3	395993	494	8	1052928	263232	0	2	0	0	50	10	25230970	0.0402	1
ZNF69	729638	633	-1	530577	111051	0	2	0	0	50	32	33786924	0.0404	1
TTC16	1098647	172	32	2867675	801121	0	5	1	0	50	13	23154819	0.0405	1
MBD6	1347795	303	44	3041792	1147984	0	7	0	0	18	20	19780788	0.0408	1
CST8	188567	750	-16	473452	125675	0	1	0	0	50	8	28324403	0.0409	1
CDC42EP1	991778	176	51	1198711	419069	0	4	2	0	46	18	21903553	0.0412	1
PHPT1	1921909	176	44	493103	116992	0	3	0	0	50	27	26690171	0.0415	1
CREB3	922448	190	48	1222018	351890	0	2	0	0	50	20	28103672	0.0419	1
CLEC5A	198115	856	-6	659451	150810	0	2	0	0	50	20	26967113	0.0422	1
TMPRSS5	124189	613	12	1509014	440548	0	3	0	0	50	23	28257224	0.0423	1
TNNT3	827096	481	53	1049272	216161	0	4	0	0	50	38	32147208	0.0423	1
C9orf114	1768145	201	34	1262691	353718	0	2	0	0	50	18	26447504	0.0425	1
PRM1	632841	308	37	177773	44329	0	1	0	0	19	7	9460814	0.0426	1
LSM14B	838629	288	-13	1263148	368342	0	3	0	0	50	25	24690796	0.0426	1
SLC19A1	422182	618	40	1827543	634773	0	8	1	0	50	28	26414600	0.0429	1
APLP1	1060028	321	47	2125964	643456	0	6	1	0	50	19	24772599	0.043	1
CCDC154	NaN	NaN	NaN	2180347	657623	0	5	0	0	50	33	51550971	0.0431	1
GNB1L	690032	204	10	1049272	332696	0	3	0	0	50	13	29516716	0.0437	1
OR10G8	158396	830	-10	967469	315787	0	4	1	0	40	16	20761967	0.0438	1
C22orf29	NaN	NaN	NaN	1132446	368799	0	3	1	0	50	34	51262147	0.044	1
HNF4A	769430	376	16	1752138	497673	0	4	0	0	50	15	27111525	0.0443	1
RGMA	243187	484	-19	1470626	458371	0	5	0	0	50	17	28205583	0.0443	1
GET4	737267	310	41	1088574	307104	0	2	0	0	50	23	27662667	0.0446	1
CLEC1A	396940	445	-1	948275	237640	0	2	0	0	45	11	23133797	0.0446	1
PCDH19	128045	NaN	-15	3644118	1109139	0	9	1	0	25	9	13489269	0.0447	1
TECTA	243065	769	17	7061564	1923970	0	11	1	0	50	13	26147255	0.0447	1
HCFC1R1	1443513	234	49	453801	142584	0	2	0	0	50	28	24330680	0.0449	1
GSC	195536	892	8	814831	257291	0	2	0	0	50	16	26662751	0.045	1
SLC30A6	387408	276	25	1541004	433236	0	3	0	0	50	20	35450861	0.045	1
G6PC	1629499	190	23	1167178	329954	0	3	0	0	50	24	30453109	0.045	1
CH25H	255590	367	34	860988	264603	0	2	0	0	50	12	22272352	0.0451	1
BACE2	197460	530	-6	1677190	501329	0	3	0	0	50	21	27947378	0.0451	1
ST6GALNAC5	319154	834	-17	1101827	306190	0	3	0	0	50	17	24269442	0.0452	1
HAS1	436280	690	-24	1796010	610095	0	5	1	0	50	15	21270151	0.0452	1
NAB2	2026922	199	41	1657082	539260	0	4	0	0	50	29	27305750	0.0452	1
TOX	192821	695	19	1734315	477108	0	4	1	0	50	14	22063503	0.0452	1
IFNA14	193208	498	-3	627461	156751	0	2	0	0	50	19	23552409	0.0455	1
RBPJL	1005559	233	36	1689072	507270	0	4	0	0	50	12	22527358	0.0456	1
KHDRBS2	1561	1153	-32	1160323	323099	0	4	0	0	50	23	26480865	0.0457	1
ATP1A4	841605	386	29	3390483	961071	0	9	2	0	50	24	24439903	0.0457	1
ZDHHC14	272499	402	35	1591731	463398	0	2	0	0	50	5	22207001	0.0458	1
IGFBPL1	234360	688	16	868300	303905	0	2	1	0	50	13	23804216	0.0458	1
RNF151	1747301	183	46	794266	239468	0	3	0	0	50	29	24566949	0.0458	1
SLAIN1	131557	900	38	1151183	321271	0	3	1	0	50	20	26752780	0.0459	1
ERBB2	1284992	226	38	4092435	1216077	0	10	1	0	50	27	26962543	0.046	1
RASSF10	267963	398	10	1893808	645284	0	4	0	0	50	15	30750159	0.046	1
S100A1	NaN	NaN	NaN	320357	81346	0	1	0	0	50	33	50974694	0.0466	1
ADH6	167884	786	-3	1247610	348234	0	2	0	0	50	10	27627935	0.0466	1
ZNF672	411701	567	-4	1399334	463855	0	5	0	0	50	14	22525530	0.0468	1
ARID1B	143122	621	27	7269499	2088947	0	8	1	0	22	5	12579839	0.0468	1
EEF2K	522343	235	44	2444950	634316	0	4	0	0	50	17	25352989	0.0468	1
ADAM8	339279	452	-12	2805980	600955	0	5	1	0	50	16	27536992	0.0469	1
RRAD	942986	142	34	983464	314873	0	3	0	0	50	16	27653527	0.047	1
RASSF7	1970020	236	42	1222932	426381	0	3	0	0	50	29	26006956	0.0471	1
MYL3	427952	376	40	672704	169090	0	2	0	0	50	26	32433747	0.0471	1
KLHL34	93001	NaN	7	1965557	687328	0	6	2	0	50	24	27712937	0.0473	1
DCAF12L1	11311	NaN	-16	1443206	470710	0	7	3	0	21	12	12039665	0.0476	1
MGAT1	830596	566	25	1385167	449231	0	7	0	0	50	39	36464030	0.0477	1
EPHA8	407931	541	25	3416075	1043788	0	6	1	0	32	9	19604843	0.048	1
PSIP1	200332	583	6	1865931	434607	0	2	0	0	50	12	26655439	0.0482	1
NPDC1	1951939	202	40	1033734	350976	0	4	0	0	50	28	27461587	0.0483	1
YDJC	521773	194	37	1001744	355546	0	2	0	0	50	12	24989674	0.0484	1
TRHR	151352	616	18	1285084	364229	0	4	0	0	50	16	21504135	0.0485	1
PLXNA1	422395	494	48	6098208	1868673	0	16	2	0	21	9	11757239	0.0485	1
TGM3	555761	399	27	2290027	632945	0	7	1	0	50	26	28276875	0.0485	1
TBX1	728313	211	8	1901577	601869	0	3	0	0	50	12	28820248	0.0485	1
MARCO	152902	553	-2	1739342	491275	0	3	0	0	50	12	26438821	0.0486	1
CD99L2	287647	NaN	12	898005	238554	0	2	0	0	50	14	25283525	0.0486	1
PRX	1008676	202	34	4521558	1597215	0	10	3	0	50	12	23450955	0.0488	1
METAP1	218494	549	21	1304278	342293	0	3	0	0	50	14	23141109	0.049	1
GCNT2	254228	404	13	3297255	904860	0	5	1	0	50	12	30308240	0.0491	1
AGPAT1	2119974	392	28	914914	286082	0	4	0	0	50	40	30518917	0.0497	1
DRGX	NaN	NaN	NaN	873327	259119	0	3	0	0	50	33	51152467	0.0498	1
PISD	538801	268	47	1220190	359202	0	2	0	0	50	20	25975423	0.05	1
GYPC	176465	753	-3	430037	116992	0	1	0	0	26	2	11537422	0.0502	1
TUBB1	978901	125	28	1469712	405816	0	2	1	0	50	16	25455357	0.0503	1
PRRG3	125659	NaN	4	746738	223930	0	5	1	0	13	7	4721267	0.0503	1
PALLD	173564	359	-4	4377603	1292853	0	7	1	0	27	8	16225328	0.0505	1
SSPO	455147	615	28	16772357	4986784	0	16	2	0	9	3	10677348	0.0505	1
ENPP2	255492	552	7	3225049	790610	0	5	1	0	50	17	28949579	0.0507	1
NUDT17	NaN	NaN	NaN	1055670	344121	0	3	1	0	50	34	51237469	0.0509	1
FOSL2	465927	197	30	1028707	332696	0	3	0	0	50	14	28025982	0.051	1
VHLL	2266205	211	33	439177	136643	0	2	0	0	50	38	28429056	0.051	1
PAX9	55912	494	-39	1075321	347777	0	3	0	0	50	10	27808907	0.0512	1
TRIM71	507311	469	24	2713666	879725	0	7	3	0	50	15	21624326	0.0512	1
GSTM5	927739	201	22	760905	180972	0	2	0	0	50	12	18460058	0.0513	1
HIST1H1D	390169	544	57	693269	225301	0	2	0	0	50	13	17795580	0.0517	1
UBXN10	649343	508	30	887037	274200	0	3	0	0	50	30	30973175	0.052	1
CIC	790787	299	37	4962563	1762192	0	14	2	0	7	5	5291146	0.0522	1
SERINC5	362413	673	36	1593559	421811	0	3	0	0	50	17	29830675	0.0523	1
LRRC10B	NaN	NaN	NaN	872870	332239	0	3	1	0	50	34	51225587	0.0525	1
CAPZB	811050	429	41	927253	239468	0	3	0	0	50	27	25145511	0.0528	1
C20orf27	860065	241	43	659451	190569	0	2	0	0	50	27	30879033	0.0529	1
TNR	177437	738	4	4442497	1262234	0	9	2	0	50	16	27366531	0.053	1
TMPRSS3	339928	400	80	1601785	446489	0	3	0	0	50	13	24873596	0.053	1
APEH	1551582	271	48	2444950	685043	0	6	0	0	25	17	18078463	0.053	1
HOXD12	242935	874	15	839966	280141	0	2	0	0	50	16	25006583	0.0533	1
DNMT3L	1128093	219	76	1303364	355546	0	4	0	0	50	21	26320458	0.0536	1
PEPD	302640	598	-23	1643829	464769	0	4	1	0	50	21	31271139	0.0537	1
CUEDC1	873797	222	6	1278229	362858	0	3	0	0	50	27	24849375	0.0537	1
GABPB1	314083	161	5	1344951	387993	0	3	0	0	50	15	26596943	0.0539	1
ARHGAP22	NaN	NaN	NaN	2235644	688699	0	3	1	0	50	34	51582047	0.0539	1
SHISA9	NaN	NaN	NaN	1479766	434150	0	4	0	0	50	33	51327498	0.054	1
CDC34	1647685	255	-8	778728	217989	0	3	0	0	50	31	24091212	0.0546	1
GAS2L2	675201	196	3	2756167	897548	0	7	0	0	27	10	15114361	0.0547	1
ZSCAN23	NaN	NaN	NaN	1284170	336352	0	3	0	0	50	33	51229700	0.0548	1
TACO1	934619	247	-1	962899	284711	0	3	1	0	35	7	15141781	0.0549	1
METTL11B	NaN	NaN	NaN	947361	242667	0	4	0	0	50	33	51136015	0.055	1
PDLIM4	451605	191	40	1086746	310303	0	3	0	0	50	17	23995242	0.0551	1
CD247	478690	558	10	572164	144869	0	3	0	0	50	22	27083191	0.0554	1
ELN	1047492	240	54	2340297	840423	0	7	1	0	50	26	24691710	0.0555	1
NFKBIZ	550073	421	16	2355835	661736	0	3	1	0	50	14	26069565	0.0556	1
ADRA2B	792336	366	41	1382882	459742	0	4	0	0	50	32	33293821	0.0557	1
SYT5	1036976	266	-1	1244411	391192	0	5	1	0	50	15	18923456	0.0558	1
C12orf43	1225663	380	40	870585	241296	0	3	0	0	50	12	22925405	0.0559	1
PLA2G4E	733131	267	42	2779474	774158	0	7	0	0	10	1	6797875	0.0564	1
PODXL	236261	220	27	1777273	565766	0	2	1	0	50	13	25108494	0.0564	1
LRRC41	690472	205	31	2546404	849563	0	6	0	0	46	15	21603304	0.0564	1
TRIM67	381758	603	8	2503903	772787	0	7	2	0	50	17	26617051	0.0566	1
IGFBP3	146330	623	8	955587	292023	0	2	0	0	50	15	26258763	0.0567	1
PCDH8	248822	638	27	3259781	1156210	0	8	3	0	38	11	15462138	0.0568	1
CYP26B1	72898	411	-5	1626920	510469	0	5	0	0	50	16	26319544	0.0569	1
SRP14	846041	256	23	458371	129788	0	1	0	0	50	11	25542187	0.057	1
TF	489558	523	26	2349894	612837	0	3	1	0	50	8	24302803	0.0572	1
ZBTB8B	NaN	NaN	NaN	1606355	450145	0	2	1	0	50	34	51343493	0.0574	1
SLC13A3	293732	642	28	1952761	595928	0	4	1	0	50	19	29029554	0.0576	1
PLK2	125347	446	5	2294140	598670	0	3	0	0	50	11	21238618	0.0576	1
CREBBP	637890	242	39	7954085	2258494	0	18	2	0	11	11	8668833	0.0576	1
KCNK13	300869	604	12	1295138	392563	0	3	1	0	50	15	26434251	0.0577	1
ZNF45	464210	419	-38	2270376	560739	0	8	0	0	50	15	25622162	0.0578	1
ERF	790787	299	37	1697298	577191	0	6	1	0	50	39	32715259	0.0584	1
PRR19	792230	218	42	1105940	376111	0	5	0	0	50	30	31464450	0.0591	1
ANAPC2	1722012	202	36	2659740	796551	0	6	0	0	34	10	20256525	0.0591	1
POLR2C	760307	159	42	938221	243581	0	3	0	0	50	17	27892081	0.0594	1
LOC391322	NaN	NaN	NaN	387536	130702	0	1	0	0	50	33	51024050	0.0595	1
DRD3	418141	589	23	1293767	391192	0	2	0	0	50	11	27076793	0.0596	1
SOBP	288292	592	36	2760737	866929	0	6	3	0	34	12	15940617	0.0597	1
HRH1	181134	226	35	1567053	445575	0	4	0	0	50	17	24815557	0.0599	1
NDUFB11	819569	NaN	38	536061	154923	0	2	0	0	50	24	21279291	0.06	1
KNDC1	318075	452	-11	5628869	1729288	0	12	1	0	44	16	22861882	0.0601	1
CALML3	769552	446	17	481678	135272	0	1	0	0	50	12	27401720	0.0601	1
KCNIP1	52578	618	31	901661	203365	0	2	0	0	50	19	29274963	0.0602	1
CAV3	99517	555	-9	504528	137100	0	2	0	0	50	10	25118548	0.0603	1
EFNA1	1801444	194	32	690984	178230	0	3	0	0	50	18	25592000	0.0604	1
PHLDA2	552601	256	34	485791	151724	0	2	0	0	50	12	27484894	0.0606	1
CYP1A2	746043	199	41	1661652	497673	0	3	1	0	50	16	28169480	0.0606	1
DOK2	402326	470	12	1307020	416327	0	2	0	0	50	12	28924901	0.0607	1
MRPS17	760564	642	11	421811	127960	0	2	0	0	50	16	29582524	0.0608	1
SLC39A4	2043455	200	36	2152470	736227	0	4	0	0	50	16	21730350	0.0611	1
CC2D1A	930314	231	32	3124966	944162	0	6	1	0	50	17	23728811	0.0613	1
DGKE	320339	324	-38	1892437	504071	0	3	0	0	50	22	31522946	0.0613	1
TMEM216	1394229	286	57	494017	146240	0	2	0	0	50	29	23005380	0.0615	1
ASNS	455051	636	0	1885582	486248	0	4	1	0	50	16	28918960	0.0616	1
SSC5D	NaN	NaN	NaN	4865679	1684959	0	8	4	0	50	37	52578307	0.0618	1
TMEM59	438316	201	29	1078977	292023	0	3	0	0	50	13	29654730	0.0619	1
DDAH1	309815	308	0	935936	267802	0	2	0	0	50	22	33973837	0.0619	1
PADI2	610093	194	45	2208224	616036	0	5	1	0	50	19	27665409	0.062	1
NT5C	1511891	168	25	659908	195596	0	2	0	0	50	22	23953198	0.062	1
SATB2	104340	978	2	2403363	670419	0	5	1	0	50	16	23512650	0.0621	1
ZNF813	361546	876	-58	2054672	503614	0	5	0	0	50	21	24487888	0.0624	1
CEACAM21	1044508	451	31	965184	276942	0	3	1	0	50	29	26033005	0.0625	1
KCND3	320241	623	23	2109055	627461	0	5	1	0	50	13	27879285	0.0628	1
SPATA7	140042	800	-13	2016741	514125	0	3	0	0	19	2	14854785	0.063	1
LEF1	231204	771	22	1453260	379767	0	4	0	0	50	20	26980366	0.063	1
SOX4	117516	676	1	1454174	499501	0	3	0	0	50	16	25131801	0.0632	1
PRUNE	1617972	165	35	1467884	437806	0	2	0	0	50	9	25569607	0.0633	1
MAP3K10	980250	400	23	2980554	996717	0	10	2	0	50	25	32766900	0.0634	1
HIST1H4G	390169	544	57	308932	100997	0	2	0	0	50	13	17795580	0.0637	1
KBTBD13	688371	189	44	1392936	494931	0	5	1	0	50	25	30153774	0.064	1
SCN10A	304612	680	21	6403941	1790526	0	7	0	0	9	1	8388692	0.064	1
NBN	251472	419	35	2548232	639343	0	3	0	0	50	7	24324282	0.0642	1
U2AF1L4	1151198	321	30	800664	146697	0	2	0	0	50	19	24519421	0.0644	1
ZFAND3	303392	630	32	764561	200623	0	3	1	0	50	16	20876217	0.0645	1
EDEM1	260923	447	14	2149728	616950	0	3	0	0	50	8	25932008	0.0646	1
GATA6	230941	437	-1	1852678	631574	0	2	0	0	50	15	28028267	0.0649	1
DPYSL5	1261383	378	36	1847651	542002	0	4	1	0	50	15	24290464	0.0652	1
TRIM42	108667	896	10	2386911	612837	0	5	0	0	50	18	29123239	0.0652	1
CCNG1	226025	696	12	983921	263689	0	2	0	0	50	14	23721499	0.0654	1
DCUN1D3	252367	503	32	988948	271001	0	2	0	0	50	16	26463042	0.0654	1
RASAL1	518680	387	34	2634605	786040	0	5	0	0	21	6	13637794	0.0654	1
MAGEC1	17504	NaN	-11	3630865	1077149	0	7	0	0	25	18	25362129	0.0655	1
B3GAT3	2695768	217	42	1046073	360573	0	3	0	0	50	32	30437114	0.0656	1
DSEL	18159	527	-33	3974529	1055670	0	4	0	0	50	14	25751493	0.0657	1
CCDC141	163273	839	12	2936682	732114	0	5	2	0	50	18	24117718	0.066	1
FGF3	783792	561	37	743539	254549	0	3	0	0	50	34	23766285	0.066	1
FBXL19	1508459	247	46	2172121	741254	0	8	2	0	50	24	26422369	0.0662	1
GPA33	287664	611	-1	1061611	287453	0	3	0	0	50	19	24838407	0.0662	1
PACSIN1	888245	207	32	1511756	367885	0	3	1	0	50	24	33537859	0.0667	1
NAGPA	635794	302	9	1665308	509098	0	4	0	0	50	37	34298307	0.0668	1
RAB35	1564246	225	45	717033	141213	0	3	1	0	24	10	9825957	0.067	1
KCTD8	73476	1109	-10	1503073	451973	0	6	1	0	12	5	5386202	0.067	1
TMC8	527017	217	27	2310135	762276	0	5	0	0	44	15	23864540	0.067	1
ABCC3	1585602	196	18	5019231	1545117	0	9	1	0	50	24	31176540	0.067	1
STX1B	1398193	247	40	991233	246780	0	4	0	0	50	42	33797892	0.0672	1
OR5M1	NaN	NaN	NaN	1000830	298878	0	2	1	0	50	34	51192226	0.0672	1
GALNT7	249234	381	15	2203197	566223	0	4	0	0	50	15	28167652	0.0677	1
CD4	2819394	232	40	1513127	424096	0	3	0	0	50	25	25471352	0.068	1
MCF2L	789438	285	25	4022514	1132446	0	7	1	0	50	28	35363117	0.0688	1
GIMAP7	563029	671	24	992147	251350	0	3	0	0	50	14	23250789	0.069	1
CCR1	211405	639	48	1129247	340465	0	3	0	0	50	10	20336500	0.069	1
OR52E4	262387	914	-13	987577	297050	0	4	0	0	50	18	22404425	0.0694	1
OR6V1	314565	676	-1	977980	312131	0	2	0	0	50	13	21505049	0.0695	1
GHRHR	390101	631	4	1450061	417241	0	3	0	0	50	19	28962832	0.0696	1
ZNF148	377619	174	43	2622723	680016	0	3	0	0	29	3	13660644	0.0697	1
ING3	105792	514	7	1439093	363772	0	2	0	0	50	11	27620623	0.0697	1
USP11	807577	NaN	47	3188032	886580	0	6	2	0	50	23	27386182	0.0698	1
UFD1L	650407	300	16	1062525	264603	0	3	0	0	50	15	26136744	0.0699	1
CBLN1	6672	907	-33	617407	191483	0	3	1	0	33	13	13561475	0.0701	1
SMPDL3B	891090	272	20	1613210	458371	0	5	2	0	32	9	15610206	0.0701	1
BOC	437186	634	21	3599332	1088117	0	5	3	0	50	10	24846176	0.0702	1
HEY2	229400	351	-5	1071665	340465	0	3	0	0	50	12	29043264	0.0702	1
ARMC3	164960	449	12	2912918	775072	0	4	2	0	50	15	26210321	0.0702	1
RAB4B	1157241	186	29	714291	204279	0	2	0	0	50	21	23599023	0.0702	1
PANX2	944000	242	49	2110883	688699	0	10	3	0	6	7	5132110	0.0702	1
FAM150A	105913	682	-11	428666	127960	0	1	0	0	50	23	35755680	0.0703	1
KRTAP19-7	22916	1048	-79	204279	57582	0	1	0	0	50	29	20870276	0.0704	1
KIFC3	691782	148	29	2719150	827627	0	4	1	0	50	23	24782196	0.0705	1
BLOC1S3	1230654	243	41	602326	238097	0	2	0	0	50	36	31591496	0.0708	1
PACS2	892593	289	40	2965930	837224	0	7	1	0	50	29	33879695	0.071	1
NRN1L	879834	158	50	519152	177316	0	2	0	0	50	15	30507035	0.0712	1
CDC42EP5	NaN	NaN	NaN	446032	172289	0	2	0	0	50	33	51065637	0.0713	1
C1orf210	1091212	264	30	360116	119734	0	1	0	0	50	21	27417715	0.0713	1
ZFP62	NaN	NaN	NaN	2979640	735770	0	4	0	0	50	33	51629118	0.0714	1
MZF1	2673870	276	11	2310592	739883	0	8	3	0	11	9	6172699	0.0714	1
SLC28A1	355337	291	25	2211880	649397	0	4	0	0	50	19	34630089	0.0715	1
DPM3	1801444	194	32	378396	132987	0	1	0	0	50	18	25592000	0.0716	1
LCAT	879834	158	50	1420813	425924	0	4	1	0	50	15	30507035	0.0716	1
FOXO1	237876	449	55	2090318	618778	0	3	0	0	26	7	18901520	0.0716	1
PRSS41	NaN	NaN	NaN	1011798	320814	0	3	0	0	50	33	51214162	0.0719	1
LHFPL5	621095	404	34	714748	206564	0	2	0	0	50	9	28556559	0.0722	1
ITM2C	1020678	519	45	872870	256834	0	2	0	0	50	27	34973296	0.0723	1
NAA38	72287	922	-13	326755	88658	0	1	0	0	50	29	32582729	0.0724	1
MED12L	98951	632	9	7127829	1931739	0	11	0	0	21	4	9852920	0.0727	1
DCAF4L1	272281	261	25	1251266	384337	0	4	0	0	50	18	28788715	0.0729	1
BCL6	88374	374	24	2306479	645284	0	4	0	0	21	4	11521427	0.073	1
RPA4	53531	NaN	36	838595	239011	0	3	0	0	50	21	27232173	0.0731	1
PKDCC	210167	164	-5	1544203	520523	0	5	0	0	50	19	26483150	0.0732	1
IGSF11	197243	714	3	1446862	438263	0	2	0	0	50	13	30871264	0.0734	1
SPAST	378148	197	28	2040505	584960	0	3	0	0	50	14	29149745	0.0735	1
DOK4	771506	159	45	1084461	298878	0	2	0	0	43	12	21556233	0.0736	1
USH1G	1045089	223	25	1451432	459742	0	4	1	0	50	24	25534875	0.0738	1
LOC401052	944872	170	42	382052	112879	0	2	0	0	50	22	29715511	0.074	1
C14orf178	429207	388	37	419983	114707	0	1	0	0	50	20	30010276	0.0744	1
CTSD	NaN	NaN	NaN	1333526	409015	0	3	0	0	50	33	51302363	0.0745	1
OR5B17	475497	835	-29	995803	297050	0	2	0	0	50	13	20951165	0.0747	1
POTEA	236622	755	-37	1709180	411757	0	3	0	0	50	32	32475334	0.075	1
TMEM88B	NaN	NaN	NaN	478022	200623	0	1	0	0	50	33	51093971	0.0751	1
PGLYRP2	524410	481	33	1785499	612380	0	5	1	0	50	29	30326520	0.0751	1
LRFN3	984653	303	21	1875985	722060	0	6	2	0	50	23	27174134	0.0751	1
RRP1B	892193	157	72	2518527	685500	0	5	0	0	50	17	26707994	0.0752	1
ZNF185	235275	NaN	23	2564684	725716	0	5	2	0	50	18	26021123	0.0753	1
MRPL47	397411	520	10	848649	219360	0	2	0	0	50	19	24442188	0.0754	1
GAL3ST3	3581017	208	47	1328956	453344	0	5	1	0	50	34	25180700	0.0757	1
WDR87	NaN	NaN	NaN	9351591	2499333	0	14	2	0	50	35	53392681	0.0758	1
ARID3C	731413	298	51	1303821	426381	0	4	0	0	50	19	20874846	0.076	1
STAU1	877789	147	49	1924427	543373	0	3	0	0	50	16	30649619	0.0764	1
EFNB2	167697	1267	2	1099542	298878	0	2	1	0	50	13	22745347	0.0767	1
FGFR3	859388	222	42	2766678	855504	0	9	1	0	50	28	28774091	0.0767	1
UBE2O	1412378	183	26	4200744	1213335	0	11	2	0	50	30	25950745	0.0767	1
NDN	59699	961	-58	1015454	311674	0	4	1	0	50	13	20251041	0.0768	1
STARD8	172747	NaN	15	3557288	1060240	0	8	1	0	50	16	25248793	0.0769	1
KIF26A	655915	468	32	5762313	2059242	0	8	1	0	34	6	22067616	0.077	1
TFE3	834140	NaN	41	1822059	596385	0	3	1	0	50	24	27873344	0.077	1
SDCBP2	417756	427	36	961071	287910	0	2	0	0	50	19	27371101	0.077	1
LYSMD4	173729	507	16	967012	280598	0	2	0	0	50	16	23814727	0.0771	1
PGK2	67972	1246	2	1328499	390735	0	4	1	0	50	17	25376753	0.0773	1
LRRC26	1722012	202	36	980722	409472	0	2	1	0	50	20	29110443	0.0776	1
WIPF3	400552	579	17	1490277	533319	0	3	0	0	50	13	30835161	0.0778	1
PRRG2	2080142	210	41	661279	206564	0	4	0	0	29	14	14046809	0.0779	1
PDCD1	559742	487	29	920855	292480	0	4	0	0	50	32	33151237	0.0779	1
CCBL1	1706086	201	24	1430410	375197	0	4	0	0	50	34	32035243	0.078	1
CLEC11A	652250	593	27	1025051	324013	0	3	0	0	50	32	28841270	0.0782	1
SASH3	370406	NaN	69	1244411	361030	0	3	1	0	50	21	28558844	0.0783	1
DUSP8	NaN	NaN	NaN	1935395	666763	0	2	0	0	50	33	51560111	0.0784	1
PLEKHH3	1740597	177	36	2462316	869214	0	2	1	0	50	12	28177706	0.0784	1
WWTR1	558006	263	18	1311590	370627	0	4	1	0	25	4	11515029	0.0785	1
PNLIP	128161	704	-16	1570252	412214	0	3	0	0	50	15	37052189	0.0785	1
SHROOM3	570950	418	17	6293347	1975154	0	11	1	0	43	12	21499108	0.0787	1
MKX	283178	535	0	1162151	322642	0	3	0	0	50	12	23412567	0.079	1
YPEL4	923511	354	15	432322	110594	0	1	0	0	50	16	24311486	0.0795	1
WAC	204806	355	17	2143787	595471	0	4	0	0	50	12	22884275	0.0797	1
COL18A1	513400	481	41	5665886	1923970	0	14	6	0	50	28	29768523	0.0797	1
RHBDF2	1202221	197	29	2807808	810261	0	5	0	0	13	3	9010212	0.0797	1
QTRT1	2174644	224	32	1316160	400332	0	4	0	0	27	14	14642280	0.0798	1
SLC18A3	118787	312	32	1603156	589073	0	3	2	0	50	18	26814018	0.0798	1
PCDH18	87218	686	-17	3651887	1036933	0	4	0	0	6	1	5914951	0.0799	1
DAB2IP	448984	475	22	3749228	1131532	0	5	2	0	50	19	30042266	0.0799	1
BARX2	287214	440	-19	903032	267802	0	1	0	0	50	6	25506998	0.08	1
DTX3L	410045	404	35	2434896	642999	0	2	0	0	16	0	9091101	0.08	1
ZWINT	65824	1191	-19	939592	250436	0	2	0	0	50	21	28459675	0.0801	1
ATOH7	459384	251	17	476194	153095	0	1	0	0	50	18	29345798	0.0804	1
ANKRD13D	1369264	177	44	1984294	584960	0	4	1	0	44	22	24128686	0.0804	1
FAM104B	214019	NaN	18	561653	123847	0	1	0	0	50	13	26720333	0.0805	1
CALB2	402231	648	0	969297	207021	0	3	0	0	50	19	22988928	0.0806	1
TMEM86B	1035412	209	5	708807	235812	0	2	0	0	50	22	22079498	0.0807	1
PSME1	974559	220	41	957872	240382	0	2	0	0	50	23	31535285	0.0807	1
KLK1	655673	589	25	870128	239011	0	3	2	0	12	5	4194803	0.0808	1
TP53INP1	418153	395	48	835396	205193	0	2	0	0	50	23	27198355	0.0811	1
CHRNA4	1278630	332	62	1978353	632031	0	5	2	0	50	19	21958393	0.0811	1
FRMD1	142012	702	-17	1818403	516410	0	2	0	0	50	13	36705326	0.0812	1
RTN2	1183590	164	41	1732487	568051	0	5	0	0	50	24	23846260	0.0814	1
EPHB4	1339207	433	48	3165182	986206	0	6	3	0	50	30	30748788	0.0815	1
MMRN2	396293	164	36	3010716	929538	0	6	1	0	50	18	27253652	0.0817	1
NLRP2	982889	432	-21	3466345	971582	0	6	1	0	50	18	24226027	0.0818	1
KRT80	473704	198	46	1526380	431408	0	3	0	0	50	16	22554778	0.0819	1
THBS3	1801444	194	32	3188032	871499	0	6	0	0	16	2	8580632	0.0819	1
SLC16A8	1478013	200	76	1530036	568965	0	4	1	0	50	18	23475633	0.0822	1
HDAC9	65395	684	-6	3702157	1016825	0	8	1	0	50	22	29298270	0.0822	1
IQSEC1	516922	406	48	3688904	1128790	0	5	2	0	50	27	32736738	0.0823	1
NFASC	388939	440	33	4551263	1270003	0	9	1	0	28	8	14194877	0.0823	1
NDUFS6	387770	635	11	414042	119277	0	1	0	0	50	20	27032464	0.0824	1
CHRNA10	537999	403	23	1398420	481221	0	4	0	0	50	15	28812479	0.0825	1
CEACAM6	1341589	499	16	1110510	335895	0	4	0	0	50	24	25027605	0.0826	1
FBF1	1667990	194	22	3715410	1102284	0	5	0	0	15	5	11822133	0.0827	1
HSDL2	458381	341	17	1425383	355546	0	2	0	0	50	11	25003841	0.0827	1
RNF219	58504	954	4	2407933	612380	0	4	0	0	50	17	30990541	0.0827	1
OGFOD2	1093113	196	47	925882	298421	0	4	0	0	50	27	29646961	0.0829	1
EPS8L2	1788356	193	48	2393309	661279	0	5	2	0	50	27	24592084	0.083	1
ANKRD35	NaN	NaN	NaN	3200371	992147	0	6	1	0	50	34	51885495	0.0831	1
HOXD11	242935	874	15	1060697	339094	0	2	0	0	50	16	25006583	0.0831	1
PAH	23724	961	-3	1528665	400332	0	3	0	0	50	17	26380782	0.0832	1
SMOC2	121125	883	-32	1544203	405359	0	2	0	0	50	18	23358184	0.0833	1
CCS	1343990	194	62	907145	265060	0	2	0	0	50	20	25677002	0.0836	1
ERAL1	1693126	177	31	1433609	419983	0	4	0	0	50	12	25005212	0.0838	1
GAS1	129795	431	10	1054756	368342	0	2	0	0	50	18	27299809	0.0839	1
GLI3	41720	589	-12	5080926	1498503	0	10	3	0	30	13	19776675	0.0841	1
ZBTB7A	2296242	207	29	1833484	583589	0	8	0	0	2	0	1746197	0.0842	1
DCAF12	779457	142	39	1480680	430494	0	4	0	0	50	26	26970769	0.0843	1
UNC13A	1029781	246	37	5752259	1481137	0	5	1	0	50	7	21742232	0.0843	1
SYNGR4	1478750	217	36	759534	226215	0	2	0	0	50	40	40152477	0.0846	1
GPR52	NaN	NaN	NaN	1157124	334524	0	2	0	0	50	33	51227872	0.0848	1
TBX4	312575	408	-11	1767676	519152	0	5	0	0	13	3	7883707	0.085	1
SLC17A9	961230	336	40	1434523	428666	0	4	0	0	50	28	29563330	0.085	1
NKPD1	1230654	243	41	2589362	853219	0	6	0	0	34	21	25370355	0.0851	1
TOR1B	600401	187	44	1098171	312588	0	4	0	0	50	19	27496776	0.0851	1
HMGA2	274514	562	-6	450145	125675	0	2	0	0	50	16	24194037	0.0851	1
FAM50B	271690	208	30	1050643	295679	0	3	0	0	50	17	26754151	0.0855	1
C1QTNF8	1154740	294	20	788782	268259	0	2	0	0	50	30	31687923	0.0855	1
SDK1	48060	954	-23	7169873	2177605	0	11	4	0	46	22	28282359	0.086	1
EPC1	511962	189	15	2762108	757249	0	6	0	0	50	16	28317091	0.086	1
SLC25A28	383678	436	18	1156210	361487	0	2	0	0	50	17	28171308	0.0865	1
NAT2	322678	627	-26	945076	257291	0	2	0	0	50	22	28423572	0.0869	1
SPAM1	87688	541	-19	1728374	461113	0	3	0	0	50	19	27717050	0.0872	1
UNCX	748119	384	40	1618694	579019	0	3	1	0	28	8	21727608	0.0873	1
PRMT8	227736	768	15	1339467	334524	0	3	1	0	50	12	24438989	0.0874	1
MC1R	1207036	221	45	971125	336809	0	3	1	0	50	34	31516091	0.0875	1
MPPE1	323758	148	39	1317531	364686	0	4	0	0	50	14	23749376	0.0876	1
ANKRD17	265492	747	19	8368127	2523097	0	9	0	0	7	0	6486658	0.0878	1
DOT1L	1658089	199	28	4951595	1525009	0	11	2	0	13	9	8565094	0.0878	1
HLA-E	2019724	424	30	1179517	338180	0	2	1	0	50	27	25055939	0.0879	1
PRR15	313344	579	-1	409472	125218	0	2	0	0	50	16	21421875	0.0879	1
ZNF365	157974	731	-3	2307850	635687	0	3	0	0	50	9	26080076	0.088	1
HPN	738570	419	-34	1371914	413128	0	2	0	0	50	12	24903301	0.0881	1
CDCA5	3267059	207	46	814831	253178	0	2	0	0	50	24	26293952	0.0882	1
CACNG3	360425	348	8	1024137	292023	0	3	0	0	50	13	26853320	0.0885	1
CX3CR1	159083	507	38	1249895	354175	0	4	0	0	50	20	27989879	0.0885	1
SMPD3	794719	279	46	2087119	643913	0	4	0	0	25	8	14530315	0.0886	1
BEND4	263825	496	24	1719691	502700	0	4	0	0	50	18	24589799	0.0886	1
LYRM4	128806	502	24	602326	168176	0	1	0	0	50	14	27319003	0.0886	1
KDM4D	304973	513	-12	1662109	493103	0	4	0	0	50	21	27671350	0.0887	1
CCR3	212198	634	46	1201910	359659	0	2	0	0	49	10	18814233	0.0888	1
STK11	2214581	234	29	1437722	396676	0	5	1	0	50	31	26297608	0.0888	1
MPZ	735152	293	41	812546	241753	0	3	0	0	34	22	19325159	0.089	1
GPR12	173793	619	18	1040589	342750	0	3	1	0	50	11	18355862	0.0891	1
DEFB118	591819	594	-83	405816	112422	0	1	0	0	50	30	35690786	0.0892	1
ARL6IP6	275277	716	6	722517	227586	0	1	0	0	50	10	25928352	0.0893	1
CRX	881316	336	39	945533	304819	0	6	1	0	16	10	6871909	0.0893	1
C10orf111	254900	620	21	497673	149439	0	1	0	0	50	13	21686478	0.0894	1
SLC26A3	511053	515	19	2535893	720232	0	3	0	0	50	13	21346927	0.0895	1
NXN	941400	376	15	1407103	427295	0	3	0	0	38	12	18603556	0.0896	1
IL31	NaN	NaN	NaN	536975	155380	0	1	0	0	50	33	51048728	0.0898	1
CCKBR	466636	728	4	1375570	488990	0	2	0	0	50	15	29428515	0.0898	1
HDGF	1649536	208	53	1033734	268716	0	2	0	0	50	20	27877457	0.09	1
PTGER2	405022	533	18	1106397	375654	0	2	0	0	50	23	34183143	0.09	1
CIITA	299383	410	38	3622639	1133360	0	4	2	0	50	8	25914642	0.09	1
TRIM45	331822	566	12	1878727	538346	0	4	0	0	50	16	25732756	0.0901	1
ABLIM1	267957	257	13	2797297	735770	0	4	1	0	50	17	25667862	0.0902	1
NGFR	971109	303	31	1367344	420440	0	6	0	0	50	38	28795570	0.0902	1
C12orf71	489310	328	23	875155	243581	0	3	1	0	27	10	13716398	0.0904	1
HOXD9	242935	874	15	1096800	363315	0	3	0	0	50	16	25006583	0.0911	1
LNX1	116784	492	26	2473284	708807	0	3	0	0	50	12	28049289	0.0911	1
RLBP1	649712	400	25	1062068	284254	0	2	0	0	50	22	30837446	0.0911	1
SPRR3	426723	748	28	541088	163606	0	1	0	0	50	15	26007870	0.0912	1
CRYBG3	123806	723	0	3431613	877440	0	5	1	0	45	10	22232593	0.0914	1
DAAM2	53428	914	26	3556831	967469	0	6	1	0	46	16	26830470	0.0915	1
CPSF1	2043455	200	36	4754171	1393393	0	11	2	0	50	16	21730350	0.0916	1
KIAA1919	364757	424	30	1655711	495388	0	3	1	0	32	7	19660597	0.0916	1
MTNR1B	55111	742	-18	1139758	360116	0	2	0	0	50	20	30152860	0.0918	1
HTR7	98852	510	-4	1547859	449688	0	4	0	0	50	17	29189961	0.0918	1
FKBP1A	394062	427	40	370627	99626	0	1	0	0	50	32	33492616	0.0918	1
ADAMTSL4	1475649	152	31	3495136	1122392	0	5	4	0	50	24	26206665	0.0922	1
C8orf46	285889	151	36	678188	204736	0	1	0	0	50	10	23762629	0.0922	1
TRIM27	161027	558	30	1692271	460199	0	3	0	0	50	18	29004876	0.0922	1
ANGPTL3	NaN	NaN	NaN	1556542	375197	0	3	1	0	50	34	51268545	0.0923	1
ACTRT2	308009	634	19	1191856	365600	0	2	1	0	50	15	25153280	0.0923	1
TET3	1029946	250	44	5221225	1654340	0	12	1	0	40	15	22480744	0.0929	1
SLC45A4	277190	239	57	2538178	786497	0	5	1	0	50	18	25927438	0.0932	1
AGT	422372	568	6	1532321	488533	0	3	1	0	50	22	28631050	0.0934	1
SCN4B	707709	293	56	746281	217532	0	2	0	0	50	21	20597904	0.0934	1
B3GNT9	1093307	150	47	1217905	439634	0	3	1	0	50	23	28804710	0.0934	1
PDE1C	124074	828	6	2158868	546115	0	4	2	0	50	14	24779454	0.0934	1
SYT11	2096440	179	32	1386081	407187	0	3	1	0	50	21	23824324	0.0935	1
CSN2	9753	991	-4	747652	221645	0	1	0	0	50	9	23970564	0.0936	1
FAM196B	NaN	NaN	NaN	1715121	500415	0	3	1	0	50	34	51393763	0.0937	1
KCNQ3	163210	970	-6	2817862	849563	0	7	1	0	32	13	16409042	0.0938	1
PPEF1	141559	NaN	17	2230160	542002	0	4	0	0	50	16	27450619	0.0938	1
INSM2	313860	434	11	1715121	616950	0	2	1	0	50	11	27875629	0.0941	1
KREMEN2	1443513	234	49	1518154	430037	0	3	1	0	50	28	24330680	0.0942	1
INHBA	42008	671	-27	1379226	382509	0	5	0	0	11	4	4874819	0.0944	1
DENND3	360825	204	51	3963561	1088574	0	5	0	0	34	5	16982120	0.0946	1
SMCP	59999	804	12	399418	87287	0	2	0	0	50	24	27675463	0.0948	1
LSAMP	121424	967	-6	1098171	329040	0	4	0	0	25	8	11694173	0.0948	1
LPL	203407	316	8	1588989	419526	0	3	1	0	50	11	25855689	0.0948	1
CENPB	860065	241	43	1881926	585874	0	5	2	0	16	12	9573693	0.0949	1
CLEC4C	206421	467	15	738969	168633	0	2	0	0	50	11	27158596	0.095	1
TREX2	971101	NaN	7	723888	255006	0	2	0	0	50	18	17634259	0.0951	1
NPAS4	1963418	182	55	2548689	792438	0	8	1	0	39	21	22760885	0.0952	1
OR5B21	190469	812	-10	977523	294765	0	3	0	0	50	20	26992705	0.0954	1
PEX16	427820	291	48	1190942	374740	0	3	0	0	50	28	26718962	0.0954	1
GPR17	NaN	NaN	NaN	1148441	374740	0	3	1	0	50	34	51268088	0.0955	1
GLYR1	706891	195	33	1858162	505442	0	2	0	0	50	16	25019379	0.0955	1
CTAG2	2090264	NaN	31	787868	278770	0	2	1	0	50	26	26189299	0.0956	1
DCBLD1	189294	465	9	1972412	531034	0	3	0	0	50	15	29104959	0.0956	1
KCNK17	190767	749	31	1208308	366971	0	3	1	0	50	26	26505086	0.0959	1
LGI4	745516	357	-9	1695470	561196	0	3	1	0	50	14	22923120	0.0959	1
ADAM30	390094	560	9	2560114	693269	0	5	2	0	50	25	26152282	0.096	1
DNAH5	148607	674	-17	15406384	4046735	0	13	1	0	16	2	13860353	0.096	1
XBP1	571394	219	-10	1311133	299792	0	4	1	0	50	31	29314722	0.096	1
SLC7A5	604095	133	34	1617780	523722	0	3	0	0	50	18	24596654	0.0961	1
CDC42SE2	313468	414	34	296136	69921	0	1	0	0	50	6	23453697	0.0961	1
CYP2A6	1187304	275	31	1632404	450145	0	3	0	0	13	3	5508678	0.0962	1
MSMB	406207	579	41	430494	61695	0	2	0	0	50	24	29480156	0.0962	1
VGLL2	181822	589	-25	1014997	309389	0	2	0	0	50	29	37647660	0.0963	1
COMMD8	87789	528	23	624262	157208	0	2	0	0	50	13	25758348	0.0964	1
RASGRP2	2042840	230	60	2021311	575363	0	6	1	0	31	23	20085150	0.0965	1
EXTL1	748547	221	31	2149728	689613	0	3	1	0	50	11	22417678	0.0965	1
METRNL	222738	483	14	978437	321271	0	3	1	0	50	17	22450582	0.0966	1
ORAI3	1508459	247	46	906231	316701	0	2	0	0	50	24	26422369	0.0967	1
AMT	1585328	201	32	1335811	408101	0	3	1	0	50	23	24387348	0.0969	1
CALM3	1139694	347	28	525093	119277	0	1	0	0	50	18	27420914	0.0971	1
HDAC4	66632	584	22	3556831	1042874	0	4	3	0	50	16	27259136	0.0975	1
MCCD1	2514366	220	34	385708	116078	0	1	0	0	50	29	29893741	0.0976	1
GFOD1	258422	407	37	1236642	377025	0	2	0	0	50	5	26536619	0.0976	1
IFNA8	242654	411	-6	617864	166348	0	1	0	0	50	13	25126317	0.0981	1
LDOC1L	216551	425	14	728458	258662	0	2	0	0	50	12	27825816	0.0982	1
IL16	251183	742	17	4270665	1312047	0	6	0	0	50	14	28591291	0.0983	1
HS3ST5	217498	675	-8	1119193	316244	0	2	0	0	50	31	41449443	0.0984	1
CPSF3	658161	278	37	2335727	580390	0	4	0	0	29	11	14514320	0.0985	1
ZNF653	1204183	265	32	1987036	590444	0	6	0	0	5	0	2944451	0.0986	1
PLEKHA6	554014	370	33	3425672	1004029	0	5	2	0	50	16	30371306	0.0987	1
OR5D16	4214	1074	-46	1040132	310303	0	2	0	0	50	19	25704422	0.0991	1
HECW1	496063	617	13	5290232	1472911	0	11	1	0	50	15	23989301	0.0996	1
FOXL1	47545	445	10	1058869	364229	0	2	0	0	50	21	28542392	0.0997	1
SELP	294306	478	6	2783130	723888	0	3	1	0	50	11	28260880	0.0997	1
KIAA0319	417813	373	19	3555003	1009056	0	3	1	0	50	8	27680033	0.0997	1
OR2H2	403531	798	18	972039	320814	0	3	0	0	50	17	22218426	0.0998	1
ZBTB2	337954	409	23	1660738	468425	0	3	0	0	50	11	27191957	0.0998	1
MAT1A	365795	598	44	1300622	371998	0	2	0	0	50	27	25925610	0.1	1
PKN1	954144	204	43	3090234	965184	0	6	1	0	50	22	28613227	0.1	1
UBE2J2	2050211	196	28	920398	250436	0	2	0	0	50	23	27499518	0.1	1
KHSRP	865106	219	33	2338469	694183	0	3	1	0	50	19	26899020	0.1	1
CCDC57	3405115	181	31	2982382	872870	0	7	0	0	2	1	3861193	0.1	1
CELF4	55294	588	-11	1641544	427295	0	4	0	0	50	16	33595441	0.101	1
LRRC55	925743	431	-21	1076692	335438	0	4	1	0	5	6	5599621	0.101	1
BCL9	NaN	NaN	NaN	4496423	1405732	0	7	1	0	50	34	52299080	0.101	1
SOX8	1131712	304	22	1400705	448774	0	5	2	0	16	6	6490771	0.101	1
ASAP1	264818	427	30	3772078	1031906	0	3	1	0	50	15	33976579	0.101	1
DCAF4L2	26672	994	-27	1244411	387079	0	4	1	0	50	28	32809401	0.101	1
GPR61	1056159	272	37	1389737	469339	0	4	1	0	50	13	23077129	0.101	1
IL21R	228256	597	36	1745283	515496	0	4	2	0	50	21	24859886	0.101	1
KRT72	1280474	464	36	1677647	480307	0	3	0	0	36	15	20491880	0.101	1
ZNF697	421423	599	13	1748939	507727	0	3	1	0	50	18	28450078	0.101	1
MAP7D3	314502	NaN	20	2977355	753136	0	4	1	0	50	13	28047918	0.102	1
GJD3	1220026	191	23	885209	328126	0	2	0	0	50	25	27199726	0.102	1
INPPL1	744547	182	58	4080553	1245782	0	8	2	0	50	23	24206833	0.102	1
NENF	416515	283	18	548857	181886	0	1	0	0	50	17	25590172	0.102	1
C8orf86	840384	454	46	710635	224387	0	3	0	0	50	29	31460794	0.102	1
GCNT1	107632	603	-2	1396592	367885	0	4	0	0	50	19	28858636	0.103	1
PTX3	NaN	NaN	NaN	1211964	370170	0	3	0	0	50	33	51263518	0.103	1
TTYH2	321651	535	3	1757165	517324	0	3	0	0	50	22	31337404	0.103	1
RNLS	193044	396	33	1216077	329040	0	2	1	0	50	18	27648957	0.104	1
PSMG4	NaN	NaN	NaN	604611	174117	0	1	0	0	50	33	51067465	0.104	1
MMP10	510838	567	-16	1603613	410386	0	4	0	0	50	14	23819754	0.104	1
OCLM	277882	399	-14	148525	36560	0	1	0	0	12	1	4061359	0.104	1
CSN3	201562	928	3	593186	181429	0	2	0	0	50	16	27097815	0.104	1
PNPLA6	610314	205	34	4445239	1397963	0	7	2	0	50	20	26261505	0.104	1
AKAP8	494792	481	28	2306936	617407	0	3	0	0	41	14	27239485	0.104	1
LRRN2	401240	221	35	2181718	754964	0	5	0	0	50	12	21521501	0.105	1
LCNL1	1979517	188	34	524636	164977	0	2	0	0	50	20	27017383	0.105	1
ZP4	14616	1051	-30	1777273	510926	0	4	0	0	50	29	35874957	0.105	1
RUNX1T1	5155	1075	-30	1997547	560739	0	4	0	0	50	23	32373423	0.105	1
DDN	1737773	214	55	2170750	765932	0	5	1	0	50	21	23842147	0.105	1
ZIC2	323784	500	35	1682674	520523	0	4	1	0	50	19	22762256	0.105	1
OXT	835590	288	54	410843	123847	0	2	0	0	50	20	22450582	0.105	1
OMP	437413	450	40	516410	156751	0	2	0	0	50	19	26976253	0.105	1
ERP27	341752	426	8	922683	239925	0	1	0	0	50	8	24713646	0.106	1
KLF14	241201	399	35	983007	352347	0	2	0	0	50	7	24159762	0.106	1
FAM180A	470926	386	-1	557540	169090	0	2	0	0	50	13	21306254	0.106	1
SPINT2	1410213	301	-1	835396	238097	0	2	1	0	50	22	22578999	0.106	1
CDH10	30232	737	-29	2578394	721603	0	6	1	0	17	5	8012124	0.106	1
OSGIN1	387177	550	-6	1776359	563938	0	3	0	0	50	11	19522126	0.106	1
GGCT	624959	400	36	632945	160864	0	1	0	0	50	16	27144429	0.106	1
CLEC2A	NaN	NaN	NaN	607353	137100	0	2	0	0	50	33	51030448	0.106	1
FIS1	1022626	258	39	510469	143498	0	1	0	0	50	19	25295864	0.106	1
JUND	1178047	210	43	1052471	378853	0	3	0	0	50	37	28620082	0.106	1
TRIM56	1066804	272	39	2312420	801121	0	5	1	0	50	26	29638278	0.107	1
LILRA1	978578	625	-1	1583962	480764	0	4	0	0	50	28	28445051	0.107	1
C1orf56	1614665	165	40	1057041	357831	0	3	1	0	50	20	26149083	0.107	1
IL6	948251	304	14	702409	195596	0	3	0	0	50	31	25827812	0.107	1
FCRL5	234921	764	25	3149187	961071	0	6	1	0	24	7	12252627	0.107	1
NFIL3	150560	369	18	1487078	417241	0	3	0	0	50	16	23646551	0.107	1
UGT2B11	18988	929	1	1754880	455172	0	4	0	0	50	16	32122987	0.107	1
RNF208	1724821	399	43	802035	275571	0	2	0	0	50	22	21356524	0.107	1
RNF167	1416161	231	30	1142043	345492	0	2	0	0	50	28	23981075	0.107	1
ACSBG1	421357	314	52	2389196	666763	0	4	0	0	50	17	25867571	0.107	1
MAP3K15	222229	NaN	38	4368006	1190028	0	4	0	0	50	7	26316802	0.108	1
ANXA13	492587	192	12	1217448	318072	0	2	0	0	50	20	30043637	0.108	1
DYNC1LI2	804191	145	10	1641087	455172	0	3	1	0	50	18	28731590	0.108	1
LILRA2	819283	601	-4	1562940	468882	0	4	1	0	50	31	28818877	0.108	1
WDR33	605495	187	43	4811753	1360489	0	7	0	0	25	5	15473106	0.108	1
SYTL4	199096	NaN	47	2265806	585874	0	3	0	0	50	18	31849244	0.108	1
FAM47A	7968	NaN	-15	2488822	771416	0	6	1	0	50	30	30855269	0.108	1
PTPN4	346126	446	25	3156042	799293	0	2	0	0	50	7	34045586	0.109	1
BTBD17	362227	433	-8	1470626	510469	0	3	0	0	50	17	32601466	0.109	1
DBI	203559	497	35	637972	165434	0	1	0	0	50	15	26707080	0.109	1
PROZ	759371	229	38	1324843	365600	0	2	0	0	50	18	29124610	0.109	1
PHLDA3	842013	209	26	397590	134358	0	2	0	0	50	21	22036083	0.109	1
LPAR2	768855	418	-10	1080348	375654	0	3	0	0	50	16	22070815	0.109	1
SERPINA6	203903	744	-1	1318902	372912	0	2	0	0	50	5	25753778	0.109	1
LILRB1	978578	625	-1	2126878	635687	0	5	1	0	50	28	28445051	0.109	1
PPP4R4	204538	714	17	3043163	786040	0	3	0	0	40	10	19037706	0.109	1
LAMB3	211663	300	4	3839714	1105483	0	6	2	0	50	14	25259304	0.109	1
MFI2	719859	308	37	2626836	770502	0	3	1	0	50	18	26995447	0.109	1
ZNF296	1135715	208	25	1505358	468882	0	4	0	0	50	16	24685769	0.109	1
KLF13	204790	324	35	899833	294308	0	2	0	0	50	22	24013979	0.109	1
FOXS1	1015946	241	37	1020481	343664	0	2	1	0	50	6	22056191	0.11	1
ELFN2	969938	179	53	2557372	819401	0	5	3	0	50	20	25252906	0.11	1
PSMB8	1253457	401	26	1042417	314873	0	3	0	0	50	13	24476463	0.11	1
PTMA	1003689	202	24	401703	80889	0	1	0	0	50	26	26548044	0.11	1
ATP6V1G2	2517285	220	35	400789	105110	0	2	0	0	50	28	28016842	0.11	1
SOX14	85683	880	-2	758163	238554	0	2	1	0	13	9	9722675	0.11	1
RGS4	315405	691	-14	1032363	241296	0	2	0	0	50	18	22964250	0.11	1
SLIT2	44181	1366	3	5162729	1327585	0	7	0	0	23	7	12357280	0.11	1
TEX13A	9759	NaN	2	1301079	398961	0	4	1	0	50	17	24346675	0.111	1
CXXC1	247194	379	68	2195428	600041	0	3	1	0	50	14	27817590	0.111	1
RPS6KA1	901637	184	32	2587077	745824	0	3	1	0	50	26	34421240	0.111	1
EMX2	130702	632	4	830369	221188	0	3	1	0	11	3	5302571	0.111	1
DLK2	1278255	230	56	1231615	375197	0	3	0	0	50	26	25617592	0.111	1
NR1I2	422482	474	24	1568424	427752	0	3	0	0	50	20	38065815	0.111	1
SPATA24	NaN	NaN	NaN	715205	164977	0	1	0	0	50	33	51058325	0.112	1
RC3H2	407115	430	26	3992352	1124220	0	3	0	0	50	13	30730508	0.112	1
C14orf166	176784	471	22	840423	205650	0	2	0	0	50	25	24599853	0.112	1
HAUS5	1162794	390	27	2060156	648940	0	4	0	0	50	21	26477209	0.112	1
RPS26	2693176	215	38	384794	111508	0	1	0	0	50	25	23282779	0.112	1
RFC4	449980	384	25	1221104	336352	0	3	0	0	50	22	25677916	0.112	1
RTP2	88374	374	24	737141	197881	0	1	0	0	50	13	26353362	0.112	1
ESM1	205256	603	13	611923	162692	0	1	0	0	50	15	24561465	0.112	1
KCNQ4	428440	188	32	2232902	703780	0	4	2	0	50	7	22470233	0.113	1
RAP1GAP	529490	297	34	2553259	687785	0	4	0	0	50	17	27638446	0.113	1
NID1	555035	318	19	4056332	1183630	0	8	1	0	50	24	30426146	0.113	1
LSM4	1294357	210	39	468425	129331	0	2	0	0	50	24	28328516	0.113	1
CHST8	487426	623	-26	1343580	420897	0	4	2	0	38	17	16989432	0.113	1
SLC25A18	431029	390	-37	1033277	310303	0	3	1	0	22	6	10775146	0.113	1
TMEM159	338008	549	39	526464	156294	0	1	0	0	50	20	26662294	0.113	1
GTPBP3	842088	211	43	1629205	571250	0	5	1	0	50	24	27779202	0.113	1
MAP3K11	3945819	202	45	2652885	884295	0	6	1	0	41	30	23755774	0.113	1
FTCD	742075	538	10	1748482	560282	0	7	0	0	41	28	22597736	0.114	1
ZBTB17	856018	170	31	2658826	727544	0	6	1	0	50	23	36065069	0.114	1
CCDC120	833689	NaN	41	2064269	735313	0	4	0	0	50	24	27875629	0.114	1
TYMP	1075525	207	42	1523181	523722	0	5	1	0	50	24	27494491	0.114	1
C11orf49	1268399	373	31	1298794	362858	0	2	0	0	50	15	24401972	0.114	1
RRAS2	428878	363	-3	700124	177316	0	1	0	0	50	12	23551038	0.115	1
NLRC3	775547	224	39	3394139	1084918	0	6	1	0	50	17	26457101	0.115	1
OR6C74	411183	816	-1	989862	296136	0	3	0	0	50	19	25036288	0.115	1
BEST4	574317	191	43	1527294	468882	0	5	0	0	50	25	26216262	0.115	1
MIF4GD	1723762	171	31	857789	232156	0	2	0	0	50	10	25106209	0.115	1
MYOZ2	241167	683	1	886123	231242	0	1	0	0	50	11	27562127	0.115	1
DCAF15	930314	231	32	1966471	573992	0	4	0	0	50	17	23728811	0.115	1
RHOBTB1	99491	403	-13	2300081	616036	0	5	0	0	50	18	29785889	0.116	1
KCNJ11	454503	598	14	1222932	385251	0	2	0	0	50	18	26433337	0.116	1
PXMP2	724450	495	35	634316	196510	0	1	0	0	50	21	32108363	0.116	1
HLA-DRA	1070559	595	14	835853	237640	0	3	0	0	50	27	29165283	0.116	1
MIIP	518052	207	39	1249895	399418	0	2	0	0	50	13	20605216	0.116	1
DCLRE1C	255711	396	38	2325673	598670	0	3	0	0	50	7	26453445	0.116	1
C12orf57	2704950	211	47	416327	122476	0	1	0	0	50	36	34148868	0.116	1
ETV4	1093430	148	21	1614124	446489	0	5	0	0	50	21	23849002	0.116	1
SEZ6L2	NaN	NaN	NaN	2947193	946447	0	6	3	0	31	13	23370980	0.117	1
HIST1H2BJ	227588	622	29	404902	122933	0	2	0	0	50	22	22090466	0.117	1
TMEM229B	488731	311	39	536975	159493	0	2	0	0	50	15	21242731	0.117	1
SIRT5	277510	425	37	1069380	315330	0	1	0	0	50	8	26257392	0.117	1
RBM20	NaN	NaN	NaN	3975900	1148898	0	4	0	0	50	33	52042246	0.117	1
TRAPPC2L	860087	252	37	482592	122019	0	2	0	0	50	27	31437030	0.117	1
IFNK	NaN	NaN	NaN	702409	159950	0	1	0	0	50	33	51053298	0.117	1
FGFBP3	355265	331	24	791524	279227	0	1	0	0	50	13	27743556	0.117	1
C1orf127	702484	307	33	2593932	860988	0	4	0	0	50	20	32674129	0.117	1
GPC2	1299015	205	52	1814290	620606	0	4	0	0	45	22	25174302	0.118	1
NOTCH3	630378	381	11	7438589	2290027	0	14	3	0	5	3	4064558	0.118	1
LRSAM1	784133	209	45	2461859	647569	0	3	1	0	50	19	25670604	0.118	1
OR5D14	4183	1091	-36	997174	297050	0	3	0	0	50	19	26813104	0.118	1
CLEC4E	321790	564	13	754964	177316	0	1	0	0	50	14	27861462	0.119	1
LRRC3	893345	411	43	791067	270087	0	2	0	0	50	36	31113474	0.119	1
BPGM	388879	392	23	851848	228500	0	2	0	0	50	11	26094700	0.119	1
YWHAG	850568	195	53	807976	217532	0	2	0	0	50	31	27334084	0.119	1
TCHP	927742	323	37	1701868	413585	0	5	0	0	50	44	33707406	0.119	1
GOLM1	320201	489	20	1352263	350519	0	2	0	0	50	20	31409610	0.119	1
TMBIM6	1828526	265	67	995803	271001	0	3	0	0	50	26	29215553	0.119	1
WNT8A	1044706	377	41	1177232	300706	0	3	1	0	50	25	23262214	0.119	1
ANKRD2	564805	169	40	1175404	353261	0	3	1	0	50	18	25974052	0.119	1
TTC39A	526044	281	10	2037763	515039	0	4	0	0	50	28	34066151	0.12	1
TTC24	2049505	180	37	1883297	569422	0	4	0	0	50	21	24487888	0.12	1
ZFAND5	314501	333	18	730286	181429	0	1	0	0	50	19	34053355	0.12	1
PCDH7	28650	682	6	4051762	1236185	0	6	3	0	50	21	32826310	0.12	1
GRM7	4936	1156	-6	3056873	865558	0	5	2	0	26	8	14914652	0.12	1
FHIT	36866	1126	5	506356	135272	0	1	0	0	50	21	25220916	0.12	1
GPSM1	1194160	258	28	2366346	711549	0	4	1	0	50	21	21607417	0.12	1
RFWD3	577167	151	31	2535893	717490	0	3	2	0	50	21	27993535	0.12	1
OR2L13	24438	1015	-27	1000373	292480	0	3	1	0	50	25	29081195	0.12	1
SEMA3F	905995	196	40	2571082	760448	0	5	0	0	50	22	28786887	0.12	1
DGAT1	2525749	200	28	1636974	462027	0	3	1	0	50	43	33609151	0.12	1
ETS2	382323	151	5	1579849	399875	0	4	0	0	50	15	23759887	0.12	1
WDR77	397926	461	18	1136559	326298	0	1	0	0	50	8	27276959	0.12	1
CARD14	674340	219	22	3456748	1009970	0	9	1	0	50	34	32223984	0.12	1
H1F0	1385064	203	66	616036	185999	0	1	0	0	50	16	23778624	0.121	1
FA2H	612822	173	27	1218362	351433	0	2	0	0	50	15	21711613	0.121	1
AGAP1	134111	614	3	2811007	811175	0	2	0	0	50	11	23838491	0.121	1
CALD1	390559	513	17	2745656	666763	0	3	0	0	18	9	15516064	0.121	1
TOX2	639806	396	14	1767676	542459	0	4	1	0	50	15	25728643	0.122	1
SLC16A2	357915	NaN	14	1955503	597299	0	3	1	0	50	21	29922532	0.122	1
SH3BGRL	137219	NaN	-22	390278	99169	0	1	0	0	50	8	28965117	0.122	1
GBF1	987676	141	41	6097751	1766305	0	4	1	0	50	17	35262577	0.122	1
CHST3	762207	169	54	1510385	469339	0	4	0	0	50	30	27139402	0.122	1
NPY2R	49938	944	-5	1213792	362858	0	3	0	0	45	16	23299688	0.122	1
CLVS2	138384	1106	-26	1077606	293394	0	4	0	0	50	32	36772048	0.122	1
ARL11	425192	296	62	619235	196510	0	2	0	0	50	15	23636954	0.122	1
PTCHD3	345745	581	2	2462316	712920	0	3	1	0	50	14	27371101	0.122	1
MACROD1	1324858	278	53	1071665	324013	0	3	0	0	50	26	23487058	0.123	1
TMEM132B	492460	860	-17	3493308	991233	0	6	2	0	50	14	21888015	0.123	1
RARG	1677275	191	49	1642001	477565	0	4	0	0	50	26	25710820	0.123	1
SLC35F3	277114	649	1	1588989	468882	0	2	0	0	50	12	23877793	0.123	1
ZIC3	12849	NaN	-2	1497132	438720	0	2	1	0	50	13	23908869	0.123	1
NR4A3	280636	538	8	2131905	637515	0	5	0	0	14	3	7732897	0.123	1
EYA1	50979	967	-3	2027709	541545	0	3	0	0	50	18	27134375	0.123	1
GNG8	1139694	347	28	228957	67179	0	1	0	0	10	8	5374777	0.123	1
FANCE	683460	280	36	1713293	544744	0	2	0	0	35	9	20433384	0.123	1
KLF3	294258	364	39	1134731	315787	0	2	1	0	50	6	22182780	0.124	1
CAGE1	761240	283	15	2977812	693726	0	4	0	0	50	13	26910445	0.124	1
NFE2	753625	205	59	1164436	384794	0	3	0	0	50	17	25640899	0.124	1
TSC22D3	189575	NaN	51	782384	225301	0	2	0	0	50	14	27944636	0.124	1
STK17A	655380	310	23	1368258	371541	0	2	0	0	50	21	32659962	0.124	1
KIF21B	552427	490	32	5326792	1537805	0	13	5	0	40	27	25730014	0.124	1
SMTN	726734	202	32	3103487	983464	0	5	1	0	50	14	22666286	0.124	1
KRT76	1444461	422	38	2079350	595471	0	2	0	0	50	20	28721993	0.125	1
ADARB2	284080	633	8	2323845	769131	0	5	2	0	50	24	26358846	0.125	1
ICAM4	1729517	200	31	1066638	196053	0	2	0	0	50	26	30834704	0.125	1
NKAIN3	138003	904	-16	667677	174117	0	2	0	0	50	19	29815137	0.125	1
MDGA1	359430	461	50	3081551	938221	0	6	1	0	18	13	14847930	0.125	1
RHO	779764	210	59	1135645	324470	0	2	0	0	50	19	24539529	0.125	1
SH3TC2	350600	254	15	4166012	1223389	0	8	1	0	50	15	26452531	0.125	1
ANKRD27	369667	455	-38	3519814	956501	0	3	2	0	50	16	22375634	0.125	1
HGD	312906	391	5	1520896	384794	0	2	0	0	50	15	27079535	0.125	1
C15orf39	840096	203	46	3186204	1135188	0	8	1	0	50	29	30114929	0.125	1
GMDS	160107	647	20	1255379	333610	0	2	0	0	50	18	25411485	0.126	1
KEL	294033	676	2	2431697	681844	0	3	0	0	50	11	22340902	0.126	1
GBP2	337373	745	2	1985665	504071	0	2	0	0	50	13	30347999	0.126	1
RFTN1	117533	528	29	1898378	532405	0	3	1	0	50	13	30067858	0.126	1
BCL7B	955146	171	48	670876	191483	0	2	0	0	50	18	29009446	0.126	1
TARSL2	255024	469	2	2726005	678188	0	3	0	0	50	12	30378618	0.127	1
SMYD1	175471	543	6	1658453	413128	0	3	0	0	48	14	28700514	0.127	1
DKK4	535273	459	37	737141	207478	0	1	0	0	50	15	27336826	0.127	1
NLRC4	394223	276	21	3363063	895263	0	5	0	0	34	17	20916890	0.127	1
DLD	470337	486	12	1694556	474366	0	2	0	0	50	12	24926608	0.127	1
WDR34	1891397	197	41	1714207	543830	0	3	0	0	50	35	28435911	0.127	1
CEACAM1	495357	380	5	1820231	524179	0	3	0	0	50	12	30879947	0.127	1
IRX3	99177	509	-42	1546031	535147	0	3	0	0	32	15	19738287	0.127	1
TOR1AIP2	470940	364	5	1958245	538346	0	2	0	0	50	12	28855894	0.128	1
FER1L5	906473	234	41	7054709	1843081	0	11	0	0	28	10	22244932	0.128	1
TPCN1	429315	206	36	2989694	820315	0	5	0	0	50	17	26902219	0.128	1
TRIOBP	1114524	180	74	7750720	2512586	0	11	3	0	50	19	25522536	0.128	1
SBF1	1028405	207	46	6125628	1883754	0	12	0	0	1	0	2731032	0.128	1
SPPL3	1410077	392	45	1267718	370627	0	3	0	0	50	35	38132537	0.128	1
AWAT2	166632	NaN	16	1105940	308932	0	3	0	0	50	16	27405833	0.129	1
GRAMD2	1132082	352	26	1206937	316244	0	3	1	0	24	11	10485865	0.129	1
FAM83D	263385	581	30	1937680	615122	0	5	1	0	50	22	28141146	0.129	1
ATF3	418310	224	22	667677	182343	0	1	0	0	50	15	24367697	0.129	1
OR8G5	154391	921	-14	1104569	321271	0	2	0	0	50	21	24855773	0.129	1
CIB2	414873	271	56	643913	156751	0	1	0	0	50	14	21970275	0.129	1
MEPCE	1479297	186	60	2132819	721603	0	5	1	0	50	15	22749917	0.129	1
BAP1	1078407	229	62	2396965	693269	0	3	0	0	9	1	4893556	0.129	1
ZFP37	492947	575	-4	2107227	507270	0	3	1	0	50	14	27490378	0.13	1
TSPYL2	884583	NaN	77	2305108	582218	0	3	1	0	50	25	29061087	0.13	1
BST2	899127	211	26	593186	173203	0	1	0	0	50	17	23244848	0.13	1
ARHGAP27	754492	194	21	1823887	516410	0	5	2	0	50	24	28024154	0.13	1
NUDT8	1374022	393	53	432322	161321	0	2	0	0	50	31	28059800	0.13	1
CDKN2B	192919	212	-21	503614	187370	0	2	0	0	50	23	25938863	0.13	1
MCC	271270	620	16	3438925	935936	0	4	0	0	50	21	30425232	0.13	1
TEPP	856192	158	9	987577	283340	0	2	0	0	50	23	24794078	0.13	1
POU4F2	38882	987	-10	1293767	398047	0	3	1	0	50	17	30183936	0.131	1
EPN1	1050871	254	-11	2180347	709721	0	4	1	0	50	18	22902555	0.131	1
RHOG	425863	258	23	606896	188284	0	2	0	0	50	18	25477293	0.131	1
BATF2	3151458	209	52	853219	288824	0	3	0	0	50	32	30492868	0.131	1
LYPD6B	132203	698	-3	710178	178230	0	1	0	0	50	16	25594285	0.132	1
HDAC5	923807	171	32	3669710	1090402	0	3	1	0	50	15	29208698	0.132	1
ZIC1	20725	1070	-30	1431324	422268	0	4	1	0	50	24	32332293	0.132	1
TCTEX1D1	335045	692	-16	610095	152181	0	1	0	0	50	16	22951454	0.132	1
DMRTA2	147973	639	-7	1063439	406273	0	4	2	0	11	6	5289318	0.132	1
MAMLD1	311047	NaN	16	3655543	1097714	0	6	1	0	38	19	27372015	0.132	1
CCDC85A	63834	739	-15	1788241	517781	0	4	0	0	50	19	33751735	0.132	1
NPL	651460	626	22	1091773	288824	0	3	0	0	50	15	22429560	0.132	1
JAK1	269434	396	-5	3908264	973867	0	5	1	0	50	12	26263333	0.132	1
CCKAR	165749	636	36	1381054	405359	0	3	1	0	50	24	25457642	0.132	1
LENEP	1612870	224	35	198338	64894	0	1	0	0	50	15	23733838	0.132	1
HAUS7	971101	NaN	7	1239841	327212	0	3	1	0	50	18	17634259	0.132	1
SERTAD1	1010633	202	34	727087	250436	0	2	0	0	50	13	23239821	0.133	1
C15orf59	313132	435	29	925425	289281	0	2	0	0	50	13	29486554	0.133	1
MPPED1	354735	618	-6	945990	267345	0	3	0	0	50	17	21427359	0.133	1
ZBTB10	239826	369	30	2822432	791524	0	3	0	0	50	12	29356309	0.133	1
LRTM2	245027	593	30	1173576	368799	0	5	2	0	27	21	15949757	0.133	1
COX8C	NaN	NaN	NaN	227586	80889	0	1	0	0	50	33	50974237	0.134	1
SNTG2	78833	824	-24	1817489	491275	0	4	0	0	50	22	23255816	0.134	1
ATOH8	1105419	181	46	980265	355089	0	4	2	0	6	7	3801783	0.134	1
ZSCAN10	1626425	234	44	2293683	717033	0	6	0	0	30	18	17607296	0.134	1
EIF2A	436939	347	24	1971955	512297	0	3	0	0	50	17	24307373	0.134	1
BRD3	495575	398	40	2375486	669505	0	4	1	0	50	15	33274170	0.134	1
AZU1	2168802	198	28	797465	263689	0	4	1	0	19	12	10519683	0.134	1
SH3GL3	179993	757	-3	1180888	294308	0	1	0	0	50	9	27895280	0.134	1
CENPBD1	1056657	221	35	606439	166805	0	1	0	0	50	15	21045307	0.135	1
CTRL	879834	158	50	861445	264146	0	2	0	0	50	15	30507035	0.135	1
CDH5	479049	262	-20	2557829	731200	0	6	2	0	50	28	28434540	0.135	1
CD2BP2	2312884	165	47	1121478	318072	0	2	0	0	50	20	24435790	0.135	1
CBLN3	897133	265	40	628832	229414	0	1	0	0	50	25	33151237	0.135	1
PRRT3	950574	170	54	2955876	1099542	0	4	1	0	50	21	25872598	0.135	1
CCK	338797	473	29	370170	117906	0	1	0	0	50	9	27953319	0.135	1
PF4	230379	408	2	330868	102368	0	1	0	0	50	13	30386387	0.136	1
ST7L	561127	355	19	1971041	525550	0	2	1	0	50	12	27712937	0.136	1
IL11	1028808	209	19	600041	244495	0	1	0	0	50	17	23358184	0.136	1
TSGA13	278944	433	9	934108	233984	0	2	0	0	50	11	25743267	0.136	1
TBK1	459373	411	-22	2497962	614208	0	2	0	0	50	9	28277332	0.136	1
IGF1R	203046	470	-27	4514246	1224760	0	6	0	0	24	9	17698239	0.136	1
ZNF423	105426	876	-16	4228164	1100913	0	10	5	0	21	10	11403064	0.136	1
PRRG1	81601	NaN	3	806605	220274	0	1	0	0	50	21	35150155	0.136	1
C1orf204	NaN	NaN	NaN	766846	232613	0	1	0	0	50	33	51125961	0.136	1
ITGB2	746455	191	74	2541834	707436	0	7	1	0	50	22	25253363	0.136	1
GFI1	370328	580	1	1360032	412671	0	3	1	0	50	18	28985225	0.136	1
AMOTL2	303429	189	21	2478768	782841	0	5	2	0	50	20	31535285	0.136	1
C7orf50	769674	346	35	627918	194682	0	1	0	0	50	17	24338449	0.136	1
2025-09-04	874267	376	16	1693642	460199	0	2	0	0	42	10	20832802	0.136	1
SRM	577167	408	34	1012255	275114	0	2	0	0	50	11	27674549	0.136	1
ZNF219	937278	320	20	2209595	786040	0	5	1	0	50	23	25000185	0.137	1
SLITRK5	20779	1253	-27	3030824	919027	0	6	2	0	50	22	26137658	0.137	1
SATL1	82752	NaN	-16	2100829	524636	0	5	0	0	47	20	28183190	0.137	1
CRABP2	1851672	180	37	466140	122019	0	1	0	0	50	31	30135494	0.137	1
FSHR	59778	1096	-9	2283629	628375	0	3	0	0	50	18	34006741	0.137	1
CCDC102A	771506	159	45	1757165	547486	0	4	0	0	43	12	21556233	0.137	1
CLDN14	391816	428	78	740340	252264	0	2	0	0	50	13	22988014	0.137	1
CYTH1	986469	250	32	1382882	326755	0	3	0	0	50	19	28840813	0.137	1
ARHGAP4	2328608	NaN	27	3204941	977980	0	6	1	0	29	30	22178210	0.137	1
WDR17	133039	616	-8	4437013	1169006	0	5	0	0	17	3	11124751	0.138	1
ABCF1	2080582	271	32	2874987	738969	0	6	2	0	50	26	27770062	0.138	1
ADORA2B	931951	350	-33	1041046	334067	0	3	0	0	50	25	29474215	0.138	1
MAPK13	855485	410	35	1239384	329040	0	3	0	0	50	32	28803796	0.139	1
THEMIS	191535	553	-9	2225133	608724	0	4	0	0	50	21	29622740	0.139	1
OR2J3	155147	738	1	975695	306190	0	2	0	0	50	14	31821824	0.139	1
MYEOV	558031	443	37	964727	337723	0	2	1	0	50	15	33151237	0.139	1
TNFSF14	745830	259	29	761362	251807	0	2	1	0	41	32	23325280	0.139	1
GIMAP6	682986	689	20	935479	277856	0	2	0	0	50	11	25173388	0.14	1
HIST1H1E	398813	636	53	685500	224844	0	3	0	0	50	23	17507213	0.14	1
DBNDD1	1056657	221	35	616493	184171	0	2	0	0	50	15	21045307	0.14	1
KRT82	1065603	213	35	1677647	480307	0	3	1	0	50	14	20582823	0.14	1
NT5C1A	974845	388	36	1195055	350062	0	3	0	0	50	21	21511904	0.14	1
TRIM55	277437	480	30	1918486	515039	0	3	0	0	50	18	25446674	0.14	1
SLAMF7	1188881	618	29	1104569	313045	0	3	0	0	50	38	28174507	0.14	1
PSCA	384374	412	23	377939	108766	0	1	0	0	50	10	30022615	0.14	1
CLK3	635020	206	51	2086662	607353	0	4	0	0	37	15	19861220	0.14	1
NR4A2	117105	440	4	1946820	549771	0	3	2	0	50	14	19613526	0.14	1
PRSS1	285408	636	11	819858	227586	0	3	1	0	16	7	8635929	0.141	1
IFI27L1	200295	605	47	345949	113336	0	1	0	0	50	9	24704506	0.141	1
ZNF280A	201933	683	23	1762649	476194	0	2	0	0	50	34	60068080	0.141	1
POU2AF1	238940	567	19	812089	266888	0	2	0	0	50	14	26238655	0.141	1
ASL	477708	345	38	1563397	436892	0	2	2	0	50	14	24582944	0.141	1
CST5	159399	889	-45	478022	123847	0	2	0	0	50	21	21601019	0.141	1
SATB1	67460	883	-6	2512129	685043	0	4	0	0	50	19	29793658	0.141	1
TM4SF4	558016	159	6	669048	187827	0	1	0	0	50	18	26314060	0.142	1
SCG2	276568	364	-7	2033650	513668	0	3	0	0	50	11	27334998	0.142	1
AWAT1	161347	NaN	27	1095429	293394	0	2	0	0	50	11	29070227	0.142	1
GUK1	702358	341	15	725259	216618	0	1	1	0	21	3	8675231	0.142	1
BSG	1647685	255	-8	1304278	376568	0	2	0	0	50	31	24091212	0.143	1
POLD3	540458	245	36	1572994	410843	0	2	0	0	50	16	28511773	0.143	1
SERPINC1	443726	385	13	1525923	422268	0	4	0	0	50	29	35079320	0.143	1
COLEC12	587478	572	14	2436724	668591	0	3	0	0	50	13	27389381	0.143	1
ANP32C	NaN	NaN	NaN	770502	194682	0	1	0	0	50	33	51088030	0.143	1
LY6H	1104860	446	20	528749	159493	0	1	0	0	50	27	29103131	0.143	1
TRIM17	654512	278	7	1710551	498130	0	5	0	0	50	40	36719493	0.143	1
MSGN1	135007	1245	10	604611	191940	0	2	0	0	50	23	29009903	0.144	1
OR8K5	10101	1007	-38	982550	282883	0	2	0	0	50	30	29395154	0.144	1
TNFRSF13B	1122696	237	2	961071	272829	0	3	0	0	50	18	22225281	0.144	1
MX1	253874	454	53	2213251	584960	0	3	0	0	50	17	31373964	0.144	1
ZNF837	NaN	NaN	NaN	1644286	549314	0	2	0	0	50	33	51442662	0.144	1
SYNGR2	527017	217	27	731200	213419	0	1	0	0	50	18	27515056	0.144	1
XYLT1	30248	996	-2	3087949	923597	0	3	0	0	50	9	22073100	0.144	1
EIF3F	135129	587	4	1150269	363315	0	2	0	0	50	11	29926188	0.144	1
ACOT6	606300	169	39	679559	184171	0	2	0	0	50	18	26455730	0.144	1
FZD10	59974	465	-39	1847651	546115	0	3	1	0	50	7	26633503	0.144	1
RBM24	249340	560	-6	789239	249979	0	2	0	0	50	15	26384438	0.145	1
MAP6	528316	227	45	2556001	813917	0	4	0	0	42	13	21941484	0.145	1
ACOX3	138504	332	47	2315619	660822	0	2	1	0	50	9	25158764	0.145	1
GLI4	1657385	389	19	1205109	361944	0	4	1	0	50	30	25942062	0.145	1
KLK8	536101	606	25	1018653	270087	0	2	1	0	42	14	15716687	0.146	1
PLOD1	518604	207	41	2420729	674989	0	4	0	0	50	14	21057646	0.146	1
VPS37D	1197825	214	52	776443	276485	0	2	0	0	50	17	28556559	0.146	1
RPTOR	782748	381	22	4430158	1245782	0	7	2	0	50	27	38291573	0.146	1
DCX	131531	NaN	13	1472911	398504	0	3	0	0	50	12	26491376	0.146	1
MLYCD	387177	550	-6	1556542	499958	0	2	1	0	50	11	19522126	0.146	1
JMJD6	827288	206	22	1381054	361487	0	2	0	0	50	12	18636460	0.147	1
PCNXL2	146659	581	-1	6995299	1979267	0	7	1	0	24	7	14497868	0.147	1
RIMS3	678456	421	20	998088	305733	0	3	0	0	50	22	28976542	0.147	1
NPHS1	1060028	321	47	4002406	1259492	0	6	2	0	50	19	24772599	0.147	1
SFRP1	248918	632	-4	1032363	274200	0	2	0	0	50	13	30337488	0.147	1
MICAL3	415161	288	11	7305145	2108141	0	10	3	0	50	29	31280279	0.147	1
RXRG	291474	623	-10	1582591	450602	0	2	0	0	50	16	26842809	0.147	1
RRAGA	500397	450	-27	1013626	277856	0	1	0	0	50	10	23801931	0.147	1
SHB	486918	551	16	1629662	495388	0	2	1	0	50	14	24849832	0.147	1
FOXD2	190214	478	16	1481137	558911	0	2	1	0	50	15	23918466	0.148	1
ATG4A	201673	NaN	25	1377398	329497	0	2	1	0	39	10	16031103	0.148	1
ZFYVE28	845507	271	40	3080180	934108	0	6	3	0	25	20	17365543	0.148	1
WNT10A	1087669	386	42	1322558	413128	0	3	0	0	50	26	23882363	0.148	1
ANKRD34C	NaN	NaN	NaN	1688158	521894	0	4	0	0	50	33	51415242	0.148	1
BNIP2	521844	172	33	1451432	393934	0	2	0	0	50	18	27262335	0.148	1
TRMT112	1613996	257	65	415870	121562	0	1	0	0	19	8	8275356	0.149	1
KLF5	274388	328	28	1464228	435978	0	2	0	0	50	16	26544388	0.149	1
SNX32	3779084	287	42	1348607	378853	0	3	0	0	32	26	16999486	0.149	1
GJC1	1162976	172	29	1285998	352347	0	2	0	0	50	19	25453072	0.149	1
TLCD2	NaN	NaN	NaN	820315	286082	0	1	0	0	50	33	51179430	0.149	1
PRRT4	NaN	NaN	NaN	2742914	980722	0	4	3	0	31	13	23405255	0.149	1
CXCL12	33976	922	-34	598213	162692	0	2	0	0	50	20	24805960	0.149	1
WNT6	1087669	386	42	1138387	383423	0	4	1	0	50	26	23882363	0.149	1
NKX2-4	283501	638	-3	1087203	381138	0	2	1	0	50	9	23845803	0.149	1
FBXW5	1979517	188	34	1823887	552056	0	3	1	0	50	20	27017383	0.149	1
PROKR2	504598	489	14	1230244	357374	0	3	1	0	50	22	28491208	0.15	1
TRMT2A	545126	218	57	2017655	622891	0	4	2	0	50	36	26892622	0.15	1
GPR88	348181	846	-6	1134731	454258	0	2	0	0	50	24	27454732	0.15	1
KLHDC8B	1812695	203	45	1109596	372455	0	2	0	0	50	23	25617135	0.15	1
GABBR2	398895	584	32	3089320	883838	0	3	0	0	14	1	7144738	0.15	1
MESDC1	265620	516	-2	1099999	393020	0	3	1	0	50	15	24643725	0.15	1
S100G	294904	NaN	28	274657	65351	0	1	0	0	6	3	3129536	0.15	1
GAL3ST4	1299015	205	52	1508100	505899	0	4	0	0	50	27	26755065	0.15	1
BGN	971101	NaN	7	1209679	346406	0	3	1	0	50	18	17634259	0.15	1
OR1G1	445889	579	-8	991690	299792	0	2	0	0	50	8	19159725	0.15	1
LENG9	807048	535	-7	1513584	553884	0	5	2	0	50	23	23567947	0.15	1
PRTFDC1	164255	142	18	787868	188284	0	2	0	0	50	15	25518423	0.15	1
MCM9	116680	856	16	1298337	346863	0	2	0	0	50	18	24029060	0.151	1
NFKBID	1060028	321	47	994889	340465	0	3	0	0	50	19	24772599	0.151	1
CSNK1A1L	156140	631	31	1101827	288367	0	2	1	0	24	10	12700030	0.151	1
DPP6	32056	1019	-25	3055959	796551	0	7	1	0	31	15	20591506	0.151	1
RHOXF1	NaN	NaN	NaN	604154	170461	0	3	1	0	5	3	3215452	0.151	1
PADI3	490967	168	38	2206853	613294	0	2	1	0	50	8	21428730	0.151	1
CHMP4C	158801	681	12	782384	201994	0	1	0	0	50	15	23552409	0.152	1
CXorf21	81961	NaN	21	985292	260947	0	1	0	0	50	14	28636077	0.152	1
FAM179A	471053	404	28	3269835	1024137	0	5	1	0	50	26	26759178	0.152	1
RAB37	929990	484	15	1074864	302991	0	2	0	0	50	20	21840487	0.152	1
TNFSF9	836909	212	21	769588	292937	0	3	2	0	13	4	4771080	0.152	1
NFKB2	975992	178	39	2915660	910801	0	4	2	0	50	19	33351860	0.152	1
CYC1	2720766	211	27	1043788	332696	0	3	0	0	50	47	33845877	0.152	1
HSD17B2	192405	635	2	1264062	356460	0	3	0	0	50	13	26496403	0.152	1
CST7	545344	676	-29	483963	132987	0	1	1	0	29	12	12612743	0.152	1
STOX1	916932	216	43	3223221	873327	0	3	0	0	50	18	32214844	0.153	1
TMEM61	454766	217	13	658080	220731	0	2	0	0	50	23	30266196	0.153	1
APCDD1	219220	604	2	1663023	477108	0	3	1	0	50	14	24904215	0.153	1
CCT7	536944	452	20	1783671	514125	0	2	0	0	50	11	22092751	0.153	1
ACPT	652250	593	27	1345408	468425	0	3	0	0	43	30	25597941	0.153	1
CAPN2	528883	407	2	2385540	614208	0	4	1	0	50	11	26312232	0.153	1
IGSF9B	270106	534	-8	4291687	1365059	0	8	2	0	50	24	28525483	0.154	1
OR4A5	68	1280	-38	1009056	296136	0	3	0	0	50	31	34927596	0.154	1
RPL3	932556	250	69	1351349	365143	0	2	0	0	50	20	26068651	0.154	1
CFLAR	617625	205	39	1669878	437349	0	4	1	0	50	20	27699684	0.154	1
ARL4C	121224	608	15	609181	184628	0	2	0	0	50	22	26755065	0.154	1
ENOX1	99614	523	36	2175777	549771	0	2	0	0	19	3	11456533	0.154	1
SLC6A8	1716845	NaN	44	2072038	609638	0	3	1	0	50	26	24523534	0.154	1
MGAT3	812764	467	76	1669878	530577	0	5	2	0	50	26	24768486	0.154	1
PCTP	56508	631	-60	728001	183714	0	2	0	0	50	47	31407325	0.154	1
B4GALT2	875223	214	39	1200996	366057	0	3	1	0	50	21	25543558	0.154	1
LDLRAP1	562107	424	19	1029621	285168	0	3	1	0	47	16	24186725	0.154	1
OLFM3	66875	991	-15	1519068	396219	0	2	0	0	50	17	26132631	0.154	1
GDF15	1294357	210	39	942791	336352	0	3	0	0	50	24	28328516	0.154	1
TRIM48	981	1138	-38	769131	185085	0	1	0	0	50	18	27199269	0.154	1
ACTBL2	160055	456	3	1198254	355089	0	2	1	0	50	8	23462837	0.155	1
XAB2	611341	384	33	2834771	790153	0	2	0	0	9	2	8051883	0.155	1
FOXR2	89607	NaN	10	1024137	259119	0	2	0	0	50	12	27076336	0.155	1
PKIA	46989	984	-2	258662	69007	0	1	0	0	50	13	23053365	0.155	1
GRID1	89265	965	-18	3300911	938221	0	3	2	0	50	18	28223863	0.155	1
FAM24B	290558	619	14	313959	87744	0	1	0	0	18	3	9281670	0.156	1
CSNK1G2	1944774	239	36	1386538	379310	0	5	1	0	50	30	28652529	0.156	1
PSORS1C1	3178076	283	21	503614	147611	0	1	0	0	50	31	27032921	0.157	1
LCE3C	285984	752	17	309389	86830	0	1	0	0	50	14	29007161	0.157	1
CCR10	1740597	177	36	1076235	425010	0	2	0	0	50	12	28177706	0.157	1
KERA	21995	523	-17	1150726	312131	0	2	0	0	50	24	27316718	0.157	1
JOSD1	1056349	262	45	674989	176402	0	1	0	0	50	25	31201218	0.157	1
PTBP1	2041736	198	25	1840796	531034	0	5	0	0	50	24	28294241	0.157	1
PRPS1	226650	NaN	57	1052928	292023	0	2	0	0	50	14	31098850	0.157	1
TTYH1	807048	535	-7	1545117	488076	0	3	0	0	50	23	23567947	0.157	1
TAF7L	404269	NaN	29	1602699	370170	0	2	0	0	50	17	27847752	0.158	1
PAX1	283661	885	-41	1647028	578105	0	3	1	0	50	16	20033966	0.158	1
HOPX	597691	572	16	457457	121105	0	1	0	0	50	8	26020209	0.158	1
BIN1	324544	324	17	2044161	564852	0	3	0	0	50	22	33759961	0.158	1
RASGEF1A	424273	492	-11	1626920	421354	0	2	0	0	50	20	32816256	0.158	1
ANKRD33	570716	438	22	1534606	439634	0	2	0	0	50	16	24852574	0.158	1
CD40	559725	526	55	985292	204736	0	2	0	0	50	18	17866872	0.158	1
LONP1	935129	225	23	3105315	939135	0	5	3	0	50	9	19781245	0.158	1
CSRP3	132848	504	16	659451	170004	0	2	0	0	50	18	23859513	0.158	1
C8orf33	454161	440	8	749023	221645	0	2	0	0	50	21	30913765	0.158	1
TNFRSF25	644634	203	44	1420356	390735	0	2	0	0	50	20	27558471	0.159	1
CAPS	1166723	392	36	625176	183714	0	1	0	0	50	21	23062048	0.159	1
GTF2B	284162	537	1	1044702	292023	0	1	0	0	50	11	24908328	0.159	1
LAMA5	1090360	252	21	11945523	3692103	0	19	1	0	26	12	16952872	0.159	1
FAM69A	609398	372	13	1424926	364229	0	2	0	0	50	19	26408202	0.159	1
FHL5	116593	1376	3	984835	214790	0	2	0	0	50	14	28796484	0.159	1
PDP2	942986	142	34	1688158	497216	0	3	1	0	50	16	27653527	0.159	1
RSPH6A	906385	203	41	2326130	654424	0	4	0	0	50	23	28669895	0.159	1
RBM4B	1432488	187	46	1157581	339551	0	2	0	0	50	31	31509236	0.16	1
IQCF2	849777	453	39	547486	147611	0	2	0	0	50	22	23362297	0.16	1
CLIC2	NaN	NaN	NaN	833568	213876	0	2	0	0	50	33	51107224	0.16	1
RNPEPL1	837485	485	35	1609097	476194	0	4	1	0	50	27	24374552	0.16	1
MAGEA3	201810	NaN	-3	1003572	297507	0	2	0	0	50	9	20814065	0.16	1
NFKBIB	1989663	219	30	1236642	327669	0	2	0	0	50	24	28040606	0.16	1
CLEC4A	142724	300	23	813003	193311	0	2	0	0	50	16	26368443	0.16	1
CD274	348920	629	23	980265	249522	0	1	0	0	50	14	27875629	0.161	1
GPR119	301748	NaN	37	1046987	340465	0	3	0	0	50	18	24284066	0.161	1
RNF128	149556	NaN	17	1827086	529663	0	2	2	0	50	14	26340566	0.161	1
RAI2	61797	NaN	26	1680389	509098	0	2	0	0	50	15	25646383	0.161	1
PLEKHB1	547370	311	38	805234	236726	0	2	0	0	50	13	22006835	0.161	1
FXYD4	388267	387	-2	329497	79061	0	1	0	0	50	11	24372267	0.161	1
ALDH1L1	203027	610	30	2983753	850934	0	7	1	0	50	19	24612649	0.161	1
EFCAB1	16699	533	-28	735770	169090	0	1	0	0	50	18	25853861	0.162	1
ARFIP2	424988	469	20	1115537	329497	0	1	1	0	50	15	32112933	0.162	1
DENND2A	356082	503	31	3291771	955587	0	5	1	0	50	18	25258390	0.162	1
KCNQ5	648013	975	15	3083379	908973	0	5	1	0	50	13	25497401	0.162	1
DIP2C	406596	632	12	5095550	1508557	0	9	2	0	21	8	12013159	0.162	1
CRCT1	325831	700	20	316244	100540	0	1	0	0	50	18	35759336	0.162	1
TNNI2	916434	481	33	652596	159036	0	2	0	0	50	22	27334541	0.162	1
GPATCH8	1121044	166	30	4831861	1391108	0	5	2	0	50	14	22987100	0.162	1
LTC4S	1610057	359	38	475280	170461	0	2	0	0	50	26	23179497	0.162	1
GPR50	215822	NaN	-7	1952304	597756	0	7	2	0	6	3	4538924	0.162	1
USP31	576886	701	22	4333274	1313875	0	4	1	0	28	6	13477387	0.163	1
CSGALNACT2	450604	563	-9	1802865	463398	0	2	0	0	50	9	18293710	0.163	1
RHBDL3	671605	271	22	1315703	396676	0	3	1	0	50	26	25367156	0.163	1
HLA-DOA	1276842	431	40	807976	249065	0	2	0	0	50	17	27238114	0.163	1
YY2	93077	NaN	16	1207394	326755	0	3	0	0	50	20	25898190	0.163	1
C2orf76	193588	467	26	445118	107395	0	1	0	0	50	7	22483943	0.163	1
TUBGCP6	944000	242	49	5835890	1784128	0	9	2	0	50	24	30438028	0.163	1
CAMK2N2	NaN	NaN	NaN	260033	74491	0	1	0	0	50	33	50967839	0.163	1
CHI3L2	400425	627	41	1320730	345035	0	3	0	0	50	29	26296694	0.164	1
SPATA19	270077	622	-14	576277	150353	0	2	0	0	50	20	22244932	0.164	1
KLK2	655673	589	25	898462	254549	0	3	0	0	50	33	31635825	0.164	1
PITPNM3	255838	313	8	3182548	931823	0	3	0	0	50	12	26662294	0.164	1
PFN4	269570	385	38	436892	119734	0	1	0	0	50	9	25846092	0.164	1
CBLN2	12878	1030	-35	707436	228957	0	2	0	0	50	22	29246629	0.164	1
TBC1D2	490665	254	52	2965016	876526	0	7	3	0	50	24	22052078	0.164	1
SNAPC3	201198	650	5	1380597	360573	0	3	0	0	50	16	25936121	0.164	1
CEACAM3	1360684	454	23	825342	250893	0	1	0	0	50	15	24003925	0.164	1
KRT1	1441383	464	29	2078436	621063	0	3	2	0	50	29	26947462	0.165	1
CAPG	1067736	180	39	1158038	326755	0	2	0	0	50	28	30349370	0.165	1
ANXA1	247950	411	-15	1187286	305733	0	1	0	0	50	9	23597652	0.165	1
MGMT	83542	1073	-25	760905	246780	0	1	0	0	50	28	37392654	0.165	1
PTCHD2	759100	482	25	4450723	1388366	0	11	4	0	50	25	25146882	0.165	1
EPHA1	375488	379	15	3156956	957415	0	3	1	0	50	14	29926645	0.165	1
PTCD1	1327454	288	60	2238843	682758	0	5	0	0	18	7	8413827	0.165	1
MYL6	2878044	171	40	566680	136643	0	1	0	0	50	27	26605626	0.165	1
PLSCR1	123426	671	-12	1082176	273743	0	1	0	0	50	16	33396189	0.165	1
TMEM64	184765	746	8	1161237	416784	0	3	0	0	50	25	29045549	0.165	1
SLC46A2	514712	498	10	1473825	500415	0	2	1	0	50	18	25130430	0.165	1
IMPDH2	1799657	241	41	1717406	477565	0	3	0	0	50	17	29120040	0.166	1
HIST1H2BD	398813	636	53	409472	123847	0	2	0	0	50	23	17507213	0.166	1
GREB1	219132	360	21	6464722	1868216	0	11	1	0	35	11	19560514	0.166	1
CEACAM5	1341589	499	16	2270376	670419	0	6	1	0	50	24	25027605	0.166	1
SLC7A2	462453	253	2	2417530	713834	0	2	0	0	18	3	12145232	0.166	1
MAPKAPK2	477806	261	32	1395221	380224	0	2	0	0	50	18	24491544	0.166	1
TRIM10	1932849	486	48	1661195	474823	0	3	0	0	32	20	15518349	0.166	1
C3	740979	259	28	5539754	1529122	0	11	4	0	50	32	30068772	0.166	1
TMEM171	447937	584	21	1038304	317615	0	2	0	0	50	12	25917384	0.166	1
PCDHGA5	NaN	NaN	NaN	2933483	939592	0	4	0	0	50	33	51832940	0.166	1
NAE1	868790	142	24	1908889	454715	0	2	0	0	50	13	24970023	0.167	1
FLRT2	18925	671	-45	2087119	631574	0	5	1	0	50	30	36264321	0.167	1
RAD1	241905	675	21	946904	244495	0	1	0	0	50	14	26201638	0.167	1
C1QTNF3	273505	817	1	1062068	284254	0	2	0	0	50	11	24750206	0.167	1
ADCY8	45406	771	-7	4046735	1198711	0	7	1	0	50	25	29380073	0.167	1
PAQR8	372545	431	33	1120107	345492	0	2	0	0	50	12	27875629	0.167	1
C5orf46	137041	470	2	302077	79061	0	1	0	0	50	14	23194121	0.167	1
ACVRL1	493265	371	27	1638345	483963	0	3	1	0	50	19	21270151	0.167	1
GBX2	134179	453	6	1094972	348691	0	2	0	0	50	9	21835917	0.168	1
PLEKHJ1	1603571	240	27	513211	133901	0	3	1	0	6	3	2769420	0.168	1
FAM170B	NaN	NaN	NaN	924054	252264	0	2	1	0	26	7	15113904	0.168	1
OR51F1	207755	972	-1	978894	307104	0	2	0	0	45	13	25852947	0.168	1
MAGEA1	607570	NaN	18	979351	301163	0	2	0	0	50	13	25862544	0.168	1
NR5A2	120174	616	-8	1790983	476651	0	2	0	0	50	14	25443932	0.168	1
BMP10	404215	470	27	1376941	376568	0	1	0	0	50	12	32386219	0.168	1
ZKSCAN4	273319	502	35	1787784	479850	0	2	2	0	38	8	15731311	0.168	1
TM4SF1	529009	254	8	664935	191940	0	1	0	0	50	32	35039104	0.168	1
TMEM145	792230	218	42	1626463	484877	0	3	1	0	50	30	31464450	0.169	1
MRPL14	1358424	203	53	469796	141670	0	1	0	0	50	31	25219545	0.169	1
SLC30A8	496501	456	8	1233443	337723	0	2	0	0	50	25	28163082	0.169	1
FUS	1250318	351	26	1769504	474823	0	2	0	0	50	16	28261337	0.169	1
SLC6A17	552043	400	33	2365889	688699	0	4	0	0	46	11	23445014	0.169	1
C2orf81	NaN	NaN	NaN	1824344	614665	0	4	0	0	50	33	51508013	0.169	1
TEKT5	235538	242	-1	1599043	438263	0	4	2	0	15	4	5766883	0.169	1
SMPD1	424837	471	17	2029537	652139	0	4	0	0	50	15	26109781	0.169	1
GYG2	197004	NaN	17	1654797	464769	0	2	0	0	50	19	30248373	0.169	1
SLC5A9	27457	480	-10	2289113	698296	0	4	1	0	50	20	30801343	0.169	1
MTAP	223932	357	-28	948275	258205	0	2	0	0	50	17	30964492	0.17	1
COPE	1390116	198	20	1031449	291566	0	2	1	0	50	28	24451785	0.17	1
IFFO2	NaN	NaN	NaN	1692728	481678	0	3	0	0	50	33	51375026	0.17	1
FAM171A1	211657	716	8	2855793	850020	0	4	1	0	50	18	31357969	0.17	1
FAM162B	244987	581	14	520980	165891	0	1	0	0	50	9	27903506	0.17	1
DCN	24351	591	-19	1191856	327212	0	2	0	0	50	21	23126028	0.17	1
GRIPAP1	834590	NaN	41	2915660	758620	0	5	1	0	50	24	27873344	0.17	1
UNC13D	1727802	178	35	3588821	1068466	0	5	1	0	50	18	29306039	0.17	1
VWA1	1736268	273	28	1382882	462484	0	3	2	0	50	47	26940150	0.17	1
RAB40B	855855	243	21	898919	276028	0	1	0	0	50	13	22935916	0.171	1
HAPLN4	940952	232	17	1250809	431408	0	4	1	0	50	25	26502344	0.171	1
TP53BP1	794398	368	43	6481174	1802408	0	8	0	0	12	3	9871657	0.171	1
NEDD4L	321507	522	58	3353923	866015	0	5	1	0	50	17	19310535	0.171	1
ARSE	191640	NaN	18	1928540	552970	0	2	1	0	50	14	26605169	0.171	1
TCEAL2	132641	NaN	4	761362	181886	0	2	0	0	50	15	22235792	0.171	1
GLYATL3	NaN	NaN	NaN	943705	272372	0	1	0	0	50	33	51165720	0.171	1
HAAO	344647	338	34	960157	272372	0	1	0	0	50	14	25378124	0.171	1
NDUFB6	474275	362	-7	438263	108766	0	1	0	0	50	9	25645469	0.171	1
TGFBRAP1	191525	381	4	2799582	806148	0	4	0	0	50	16	25377667	0.172	1
PIH1D1	2173457	290	44	972953	270544	0	3	1	0	11	3	4792102	0.172	1
ZNF648	126238	679	-1	1803779	542002	0	3	0	0	50	15	28415346	0.172	1
ASCC2	849790	182	33	2544119	677731	0	4	0	0	50	24	32104707	0.172	1
ADD3	349258	424	3	2353093	631574	0	2	1	0	50	11	27193785	0.172	1
ZNF362	726025	413	29	1363231	412214	0	3	1	0	50	28	25264788	0.172	1
PRMT6	75609	921	-16	1171291	377939	0	4	1	0	50	26	25995074	0.172	1
SRD5A1	253440	585	-1	850934	240382	0	2	0	0	50	13	22010491	0.172	1
QPCTL	939821	180	44	1193684	414499	0	2	0	0	50	21	23788678	0.172	1
PTGER4	210761	496	-8	1522267	499958	0	4	2	0	49	22	27076336	0.173	1
ZNF343	652241	477	33	1975611	508641	0	2	1	0	50	16	30828763	0.173	1
FAM166B	1108352	300	27	714291	208392	0	1	0	0	50	18	23970107	0.173	1
ZNF678	606105	575	-6	1945906	460199	0	2	0	0	50	15	27965201	0.173	1
SLC4A4	216580	975	-4	3904608	1030992	0	5	0	0	46	14	25516595	0.173	1
GPR151	377370	463	14	1332612	394848	0	2	0	0	50	8	23778624	0.173	1
PUM2	532255	184	29	3492851	994432	0	4	0	0	26	9	18814690	0.173	1
RTN4RL1	1445978	224	22	1381968	444204	0	3	1	0	50	27	23329850	0.173	1
SOX11	10248	1198	-17	1404818	415870	0	4	2	0	32	16	15692466	0.174	1
DENND4B	2028800	222	34	4733149	1572080	0	6	1	0	50	18	23469692	0.174	1
GINS4	325055	496	29	766846	192854	0	3	1	0	5	2	3104401	0.174	1
BHLHA15	464632	375	26	585417	201537	0	1	0	0	50	25	24367240	0.174	1
FOXD3	146780	565	-4	1452346	517781	0	1	0	0	50	10	27842725	0.174	1
DEPDC5	557139	336	19	5394428	1420813	0	6	1	0	15	7	10906305	0.174	1
SAA2	601955	371	17	436892	118363	0	1	0	0	50	10	27401720	0.174	1
TMEM127	904852	213	43	746281	247694	0	2	0	0	50	23	30951696	0.174	1
NRP2	278279	567	5	3397795	945533	0	3	2	0	50	13	29575669	0.174	1
CCNJL	197942	448	33	1404361	421811	0	2	1	0	50	27	33561623	0.174	1
IQSEC3	241073	592	27	3831488	1213792	0	6	3	0	26	10	14718599	0.174	1
SPINK1	137041	470	2	277856	70378	0	1	0	0	50	14	23194121	0.174	1
TREM2	227466	611	41	752222	222559	0	2	0	0	20	8	6790106	0.175	1
KLF6	129035	476	2	942791	241753	0	2	0	0	50	13	24123659	0.175	1
WNT7B	498719	270	28	1135645	320357	0	2	1	0	50	24	25166076	0.175	1
SCARA5	413257	154	32	1588075	495845	0	5	0	0	5	0	2545947	0.175	1
LDB3	352918	192	27	2699042	824428	0	3	1	0	50	17	31966236	0.175	1
IRS1	146164	493	-3	3881301	1239384	0	6	2	0	50	19	28577581	0.175	1
SST	124494	431	13	369256	117449	0	1	1	0	8	3	3660113	0.175	1
BCAN	1851672	180	37	2981011	940049	0	8	2	0	50	31	30135494	0.175	1
LRP12	36110	1085	15	2803238	766846	0	3	0	0	48	23	28973343	0.175	1
PRPF38B	743461	225	9	1810634	466597	0	3	1	0	50	13	30962207	0.175	1
SLC35A2	834040	NaN	38	1434980	436435	0	4	1	0	50	20	19248383	0.175	1
CYP4F22	772367	543	20	1749853	502700	0	4	0	0	10	1	4191147	0.176	1
GPC5	12353	1007	-9	1872329	522808	0	2	1	0	50	17	29529512	0.176	1
MYD88	302137	411	32	1049729	280141	0	2	0	0	50	13	26699311	0.176	1
C12orf66	472096	296	-17	1446862	401246	0	2	0	0	50	24	30125897	0.176	1
FAM198A	NaN	NaN	NaN	1812919	578105	0	2	0	0	50	33	51471453	0.176	1
KCND2	49438	962	7	2028166	594557	0	3	0	0	50	22	33454228	0.176	1
ABHD8	842088	211	43	1381968	449688	0	4	0	0	50	24	27779202	0.176	1
CCDC116	521773	194	37	1952761	594557	0	3	0	0	50	12	24989674	0.176	1
SNX17	1245306	182	52	1569338	444661	0	2	0	0	50	20	29062458	0.176	1
HS6ST2	126179	NaN	16	1644286	445118	0	3	1	0	50	17	31061376	0.176	1
DTNBP1	118453	750	24	1303364	334981	0	1	0	0	50	33	59858774	0.176	1
ITGA10	NaN	NaN	NaN	3798584	1167178	0	5	1	0	50	34	52060526	0.176	1
USP49	429516	341	40	2034107	624262	0	3	1	0	50	20	29482441	0.176	1
PLEKHG5	644634	203	44	3524384	1060240	0	8	4	0	28	15	15137668	0.176	1
TBC1D10C	1269888	177	51	1418985	468882	0	3	0	0	50	20	26571351	0.176	1
STAC3	2162032	238	58	1251723	308475	0	4	0	0	10	10	7767629	0.177	1
EPN2	658567	227	6	2040048	644370	0	2	0	0	50	16	30895942	0.177	1
CYP2E1	563924	525	-10	1633775	444661	0	3	1	0	50	14	22814811	0.177	1
SLC25A1	487560	277	18	1015454	311674	0	2	0	0	50	13	25677002	0.177	1
IKZF2	55860	1226	19	1779558	426381	0	2	0	0	50	14	24522620	0.177	1
C19orf52	2009333	193	41	807976	273743	0	3	0	0	50	32	28014100	0.177	1
SLC7A14	372782	466	24	2462773	745367	0	3	0	0	50	13	37411848	0.177	1
EXOSC5	1148529	249	36	758620	242210	0	3	1	0	50	27	20645432	0.178	1
ARRB2	1272092	222	28	1377855	385251	0	3	1	0	50	38	30671098	0.178	1
TRIM47	1727802	178	35	2000746	657623	0	4	0	0	50	18	29306039	0.178	1
LRRC20	551999	225	45	605068	177773	0	1	0	0	50	26	26115722	0.178	1
CYP1B1	716797	384	25	1710094	536975	0	4	1	0	50	34	38095063	0.178	1
LHFPL3	324628	895	5	761819	223930	0	2	1	0	23	9	14458566	0.178	1
ABHD10	239044	250	10	1001287	286082	0	1	0	0	50	15	27084105	0.178	1
ACER2	496889	421	24	914457	248151	0	1	0	0	50	18	29851697	0.178	1
SBK2	1094560	399	4	1073036	371998	0	2	1	0	50	19	19135961	0.178	1
PON3	135737	327	-2	1188657	320814	0	2	0	0	50	13	29585723	0.179	1
SF3B3	905402	131	40	3998293	1148441	0	4	0	0	18	6	12696831	0.179	1
ITLN2	777836	441	19	1098628	283340	0	2	0	0	50	14	28326688	0.179	1
ACLY	1857838	191	33	3662855	1023223	0	4	1	0	50	21	29061544	0.179	1
CADM3	99569	785	14	1424469	405816	0	3	0	0	50	16	23713273	0.179	1
MRPL27	1335838	196	24	484877	149896	0	2	0	0	50	36	29473758	0.179	1
PHF20L1	195342	773	-4	3547234	881096	0	2	0	0	50	11	25042686	0.179	1
MYL2	907625	570	47	586788	135729	0	2	0	0	50	33	32904457	0.179	1
GAK	679769	256	41	4287117	1257207	0	4	0	0	13	4	10327286	0.179	1
UNC13C	17740	1075	-30	7394717	1880098	0	8	1	0	50	22	32631171	0.179	1
DCXR	3814891	211	28	797008	254549	0	2	0	0	50	35	22908039	0.179	1
HAO2	409405	720	3	1152554	333610	0	2	0	0	50	11	25236454	0.179	1
FAM167A	483148	520	43	680473	209306	0	2	0	0	50	23	27556186	0.179	1
RBM12B	221692	552	-4	3234189	892521	0	2	0	0	50	12	24961797	0.179	1
PPP1R8	717145	218	26	1148898	334524	0	4	1	0	50	42	34418041	0.179	1
AGFG2	1651125	242	60	1552886	489904	0	2	0	0	50	19	27277416	0.179	1
ZNF585A	268806	1018	-60	2374572	582675	0	3	0	0	37	8	16611036	0.179	1
GNRH1	178665	515	21	310760	86830	0	1	0	0	50	15	26697026	0.18	1
ROR1	138354	492	-3	3045905	864187	0	4	0	0	50	17	27955147	0.18	1
NRAS	600650	472	11	642999	165891	0	2	0	0	50	24	26996361	0.18	1
RPH3AL	231893	591	2	1036476	307104	0	2	0	0	50	12	24295034	0.18	1
TDRKH	1062482	255	29	1867759	515039	0	3	0	0	50	25	28784602	0.18	1
TRIM15	1932849	486	48	1512670	436892	0	4	1	0	32	20	15518349	0.18	1
TMCC3	242132	576	26	1549230	433236	0	3	1	0	46	15	28355936	0.18	1
MRPS35	348119	376	4	1082176	291566	0	1	0	0	50	13	25598855	0.18	1
SRPK3	2103463	NaN	30	1880555	535147	0	4	0	0	50	28	26876627	0.181	1
FAM135B	6187	989	-37	4579597	1311590	0	11	1	0	50	30	30207700	0.181	1
CYP11B1	447193	438	36	1639716	479850	0	3	0	0	50	16	26798023	0.181	1
HSD3B2	409405	720	3	1204195	346406	0	1	0	0	50	11	25236454	0.181	1
HDX	20850	NaN	-20	2285457	603240	0	2	0	0	50	11	25557725	0.181	1
IL17C	802673	189	41	616493	211591	0	2	0	0	50	25	26637159	0.181	1
MARK1	544426	520	-9	2649686	717490	0	3	1	0	50	12	22988471	0.182	1
PIGR	467960	385	26	2472827	728458	0	6	3	0	50	25	26345593	0.182	1
WFS1	418118	599	48	2843911	863273	0	6	3	0	41	20	17814317	0.182	1
WNT4	434362	307	28	1135645	334067	0	2	0	0	50	10	22876506	0.182	1
CA14	1213150	197	38	1133817	311217	0	4	1	0	50	32	27049830	0.182	1
ATP1A2	835734	386	23	3341127	978894	0	5	0	0	50	25	34884181	0.182	1
ARIH1	1093921	432	37	1919400	446946	0	2	0	0	50	28	28141146	0.183	1
HRH2	238233	642	19	1246239	398961	0	3	0	0	50	14	22579913	0.183	1
OR6P1	NaN	NaN	NaN	993518	313045	0	1	0	0	50	33	51206393	0.183	1
LBX1	572649	418	43	879725	285625	0	2	0	0	50	20	31041725	0.183	1
PITX3	1020192	169	44	942791	319900	0	2	0	0	50	20	33274627	0.183	1
HTR2C	23811	NaN	-5	1480680	429123	0	2	1	0	50	7	23003095	0.183	1
UBL3	322680	335	21	406730	100540	0	1	0	0	50	12	28171308	0.183	1
COX7A2	394127	423	-3	387079	109223	0	1	0	0	50	12	26807620	0.183	1
ZBTB43	247985	252	46	1532778	397590	0	3	0	0	50	16	26540732	0.183	1
ACO1	290567	424	-18	2956333	813917	0	2	0	0	41	6	20921917	0.183	1
HKR1	228816	939	-63	2152927	583589	0	5	0	0	40	14	19031308	0.183	1
P2RY4	161347	NaN	27	1125134	380224	0	2	1	0	18	3	10720763	0.183	1
NOTUM	3814891	211	28	1626463	472538	0	5	2	0	50	35	22908039	0.183	1
KANK4	280646	378	0	3187118	958786	0	4	0	0	34	17	26207122	0.183	1
TEX13B	184382	NaN	40	1001287	297050	0	2	0	0	36	10	20062300	0.183	1
OR10A2	427462	681	8	952388	297964	0	2	0	0	50	13	23399314	0.183	1
POU4F3	388550	463	20	1080348	324927	0	2	0	0	50	19	36387711	0.184	1
CD47	288227	650	5	1100456	292480	0	1	0	0	50	14	27871516	0.184	1
WNK2	479663	408	49	6957368	2318818	0	11	3	0	50	20	27927727	0.184	1
TFAP4	944378	161	33	1105940	321271	0	1	0	0	50	15	27012356	0.184	1
C1orf35	702621	391	5	887037	239925	0	2	1	0	50	27	21841401	0.184	1
RTP1	425258	445	28	855961	238097	0	3	1	0	6	1	2638261	0.184	1
MYADML2	NaN	NaN	NaN	935022	334524	0	2	0	0	50	33	51227872	0.184	1
DRD1	178213	729	14	1405732	432779	0	3	0	0	50	20	27973884	0.184	1
GCC1	411207	619	-7	2472827	724345	0	3	0	0	50	11	19317847	0.185	1
SUOX	2080397	229	31	1713750	548400	0	3	1	0	50	22	26049000	0.185	1
SRP68	1611239	218	22	2104028	563938	0	3	0	0	50	26	30909652	0.185	1
FAM193B	1120311	347	41	2529495	762276	0	5	0	0	50	26	25588801	0.185	1
METTL10	294304	352	42	963813	274200	0	2	0	0	50	13	23528188	0.185	1
HYAL2	843769	206	51	1500331	465683	0	3	0	0	22	8	9683830	0.185	1
MTUS2	267724	784	-5	4520644	1306106	0	3	0	0	13	0	10076393	0.185	1
LMAN1L	764533	195	46	1705524	536061	0	3	0	0	24	9	12369619	0.185	1
PURG	339429	549	-11	1236185	344578	0	3	1	0	50	21	24505254	0.185	1
FBXO41	536944	452	20	2741543	921769	0	3	0	0	50	11	22092751	0.185	1
PTPN18	369510	593	29	1525923	449688	0	1	0	0	50	9	26925069	0.185	1
ADAM9	389317	428	22	2774447	716119	0	2	0	0	50	13	34379196	0.186	1
NAP1L3	33770	NaN	-11	1664851	420440	0	3	0	0	50	34	45195929	0.186	1
KCNG1	449718	474	23	1606812	518238	0	3	0	0	50	23	36298139	0.186	1
TCTEX1D4	574317	191	43	667677	256377	0	1	0	0	50	25	26216262	0.186	1
ZAK	219235	429	16	3142332	781470	0	3	0	0	50	8	27251824	0.186	1
WSCD1	283312	593	-11	1845366	562110	0	3	2	0	50	19	22446469	0.186	1
ACHE	1339207	433	48	2044161	689613	0	4	1	0	50	30	30748788	0.186	1
DCAF7	934619	247	-1	1129704	315330	0	3	0	0	50	17	22729352	0.186	1
OR4D2	851306	401	14	958786	306647	0	2	0	0	50	13	23261300	0.186	1
CDC14A	387265	622	6	2137389	570336	0	2	0	0	44	10	21878418	0.186	1
TMEM30A	394127	423	-3	1196883	324927	0	2	0	0	50	12	26807620	0.187	1
EPHB6	284406	645	18	3260238	1029621	0	6	2	0	46	18	25378124	0.187	1
CFP	775214	NaN	38	1543289	441919	0	3	0	0	50	20	30245631	0.187	1
MUC13	364165	212	42	1702782	463398	0	2	0	0	50	16	24426650	0.187	1
BICD1	387398	460	23	3206312	860074	0	3	0	0	50	17	38847285	0.187	1
GPR108	736129	272	27	1821602	511840	0	2	1	0	50	33	31482730	0.187	1
KCNK3	1198614	300	41	1229787	400332	0	4	1	0	50	41	36475912	0.187	1
PKP1	758588	193	23	2472827	680473	0	3	1	0	50	29	29307410	0.187	1
RPS16	1410725	230	39	484420	147611	0	1	0	0	50	47	35565568	0.187	1
KCNA10	435777	589	29	1631033	477565	0	2	0	0	36	7	24803218	0.188	1
GSTK1	379894	399	14	930452	269173	0	2	0	0	50	18	29384186	0.188	1
NGF	537568	558	6	767303	233527	0	2	0	0	50	26	33377909	0.188	1
CEP76	453636	206	41	2165723	609181	0	2	0	0	26	3	10067710	0.188	1
GJC2	702358	341	15	1339467	475737	0	1	1	0	50	8	22131139	0.188	1
CT47B1	NaN	NaN	NaN	951017	293851	0	2	0	0	50	33	51187199	0.188	1
GP5	324325	269	27	1708266	604611	0	3	1	0	50	18	33179571	0.189	1
CYP26C1	558273	470	18	1606355	570793	0	2	0	0	50	17	24705877	0.189	1
RGS8	650082	702	23	704694	183714	0	2	0	0	50	21	25306832	0.189	1
PRCC	1649536	208	53	1568424	488076	0	2	0	0	50	20	27877457	0.189	1
GRIN3A	111816	1063	-27	3592477	1041503	0	6	1	0	22	14	23950456	0.189	1
DNAJC6	269422	441	0	3021684	836310	0	3	0	0	50	13	28601802	0.189	1
ASB7	290809	374	-9	1043331	293394	0	2	0	0	50	15	28065741	0.189	1
CNPY1	267612	599	-5	328126	70835	0	1	0	0	50	15	25518423	0.189	1
TSC2	1722112	181	44	5884332	1779558	0	17	1	0	2	2	2476940	0.19	1
PAX3	191783	682	11	1805150	494017	0	2	1	0	50	15	25409200	0.19	1
TMEM55A	104917	935	1	846364	247694	0	1	0	0	50	20	27413145	0.19	1
SLC3A2	2342595	181	71	2141959	650768	0	3	2	0	46	33	28723364	0.19	1
LRP5	830388	241	53	5236306	1533692	0	8	3	0	15	8	8061023	0.19	1
UMODL1	220293	430	68	4667798	1398877	0	7	2	0	50	14	25926067	0.19	1
EVC2	69455	688	19	4288031	1213792	0	6	0	0	30	7	18133760	0.19	1
ZNF704	143727	501	1	1362774	379767	0	3	0	0	50	16	23238907	0.19	1
DUSP26	91655	610	11	675446	212962	0	1	1	0	26	11	13550964	0.19	1
CTSZ	1009250	152	30	996717	281055	0	1	0	0	50	15	26368900	0.19	1
TM4SF18	529009	254	8	674989	185999	0	2	0	0	50	32	35039104	0.191	1
HRG	508316	436	45	1733858	465226	0	2	0	0	50	24	35913345	0.191	1
PHKG1	738325	642	4	1292396	355546	0	2	0	0	50	29	31145464	0.191	1
TLR7	208310	NaN	55	3402822	926796	0	3	1	0	50	11	28264079	0.191	1
DCAKD	831501	191	28	738969	231699	0	2	0	0	50	25	30577870	0.191	1
FLG2	387153	671	6	7557409	2291855	0	12	5	0	37	8	16126159	0.191	1
DYRK3	491162	261	34	1923970	541088	0	2	0	0	32	10	18887353	0.191	1
FCAR	914047	573	-19	1052014	249065	0	3	0	0	50	26	26526108	0.191	1
GNA12	764046	392	30	1231615	356003	0	4	1	0	50	35	27074965	0.191	1
TMED1	2054203	208	30	732571	221645	0	2	0	0	50	20	24937119	0.191	1
NPM1	300840	347	30	1043331	239925	0	1	0	0	50	14	25788053	0.191	1
PLA2G2F	567393	501	23	711549	185085	0	1	0	0	50	19	22446469	0.192	1
DEDD2	790787	299	37	1007228	359659	0	3	2	0	6	5	4398625	0.192	1
CD163	665695	608	13	3827375	1019110	0	4	0	0	14	2	8796336	0.192	1
PCMTD2	442044	440	43	1189571	326755	0	1	0	0	50	16	31316382	0.192	1
TAF6	1299015	205	52	2178976	689156	0	3	1	0	35	11	16444688	0.192	1
FLI1	187976	647	20	1515412	391649	0	2	1	0	50	16	21796158	0.192	1
TMEM82	683349	174	22	1052014	390278	0	3	0	0	50	27	29851697	0.192	1
IRS2	217826	438	4	4077811	1434980	0	4	1	0	47	7	25601140	0.192	1
FGFRL1	689217	247	58	1591274	521437	0	2	0	0	50	20	26193869	0.192	1
KCNJ1	194422	602	1	1268175	352347	0	1	0	0	50	12	26039403	0.192	1
DEPDC4	184616	650	3	985749	252264	0	2	0	0	50	15	26164164	0.193	1
LRRC58	384022	358	6	1168092	381138	0	2	1	0	50	12	25859345	0.193	1
ZP1	794900	522	47	2061527	632488	0	4	1	0	50	27	28130635	0.193	1
OR51G1	65798	1006	-15	1004486	317158	0	1	0	0	50	17	27092331	0.193	1
IRX2	18983	986	-29	1477938	485334	0	4	0	0	8	3	4183835	0.193	1
ETFA	307633	186	35	1118279	318529	0	1	0	0	50	10	20437497	0.193	1
DDIT3	1347795	303	44	551599	158579	0	2	0	0	50	44	38017373	0.193	1
PRKAG2	600611	437	20	1895179	531491	0	2	1	0	50	17	28748499	0.193	1
DKK3	324993	243	11	1158495	326298	0	2	0	0	50	13	27271932	0.193	1
FAM26D	261450	479	19	423182	110137	0	1	0	0	50	15	29949038	0.194	1
PLCXD2	188186	322	-3	1297423	368342	0	2	1	0	50	13	30521659	0.194	1
SOD3	269537	617	31	747652	249065	0	1	1	0	50	16	18387852	0.194	1
IKZF1	160478	NaN	37	1727917	449231	0	4	2	0	29	7	11883828	0.194	1
ADRBK1	1369264	177	44	2339840	607810	0	10	3	0	8	5	4245073	0.194	1
AVPR1B	755856	400	10	1306106	447403	0	5	2	0	11	4	4497794	0.194	1
INTS5	2425755	248	51	3080637	1122849	0	5	0	0	45	14	23963709	0.194	1
HNF1A	1225663	380	40	2014913	636601	0	3	1	0	50	12	22925405	0.194	1
LHX4	463883	254	13	1285998	349605	0	2	0	0	50	28	30101676	0.194	1
CNR1	172187	799	37	1505815	445118	0	2	0	0	50	20	26433794	0.195	1
THOC7	153669	826	-6	718404	163149	0	1	0	0	50	21	24826982	0.195	1
TDP1	296799	607	12	2061070	526007	0	2	0	0	50	14	26353362	0.195	1
MLLT4	138570	643	-2	6167215	1683131	0	8	3	0	50	18	25320542	0.196	1
SPOCK1	216344	646	26	1490734	371084	0	2	0	0	50	17	22514105	0.196	1
LRRTM2	1371519	442	31	1662109	469796	0	2	0	0	50	17	24566035	0.196	1
EZH2	564321	434	13	2575652	621520	0	2	0	0	26	3	11678178	0.196	1
FAM132A	2356409	196	27	960157	329954	0	2	0	0	50	44	34337152	0.196	1
GAL3ST2	598219	487	29	1245782	411757	0	3	0	0	50	31	33994402	0.196	1
HS3ST1	74823	1201	3	975238	291566	0	2	1	0	50	17	28342683	0.196	1
DAND5	1886809	335	40	584046	205650	0	1	0	0	50	25	23350872	0.196	1
CLDN11	372782	377	30	648940	217532	0	2	0	0	50	25	26178788	0.196	1
OLIG3	210173	486	29	850020	272829	0	2	1	0	50	18	25917841	0.196	1
GALR1	90366	614	-14	1104112	346406	0	2	1	0	5	2	4136764	0.196	1
GMPPB	1551582	271	48	1258121	376111	0	2	0	0	50	26	28143431	0.196	1
MAGEC2	16386	NaN	-29	1197340	346406	0	2	1	0	50	29	28031009	0.196	1
CHML	NaN	NaN	NaN	2127792	574449	0	4	0	0	50	33	51467797	0.197	1
SMUG1	798393	279	48	845450	280141	0	1	0	0	50	17	22860511	0.197	1
OR4C13	11675	1171	-40	993518	286996	0	1	0	0	50	17	26985850	0.197	1
PHLDB1	1404506	161	46	4387200	1401162	0	7	0	0	10	2	7159819	0.197	1
MOBP	161535	694	18	289738	58496	0	1	0	0	50	16	23699106	0.198	1
PSMB4	1322568	174	42	869671	255920	0	3	0	0	50	30	30007534	0.198	1
AKT1S1	1673246	205	37	806148	272829	0	1	0	0	50	22	27040690	0.198	1
PPP1R3A	12173	914	-21	3667425	970668	0	5	0	0	13	3	6281465	0.198	1
RTL1	356726	585	-24	4303569	1291482	0	6	2	0	26	10	13360395	0.198	1
SDR39U1	898202	411	17	930452	308932	0	2	0	0	50	14	22801101	0.198	1
SSH3	1369264	177	44	2146072	639800	0	5	0	0	50	26	30640936	0.198	1
APBA3	2144458	206	34	1830742	593186	0	3	0	0	50	23	24678000	0.198	1
LRRC49	252612	404	11	2315162	592729	0	2	0	0	50	15	31061376	0.198	1
TACC2	233439	340	9	9412829	2933026	0	11	1	0	28	6	15150464	0.198	1
KTI12	NaN	NaN	NaN	1089488	373369	0	1	1	0	50	34	51266717	0.199	1
MSX1	132550	558	37	929995	325841	0	2	0	0	50	17	26545759	0.199	1
P2RX2	819418	332	35	1658453	439177	0	5	0	0	50	38	30259341	0.199	1
PML	375211	344	41	3848397	1210593	0	7	1	0	32	16	19330643	0.199	1
DCC	2849	995	-34	4740918	1368258	0	8	2	0	48	24	31466278	0.199	1
MPP7	245887	473	-2	1966014	489447	0	3	0	0	50	14	27023324	0.199	1
RNF114	589377	181	48	770045	201994	0	2	0	0	50	19	24298233	0.199	1
PAGE4	257202	NaN	7	355546	90029	0	1	0	0	50	16	25269358	0.199	1
CRMP1	101380	643	14	2285914	669962	0	4	0	0	50	19	22939115	0.199	1
DMPK	929036	203	43	2325216	610095	0	3	1	0	50	22	29029097	0.199	1
AP3B2	509813	608	16	3475028	1012255	0	4	1	0	50	15	26486349	0.199	1
IDH2	851518	192	38	1509471	411300	0	3	0	0	50	26	23515849	0.199	1
ARTN	877978	214	35	768674	306190	0	1	0	0	50	21	25351161	0.199	1
NCOR2	1239461	472	37	8145568	2483795	0	11	2	0	9	3	6344988	0.199	1
IRF6	220312	429	18	1552886	410386	0	2	0	0	50	10	27953319	0.199	1
ALDH3B2	1408104	424	60	1270003	361487	0	2	0	0	50	22	23453240	0.2	1
LBX2	1019591	315	50	595928	211591	0	2	0	0	50	30	28031009	0.2	1
LTA	2517285	220	35	651225	212505	0	2	0	0	50	28	28016842	0.2	1
APOD	794351	315	38	630203	173203	0	1	0	0	50	36	29402009	0.2	1
HOXC4	1185281	279	54	860074	243581	0	2	0	0	50	32	24751120	0.2	1
FAM186A	NaN	NaN	NaN	7544613	2170293	0	6	0	0	13	2	9400033	0.2	1
KIFC2	2043455	200	36	2624551	916742	0	7	2	0	50	16	21730350	0.201	1
SP9	NaN	NaN	NaN	1485707	514582	0	3	1	0	50	34	51407930	0.201	1
GNAS	1025539	416	11	4906809	645741	0	15	0	0	16	4	4562688	0.201	1
KRTAP3-1	977588	404	10	317158	92771	0	1	0	0	50	11	18327071	0.201	1
RPL5	582788	274	4	1015911	253635	0	1	0	0	50	20	31074172	0.201	1
ANPEP	934542	212	37	3199000	886580	0	4	0	0	50	20	26931924	0.201	1
TTK	150632	841	-2	2947193	702409	0	2	0	0	50	15	24284980	0.202	1
METTL13	419860	718	-5	2267177	650311	0	3	1	0	50	9	22710615	0.202	1
OR10K1	177013	929	7	972039	316701	0	1	1	0	50	17	26161879	0.202	1
NUAK1	143018	473	7	2141502	614208	0	2	1	0	50	12	23120087	0.202	1
BOLA1	798975	560	17	420440	152638	0	1	1	0	21	11	8028119	0.202	1
FARSA	1886809	335	40	1685416	476651	0	3	1	0	50	25	23350872	0.202	1
AUH	124246	342	24	1115994	334524	0	1	0	0	50	15	26575007	0.202	1
MAGED2	257482	NaN	20	1982466	579933	0	3	0	0	50	12	26054484	0.202	1
C16orf86	1157184	136	50	998545	325841	0	1	0	0	50	14	23310656	0.203	1
PRKD2	1153249	224	32	2864019	844536	0	4	0	0	18	4	9639044	0.203	1
LINGO1	400940	503	38	1933110	629289	0	6	1	0	50	27	24148337	0.203	1
SIX2	74076	508	23	919027	287453	0	2	1	0	37	11	18219219	0.203	1
HEBP2	421773	590	19	687328	176402	0	1	0	0	50	8	27846381	0.203	1
CAPN13	131345	692	5	2292312	584046	0	2	0	0	50	15	30868065	0.203	1
CLIC3	1979517	188	34	771416	236269	0	2	1	0	16	10	7428078	0.203	1
LIG3	362649	525	15	3406021	931823	0	3	1	0	50	12	29790916	0.203	1
GSPT2	126151	NaN	16	2012628	574449	0	3	1	0	50	17	31061376	0.203	1
GMPR	117199	561	26	1143871	323099	0	2	1	0	50	13	25851576	0.203	1
PCIF1	725555	209	59	2324759	657166	0	2	1	0	50	20	24862628	0.203	1
RXFP3	268032	863	8	1451432	481678	0	7	3	0	7	5	3044991	0.203	1
C17orf97	248876	591	1	311217	111051	0	1	0	0	50	15	23256273	0.203	1
SIX3	133317	566	23	1034648	340465	0	2	1	0	50	15	26249623	0.204	1
CHRD	1433862	268	46	3056416	996260	0	6	1	0	50	37	33734369	0.204	1
TNFRSF10B	694327	213	48	1447776	409929	0	2	0	0	35	13	16289308	0.204	1
FAM109A	473383	479	42	803863	288824	0	2	0	0	50	22	28250826	0.204	1
SLC25A14	301928	NaN	28	1093144	297050	0	1	0	0	50	20	33774128	0.204	1
TMEM52	1434423	233	27	659908	228500	0	1	0	0	50	27	25796279	0.204	1
SLC6A4	558157	298	25	2071581	589530	0	4	1	0	50	23	24452242	0.204	1
PCDHGA1	662513	568	2	2990151	925425	0	3	1	0	50	26	32033872	0.204	1
GATAD2B	1697153	161	36	1934024	562567	0	3	0	0	50	15	29226064	0.204	1
STARD5	245396	787	28	713834	196510	0	2	0	0	50	23	26030263	0.204	1
MAP4K4	325378	593	24	4446610	1192313	0	4	1	0	50	24	35890952	0.205	1
NCK2	209853	689	15	1243040	340465	0	1	0	0	50	9	20732262	0.205	1
EDAR	358833	424	14	1494390	412671	0	3	1	0	50	19	26530221	0.205	1
ECHDC3	371900	163	15	967469	304819	0	2	1	0	49	16	25469524	0.205	1
CABP2	1392213	215	53	730743	213876	0	3	1	0	50	27	19840198	0.205	1
MBNL1	194580	402	27	1433609	358288	0	1	0	0	50	10	25079246	0.205	1
PEBP4	718204	366	44	775986	194682	0	2	0	0	50	28	33661249	0.205	1
ELSPBP1	881809	433	29	785126	169090	0	1	0	0	50	26	29090792	0.205	1
GDPD2	270766	NaN	38	1941336	577191	0	3	0	0	50	13	23507166	0.205	1
OR6T1	107524	830	-5	1001744	329497	0	2	0	0	50	15	25232341	0.205	1
TAS2R1	349235	840	-18	954216	279684	0	1	0	0	50	18	25209948	0.205	1
SLC27A1	930383	202	34	2075237	648940	0	3	0	0	50	23	28334914	0.206	1
CACNG8	813774	360	-33	1312961	459742	0	3	0	0	50	22	28789629	0.206	1
STX11	298896	322	23	929538	260490	0	2	1	0	30	10	16922253	0.206	1
ABTB1	679358	336	45	1576193	457000	0	3	1	0	50	29	27023781	0.206	1
BRF1	899979	260	32	2248897	632945	0	5	0	0	50	21	24062878	0.206	1
ZNF696	1657385	389	19	1190028	363315	0	4	2	0	50	30	25942062	0.206	1
DUSP6	236331	448	-23	1223389	358745	0	2	0	0	50	20	39209686	0.206	1
CALCR	197869	823	-10	1736600	433693	0	2	1	0	46	16	23860884	0.206	1
RTP3	289420	565	32	771416	197881	0	2	0	0	50	26	31142722	0.207	1
NPTX2	545145	560	20	1363231	435521	0	2	0	0	50	10	24680285	0.207	1
CUL4A	787509	214	46	2593475	639343	0	2	1	0	50	20	26650412	0.207	1
TMEM213	352046	385	7	361030	102368	0	1	0	0	50	15	23884648	0.207	1
FJX1	629751	396	-15	1312047	489447	0	2	1	0	50	11	25409200	0.207	1
CFHR4	211450	853	-31	1118736	276942	0	2	0	0	50	14	26208493	0.207	1
SPRED2	545446	346	36	1399334	377482	0	3	1	0	50	21	28123323	0.207	1
PRSS16	161388	645	24	1644743	536518	0	4	1	0	50	23	26596029	0.207	1
NDRG4	678092	320	0	1325757	368799	0	2	0	0	50	25	26953860	0.207	1
RHOV	1036414	172	51	747195	238554	0	1	0	0	50	25	26090587	0.207	1
CNTNAP2	4892	1115	-31	4447524	1157124	0	8	1	0	47	25	28519542	0.207	1
SSTR5	1154740	294	20	1109139	400332	0	3	0	0	50	30	31687923	0.208	1
SLC16A10	362574	424	28	1653426	496302	0	1	0	0	50	11	31806743	0.208	1
SHISA7	NaN	NaN	NaN	1624635	608724	0	3	0	0	50	33	51502072	0.208	1
ZBTB12	2485614	188	36	1443663	453801	0	3	2	0	36	18	17168576	0.208	1
CUTC	709789	139	18	910801	260033	0	1	0	0	50	21	28259509	0.208	1
FABP9	191177	595	1	457000	105110	0	1	0	0	50	13	26223117	0.208	1
CYP2W1	765060	346	34	1525923	540174	0	2	0	0	50	21	26779286	0.208	1
GRXCR1	32225	966	18	948732	264603	0	1	0	0	50	19	26307205	0.208	1
RABGGTB	152545	578	-9	1124220	287910	0	1	0	0	50	15	26552614	0.209	1
TGIF2	1019481	176	62	742625	247237	0	1	0	0	50	23	23541898	0.209	1
POLA2	3946871	242	49	1991149	565766	0	3	0	0	41	30	23755774	0.209	1
SLC17A4	272695	635	29	1633318	475280	0	2	1	0	36	11	16737168	0.209	1
CDCA4	854493	205	30	767303	239011	0	2	0	0	50	28	32803460	0.209	1
MYOD1	391398	626	17	1004943	326298	0	2	1	0	37	8	15295333	0.209	1
BRCA2	221300	462	44	11317148	2887783	0	10	0	0	10	1	7203691	0.209	1
POU3F4	12933	NaN	-23	1146156	345492	0	3	0	0	50	33	34452773	0.209	1
LMNA	2150035	180	39	2165266	658994	0	5	2	0	20	15	12868206	0.209	1
RCN2	335583	614	27	1086746	254092	0	2	0	0	50	20	34424439	0.209	1
ODF3L2	1370962	423	-24	895720	313502	0	1	1	0	50	17	23070731	0.209	1
SNX20	294632	792	1	1145242	365600	0	2	0	0	50	13	25255191	0.209	1
SH3GLB2	1517799	203	29	1305649	377939	0	3	0	0	50	31	24491544	0.209	1
ZDHHC23	441946	487	29	1330327	383423	0	2	1	0	31	5	14800859	0.21	1
ZBTB6	407115	430	26	1394764	358745	0	2	0	0	50	13	30730508	0.21	1
B9D2	1193025	249	33	572621	167719	0	2	0	0	50	24	21199316	0.21	1
DAP	630950	435	29	350062	90029	0	1	0	0	50	17	26737242	0.21	1
YIPF2	2009333	193	41	1030992	322185	0	3	0	0	50	32	28014100	0.21	1
RNF44	607190	318	49	1395678	440091	0	2	1	0	50	19	22249045	0.21	1
EED	443833	159	26	1517240	363772	0	1	0	0	50	15	32974835	0.21	1
EIF3K	1496245	363	27	759534	182343	0	2	0	0	50	21	25008411	0.21	1
RBCK1	802744	165	41	1711922	476194	0	3	1	0	50	20	22419049	0.21	1
CSRP1	842013	209	26	669962	173203	0	2	0	0	50	21	22036083	0.21	1
EIF2B4	1245306	182	52	1791897	560739	0	2	0	0	50	20	29062458	0.21	1
OCRL	330789	NaN	22	3071497	764561	0	3	0	0	50	11	31696606	0.211	1
ZNF74	606391	351	4	2097173	577648	0	4	0	0	50	18	28294698	0.211	1
DNTTIP2	558028	275	9	2506645	645284	0	5	0	0	50	24	32394445	0.211	1
RABGGTA	915114	220	38	1862732	563938	0	4	0	0	50	20	27057599	0.211	1
TRPC1	414031	437	20	2530409	655795	0	3	0	0	36	9	23801474	0.211	1
ENDOG	1768145	201	34	922226	317158	0	2	0	0	50	18	26447504	0.211	1
LUC7L3	1462233	148	16	1477938	357831	0	2	0	0	50	22	25323741	0.211	1
WDR62	980636	320	19	4981757	1461943	0	9	1	0	10	3	6212001	0.212	1
SPN	NaN	NaN	NaN	1198711	456086	0	1	1	0	50	34	51349434	0.212	1
CORO1B	1392213	215	53	1597215	472995	0	4	2	0	50	27	19840198	0.212	1
GPR34	531498	NaN	45	1237099	345035	0	2	1	0	50	16	32072260	0.212	1
NCOA5	595034	381	53	1875985	547943	0	3	0	0	50	33	32877494	0.212	1
KRTAP15-1	14979	1035	-68	445118	125218	0	2	0	0	50	27	18188143	0.212	1
SLC35E1	815495	258	44	1302450	418155	0	3	1	0	50	25	26927354	0.212	1
TACSTD2	301269	564	-5	994889	337723	0	2	0	0	50	13	21696989	0.212	1
TECPR2	1666122	191	37	4611130	1318445	0	5	0	0	21	3	12855410	0.212	1
EPHX2	336774	361	36	1894722	493560	0	3	0	0	50	19	24389176	0.212	1
FBXL14	333350	216	28	1303364	428209	0	1	0	0	50	16	33073090	0.212	1
ROGDI	706891	195	33	968383	273743	0	2	0	0	50	16	25019379	0.213	1
SDHAF1	NaN	NaN	NaN	348691	131159	0	1	0	0	50	33	51024507	0.213	1
IQCF6	NaN	NaN	NaN	348234	101454	0	1	0	0	50	33	50994802	0.213	1
UTS2R	2598845	179	36	1149812	452887	0	3	1	0	50	23	26239569	0.213	1
PLCXD1	NaN	NaN	NaN	1052471	313045	0	2	0	0	50	33	51206393	0.213	1
LOXL2	484892	288	41	2577937	680930	0	2	1	0	50	9	21876590	0.213	1
C1QL1	1037808	191	34	806148	264603	0	2	0	0	50	18	22948255	0.213	1
LDLRAD3	240340	434	-10	1137930	315330	0	1	1	0	45	14	25125403	0.214	1
C2orf66	404194	370	14	384337	111965	0	1	0	0	50	18	30263911	0.214	1
DMRTB1	552240	385	25	1070751	359202	0	3	2	0	8	4	3624924	0.214	1
QRFPR	268761	809	-2	1415329	388907	0	1	0	0	50	11	25208577	0.214	1
FBXO25	173778	838	-19	1298337	270087	0	1	0	0	50	14	26957516	0.214	1
CECR2	424899	390	-46	4681508	1349521	0	8	1	0	21	8	11350052	0.214	1
LPAR6	NaN	NaN	NaN	1116451	302534	0	1	0	0	50	33	51195882	0.214	1
OSBPL7	1118277	217	27	2797754	790153	0	3	1	0	50	14	23513107	0.214	1
OSGIN2	251472	419	35	1793268	496302	0	2	0	0	50	7	24324282	0.214	1
C19orf47	1006719	289	35	1145242	357374	0	3	0	0	50	29	28163539	0.215	1
CASS4	254881	551	-25	2514871	749480	0	3	0	0	6	3	7233396	0.215	1
TPO	56524	599	-23	3016200	911715	0	5	0	0	31	7	14438458	0.215	1
ABCG4	1258103	195	57	2111340	626547	0	3	0	0	50	22	30145091	0.215	1
TMEM163	261980	649	5	948732	285168	0	1	0	0	50	18	25754235	0.215	1
KHDRBS1	1216050	133	33	1426754	443290	0	3	0	0	50	33	29479699	0.215	1
TBC1D4	196931	480	17	4282090	1170377	0	4	0	0	34	10	16852789	0.215	1
GPR139	254650	827	-17	1140672	323556	0	2	0	0	50	13	24572890	0.215	1
SLC30A7	173324	727	-4	1275030	335895	0	2	0	0	50	10	22342273	0.215	1
OR6X1	92984	637	-1	973867	310760	0	1	0	0	50	19	28230718	0.216	1
MAPK4	243391	442	21	1883754	556626	0	3	0	0	50	16	27104670	0.216	1
LRRC10	499701	394	14	867386	276028	0	1	0	0	50	19	25385436	0.216	1
P2RY8	NaN	NaN	NaN	1112338	373826	0	2	0	0	50	33	51267174	0.216	1
DDIT4	808655	145	40	726630	242667	0	1	0	0	50	26	23221998	0.216	1
RASSF1	843769	206	51	1268175	382509	0	3	1	0	50	25	26281156	0.216	1
SCARF2	606391	351	4	2750226	887037	0	3	1	0	50	18	28294698	0.216	1
ID3	1050775	159	32	380681	123847	0	1	0	0	50	13	23411653	0.216	1
DDX3X	627364	NaN	54	2242956	571707	0	3	1	0	50	32	27050287	0.217	1
BRDT	311662	242	9	3219108	778728	0	3	0	0	50	11	25458099	0.217	1
TMCO4	668417	220	29	2047360	635687	0	4	1	0	50	22	22885646	0.217	1
BMP4	252916	645	-3	1303364	389821	0	2	0	0	50	10	22657146	0.217	1
ISX	234416	597	-76	788782	239468	0	1	0	0	50	37	35554600	0.217	1
IRX6	130838	706	-26	1414872	451059	0	3	2	0	17	9	8112664	0.217	1
PIK3C2B	482894	188	34	5356497	1543746	0	5	0	0	26	5	14580585	0.218	1
CCDC134	1384410	199	52	773244	205650	0	1	0	0	50	25	24081615	0.218	1
TRIM41	1034999	415	35	2135104	619235	0	3	2	0	50	15	19115853	0.218	1
RAB11FIP5	489748	460	18	2050102	661736	0	2	0	0	50	13	22701932	0.218	1
TAS2R10	408176	517	12	997174	269630	0	1	0	0	50	17	24443102	0.218	1
PLA2G4B	874211	259	40	2571082	752222	0	3	0	0	39	20	27662667	0.218	1
SPTB	584151	204	38	7738381	2121851	0	5	4	0	50	12	23546011	0.218	1
FAM171A2	NaN	NaN	NaN	2533151	906688	0	3	0	0	50	33	51800036	0.218	1
HPR	426658	372	14	1149355	310760	0	1	0	0	50	19	29659300	0.218	1
TPD52L3	355544	469	16	533319	159036	0	1	0	0	50	9	23801931	0.218	1
HOXC10	1257445	274	23	1105940	313045	0	2	0	0	27	18	16387106	0.219	1
TTC23L	245995	558	-4	1227045	316701	0	1	0	0	50	13	23327108	0.219	1
KRT8	1781225	288	27	1583505	446946	0	4	0	0	50	34	24220543	0.219	1
SNRNP70	2041001	200	41	1420356	430494	0	3	1	0	50	36	29931215	0.219	1
HECA	202042	674	13	1750767	503157	0	4	0	0	50	17	23418965	0.219	1
CNPY4	1299015	205	52	837681	215247	0	1	0	0	50	27	26755065	0.219	1
DLC1	73786	559	-28	5085496	1402076	0	4	2	0	48	19	24925237	0.219	1
BRMS1	1963418	182	55	1004943	255006	0	2	0	0	50	34	26938322	0.219	1
PAX4	411207	619	-7	1099085	359659	0	1	1	0	50	11	19317847	0.219	1
FLNA	2356905	NaN	27	8586116	2557372	0	20	6	0	28	31	21224908	0.219	1
METTL12	2425755	248	51	744910	251807	0	2	0	0	50	23	25683857	0.219	1
CLSTN1	614159	177	31	3264351	873327	0	4	0	0	10	0	4573199	0.219	1
TRIM63	748547	221	31	1206937	292937	0	2	0	0	50	11	22417678	0.219	1
NGEF	404109	215	33	2481967	668591	0	3	0	0	11	3	7197750	0.219	1
FAM71B	166999	1198	18	1925341	575363	0	3	0	0	50	15	24716845	0.219	1
SPOCD1	1213493	183	35	3864849	1222932	0	7	2	0	50	33	26581405	0.22	1
CCDC88B	1610483	257	51	4694761	1525466	0	4	0	0	9	3	9501944	0.22	1
NCK1	181954	195	20	1251266	319900	0	1	0	0	50	15	26188385	0.22	1
PPM1D	288701	328	15	1945906	573992	0	2	1	0	50	19	28996193	0.22	1
PGS1	980896	209	26	1790526	552513	0	3	0	0	50	27	27040233	0.22	1
MRS2	399209	465	7	1469712	411300	0	2	1	0	18	2	10007386	0.22	1
NKD1	307084	646	-6	1542832	443747	0	3	0	0	50	21	29775835	0.22	1
C1orf198	446793	592	12	1054756	313502	0	2	1	0	50	17	27899393	0.22	1
TMEM91	1193025	249	33	658537	196967	0	1	1	0	50	24	21199316	0.22	1
PRIMA1	311378	676	19	501329	154009	0	1	0	0	50	15	31767441	0.22	1
SIAH2	348288	544	27	1024594	317615	0	2	0	0	50	17	27038862	0.221	1
BCL2L12	1733181	195	36	1052471	358288	0	2	0	0	50	18	29157057	0.221	1
TMC1	395593	486	10	2607642	632031	0	3	1	0	50	10	25569150	0.221	1
OR13F1	146816	930	-33	1006771	306647	0	3	0	0	50	25	23050166	0.221	1
IRGQ	428891	209	-2	1857705	719775	0	3	2	0	50	25	27583149	0.221	1
ATP11A	585697	416	45	4081924	1092230	0	8	3	0	24	11	13754329	0.221	1
PYGL	388112	431	28	2843454	748566	0	2	0	0	50	12	29468274	0.221	1
KLF11	922437	234	42	1624635	504528	0	3	0	0	50	22	32500926	0.221	1
ARHGEF10L	375252	279	30	4189776	1228416	0	5	1	0	50	29	31605663	0.221	1
EIF1AD	3854361	208	57	570793	139385	0	2	0	0	50	34	27755438	0.222	1
MARVELD3	446645	530	10	1930368	614208	0	3	1	0	50	24	24972765	0.222	1
BAHD1	888588	192	47	2433068	812089	0	4	0	0	5	3	6333563	0.222	1
CPNE4	238347	974	8	1891980	483963	0	3	0	0	50	14	27227603	0.222	1
ZFP36L2	227876	208	47	1516326	525093	0	3	1	0	50	14	21763254	0.222	1
FAS	187494	375	39	1154839	276485	0	2	0	0	50	13	24253904	0.222	1
PIK3CG	171312	700	32	3604359	987120	0	6	1	0	9	4	7403857	0.222	1
NSL1	365714	364	26	1058869	255920	0	1	0	0	50	19	28948208	0.222	1
AHR	370010	410	2	2813749	733028	0	3	0	0	14	3	8208634	0.222	1
SGCD	48800	1181	3	1042417	294308	0	1	0	0	50	18	26096985	0.222	1
AOC2	1631295	190	28	2369545	763190	0	5	0	0	14	7	8263931	0.222	1
TCF23	1214097	238	50	674989	225758	0	2	0	0	50	30	29195445	0.222	1
ZNRF3	693562	326	-13	2670251	813460	0	5	0	0	50	17	25201722	0.223	1
CECR6	244431	574	-79	1718320	663107	0	3	1	0	50	37	35272631	0.223	1
OR6B1	222080	812	-11	984835	298421	0	2	0	0	50	17	25761090	0.223	1
ZSCAN22	1621097	406	-25	1581220	453344	0	2	1	0	50	21	25519794	0.223	1
OR2A12	222080	812	-11	984835	292937	0	2	0	0	50	17	25761090	0.223	1
TLE3	300053	417	28	2566969	716576	0	3	2	0	34	8	20915976	0.223	1
ZNF205	1626425	234	44	1792811	528292	0	6	2	0	47	34	25712648	0.223	1
DAPK1	141078	494	26	4693847	1323472	0	4	0	0	50	11	27476668	0.223	1
MAGI2	17425	1055	-24	4734063	1369629	0	4	0	0	50	23	37267436	0.224	1
MARK4	1318362	215	31	2244784	685043	0	6	1	0	50	36	23677170	0.224	1
ACTRT1	938	NaN	-35	1197340	353261	0	3	0	0	50	32	30952610	0.224	1
UST	169694	476	8	1351806	360573	0	2	0	0	50	12	26442934	0.224	1
OR5T2	10209	969	-40	1146156	327669	0	2	0	0	50	30	26099727	0.224	1
C10orf128	NaN	NaN	NaN	369256	99626	0	1	0	0	50	33	50992974	0.224	1
CARD17	NaN	NaN	NaN	369713	103282	0	1	0	0	50	33	50996630	0.224	1
GP6	1125216	432	-26	2055586	539717	0	4	2	0	21	13	13025414	0.224	1
MNT	752972	271	28	1799666	625633	0	3	0	0	50	32	29079367	0.224	1
SNCG	401785	164	45	435978	112422	0	1	0	0	50	11	21931887	0.224	1
OR6K3	175690	966	2	1007228	289738	0	2	0	0	50	18	27482152	0.225	1
PRR7	1038665	261	59	852305	284254	0	2	1	0	12	8	6551095	0.225	1
ZIC5	323784	500	35	2040505	696011	0	3	2	0	50	19	22762256	0.225	1
CACNA1E	111356	832	10	7503026	2089861	0	12	3	0	50	24	28334457	0.225	1
TMEM72	75634	905	25	885666	274200	0	1	0	0	50	22	28360506	0.225	1
AIRE	1153513	308	65	2053301	655795	0	4	0	0	20	5	9069622	0.225	1
PKLR	1574928	194	45	1843995	590901	0	4	1	0	50	35	26695655	0.225	1
KCNQ2	1314528	298	49	2886412	879725	0	6	1	0	19	16	15286650	0.225	1
ZNF625	1025728	728	-15	1012255	255920	0	2	0	0	50	20	30219125	0.225	1
CHRNB2	1896659	403	41	1609097	487162	0	5	1	0	50	27	22796531	0.225	1
C6orf223	1407986	199	47	853676	223930	0	2	0	0	50	24	29856267	0.225	1
N4BP3	821697	248	39	1703696	559825	0	4	0	0	50	27	30046379	0.225	1
KCNC4	532510	400	38	2202283	704237	0	4	0	0	50	18	26761920	0.226	1
TRIM5	134136	838	5	1880098	512297	0	3	0	0	50	15	24551868	0.226	1
S100A13	1555611	183	33	336809	84088	0	1	0	0	50	19	26542560	0.226	1
POU1F1	58819	470	-15	1057955	277399	0	1	0	0	50	20	30293616	0.226	1
WNK4	1633092	190	33	3938883	1279143	0	5	0	0	40	8	19506131	0.226	1
UNKL	1211641	215	40	1645657	502700	0	5	0	0	50	30	27366531	0.226	1
ST18	155128	793	-15	3497421	922683	0	4	0	0	15	2	10904477	0.226	1
FAM78B	320493	733	-12	835853	247237	0	3	1	0	17	5	6227996	0.227	1
GPR26	208204	808	17	1046073	357831	0	2	0	0	50	17	26973054	0.227	1
TMEM136	290558	173	28	496759	127046	0	1	0	0	50	15	31569560	0.227	1
ALAS2	245504	NaN	8	2011714	565766	0	3	1	0	50	18	29776292	0.227	1
ANKLE1	865138	212	38	1928997	648483	0	2	1	0	50	26	24216887	0.227	1
PPARA	536661	179	24	1545117	416784	0	1	0	0	50	13	29230634	0.227	1
CPA2	424934	212	30	1411673	376111	0	1	0	0	50	16	31035327	0.227	1
UQCRH	690472	205	31	323556	74034	0	1	0	0	50	16	22615559	0.227	1
ZNF90	NaN	NaN	NaN	2004859	487619	0	2	0	0	50	33	51380967	0.227	1
LTB	2517285	220	35	780556	246323	0	1	0	0	50	28	28016842	0.227	1
SCML2	82842	NaN	17	2331614	628375	0	3	1	0	50	20	24919753	0.227	1
POR	1063656	218	54	2250725	632488	0	4	1	0	50	29	28398894	0.227	1
EPYC	20238	574	-33	1067552	293851	0	1	0	0	50	18	27169564	0.228	1
COX7A2L	251919	375	16	376111	110594	0	1	0	0	50	15	24757518	0.228	1
GIMAP4	563029	671	24	1079891	288367	0	2	0	0	50	14	23250789	0.228	1
SLC20A1	613047	214	57	2203654	642542	0	3	0	0	21	18	15689724	0.228	1
FGD5	489640	490	39	4743660	1377855	0	7	2	0	50	23	29309695	0.228	1
GABRP	216977	618	19	1473825	389364	0	2	0	0	50	8	20746429	0.228	1
MMP11	637355	196	52	1568881	483506	0	4	0	0	50	27	26343765	0.228	1
PRKAB1	782827	498	17	903032	244495	0	2	0	0	50	17	23144765	0.229	1
SEMA3G	1078407	229	62	2510758	791981	0	4	1	0	9	1	4893556	0.229	1
KCNJ10	829863	386	17	1189571	376111	0	2	0	0	50	15	27435081	0.229	1
WNT2	331093	392	5	1189571	317158	0	2	1	0	50	15	27436909	0.229	1
TAX1BP3	504736	354	20	410386	120191	0	1	0	0	50	17	30032669	0.229	1
TMEM45B	632501	231	-2	916285	246323	0	2	0	0	3	2	3106229	0.229	1
DRD4	1774224	236	57	1273202	473452	0	3	1	0	50	22	22936830	0.229	1
KLHL20	440130	417	5	2005316	563938	0	1	0	0	50	7	24827896	0.229	1
ATP6V0A4	310803	385	7	2832943	735770	0	3	1	0	50	16	25584688	0.229	1
PTK2B	326685	491	30	3414247	904403	0	6	1	0	50	24	25600683	0.229	1
SYT8	916434	481	33	1276858	423182	0	2	1	0	45	21	20456691	0.23	1
CTSF	1343990	194	62	1601328	462027	0	2	0	0	50	20	25677002	0.23	1
NRG1	28018	952	-32	3921974	1123306	0	4	0	0	10	0	5297544	0.23	1
CACNG7	813774	360	-33	902575	257291	0	2	0	0	50	22	28789629	0.23	1
RCE1	1628594	187	29	1056584	341836	0	1	0	0	50	17	26261048	0.23	1
ACCSL	389604	680	1	1905233	511840	0	3	0	0	47	12	24032259	0.23	1
SMYD3	219137	939	-6	1453717	371084	0	2	1	0	50	21	23494827	0.23	1
LIAS	648710	177	43	1258121	333610	0	1	0	0	50	18	28392496	0.23	1
NNAT	790368	549	52	274200	85002	0	1	0	0	50	28	30881318	0.23	1
PMM2	401569	247	-2	849563	207478	0	2	0	0	50	27	32489501	0.23	1
C16orf72	401555	253	7	894349	257291	0	1	1	0	26	12	15557194	0.23	1
SEC61A1	817705	419	42	1559284	462941	0	2	0	0	50	22	24922495	0.231	1
OR5P3	103028	823	-1	979351	302534	0	2	0	0	50	20	28646588	0.231	1
HIRIP3	NaN	NaN	NaN	1826629	497216	0	3	0	0	50	33	51390564	0.231	1
CCNB3	45831	NaN	1	4594678	1207394	0	4	1	0	50	18	27469813	0.231	1
SESN1	385493	465	26	1857248	463855	0	2	0	0	50	10	30685265	0.231	1
C12orf77	251399	819	7	479850	137100	0	1	0	0	50	11	23747548	0.231	1
CASC1	255116	633	18	2641003	663107	0	2	0	0	50	12	26559469	0.231	1
RRM1	392720	601	31	2676192	684129	0	2	0	0	22	3	10888482	0.231	1
ABCC8	454503	598	14	5185122	1530036	0	7	3	0	50	18	26433337	0.231	1
PIGT	1037999	382	35	1865931	578562	0	3	2	0	50	21	22372435	0.231	1
PRKCG	831741	360	-41	2312420	651682	0	4	1	0	27	6	11390268	0.232	1
HOXD3	245316	874	13	1366887	425010	0	3	1	0	50	16	23072102	0.232	1
PAFAH1B3	792230	218	42	753136	233984	0	2	0	0	50	30	31464450	0.232	1
RYR3	140241	806	-13	16292964	4309053	0	9	1	0	20	2	15222670	0.232	1
OR10Q1	637499	828	-25	998545	323099	0	2	1	0	50	14	21355153	0.232	1
TEAD1	339042	432	-1	1449604	366971	0	2	0	0	50	12	27526024	0.232	1
PRM2	632841	308	37	338180	90943	0	1	0	0	50	20	28161711	0.232	1
B3GAT2	178636	733	7	1020024	331782	0	1	0	0	50	24	30982315	0.232	1
ACAP2	431673	561	43	2675278	649397	0	3	0	0	50	16	26348792	0.232	1
SAMD7	400118	622	17	1465599	411300	0	2	0	0	50	11	25953487	0.232	1
TOMM5	511883	338	34	340008	97341	0	1	0	0	50	20	25009325	0.232	1
LRIG1	82885	629	14	3546320	1054756	0	6	0	0	24	6	12324833	0.232	1
POMGNT1	908945	190	29	2218278	615579	0	3	0	0	50	28	32925479	0.232	1
TMEM165	235221	348	8	1037847	326298	0	2	0	0	50	15	23580743	0.233	1
TMEM59L	1397040	222	33	1115537	336352	0	3	0	0	50	29	28690003	0.233	1
MC2R	133238	815	-2	945990	279684	0	2	1	0	45	12	17886980	0.233	1
TCHHL1	527465	349	35	2924800	808433	0	4	0	0	50	21	27721163	0.233	1
KCNC2	175202	822	-31	2093517	652596	0	4	0	0	21	7	13787233	0.233	1
VIPR2	179290	348	-24	1457830	413585	0	2	0	0	50	14	31196191	0.233	1
ZBTB22	1456953	262	30	1946363	670876	0	5	0	0	13	5	6788278	0.233	1
TRIM14	484638	272	48	1428582	431865	0	3	2	0	32	13	15476305	0.234	1
MORC1	88595	1029	-12	3387741	814374	0	3	0	0	50	18	32899887	0.234	1
ZMAT4	42867	678	-14	777357	201537	0	4	1	0	8	6	4337387	0.234	1
COL1A1	1277832	210	26	4706643	1593102	0	6	3	0	50	33	30631339	0.234	1
CDH11	23628	1085	-56	2606271	726630	0	4	0	0	25	10	13062888	0.234	1
SP7	1701810	166	58	1341752	446032	0	3	0	0	50	22	26512398	0.234	1
CCL1	40425	871	-32	329497	83174	0	1	0	0	50	20	25632216	0.235	1
TMEM14A	531039	498	18	334981	98255	0	1	0	0	50	17	23783651	0.235	1
SLC35D3	177175	449	21	1279600	441005	0	3	0	0	50	21	24751577	0.235	1
CLCN7	1232935	209	37	2641003	805691	0	5	1	0	50	22	20963961	0.235	1
SLC9A3R1	983414	484	17	1154839	349148	0	3	1	0	50	23	25071020	0.235	1
CHMP7	490797	288	41	1488449	428209	0	2	1	0	50	9	22345015	0.235	1
CDH1	924096	240	30	2877272	836767	0	7	1	0	50	23	23321167	0.235	1
WDR91	464513	594	20	2460488	695554	0	3	0	0	50	13	19315105	0.236	1
DVL3	1453689	334	42	2350808	674989	0	6	0	0	50	36	33242637	0.236	1
OR51E2	207755	972	-1	1003115	322642	0	2	1	0	14	3	7596711	0.236	1
C16orf46	259514	284	8	1301536	373826	0	1	1	0	50	12	23900643	0.236	1
GAP43	43284	622	-2	924511	261404	0	1	1	0	50	20	26175132	0.236	1
MTX1	1801444	194	32	1476567	482592	0	3	0	0	50	18	25592000	0.236	1
POGK	258555	773	-7	1992977	543373	0	3	0	0	50	15	31226810	0.236	1
POU4F1	41876	1004	-1	1292396	440548	0	1	0	0	50	12	23087640	0.237	1
ZBTB37	443726	385	13	1689529	490361	0	2	1	0	50	29	35079320	0.237	1
ZNF146	923127	419	-26	973867	231242	0	1	0	0	50	21	27525110	0.237	1
ENTPD6	605543	305	-18	1620065	458371	0	2	0	0	50	25	28938154	0.237	1
FLAD1	1612870	224	35	2014913	631117	0	2	1	0	50	15	23733838	0.237	1
CDKN2C	290894	417	2	542916	163149	0	1	0	0	50	13	29324776	0.237	1
MYLIP	159273	596	27	1470169	397133	0	3	0	0	50	21	29055603	0.237	1
CRISP3	67784	1246	-2	848192	201994	0	1	1	0	26	10	12837587	0.237	1
OR10R2	177013	929	7	1053385	327212	0	2	0	0	50	17	26161879	0.237	1
SLC48A1	395089	320	14	472081	143498	0	1	0	0	50	17	29126438	0.237	1
FNDC3B	327135	466	25	3992352	1100913	0	4	0	0	50	10	30394613	0.237	1
GPR20	219865	239	41	1087203	394848	0	1	1	0	50	16	24293206	0.238	1
IDO1	11280	520	7	1350435	360573	0	1	0	0	50	16	28829845	0.238	1
MYLK2	1015946	241	37	1972412	548857	0	2	0	0	50	6	22056191	0.238	1
AZGP1	1584669	391	36	987120	261861	0	2	0	0	50	17	24284980	0.238	1
GGT6	1252775	318	22	1494847	556169	0	3	0	0	32	19	16303932	0.238	1
DEFB110	70183	1258	-7	395762	75862	0	1	0	0	50	18	25007497	0.238	1
PARP10	2580629	247	28	3182548	1092230	0	9	1	0	2	3	3162897	0.238	1
GP2	243266	848	-5	1788698	484420	0	4	2	0	12	7	7331194	0.238	1
C4orf48	NaN	NaN	NaN	404445	148068	0	1	0	0	50	33	51041416	0.238	1
SLC35E4	723012	330	56	1044702	404445	0	3	2	0	18	14	8952630	0.238	1
SH3RF2	396248	406	-7	2315162	731200	0	3	1	0	50	14	26513312	0.238	1
LCE1E	64902	818	18	387993	106938	0	1	0	0	50	20	26539818	0.238	1
FBXO4	113456	795	23	1317074	347320	0	1	0	0	50	15	24752491	0.239	1
TAF1C	582429	364	12	2735602	914000	0	2	1	0	50	23	30415635	0.239	1
CD2	697845	431	21	1160323	312131	0	2	0	0	50	18	30134580	0.239	1
GLCCI1	179344	405	24	1745283	547029	0	2	1	0	50	19	26013354	0.239	1
IL6R	1724679	319	39	1531864	446489	0	5	1	0	50	35	25310945	0.239	1
DCAF8	866729	355	27	1991149	534233	0	3	0	0	50	25	27906705	0.239	1
USHBP1	865138	212	38	2249811	711549	0	4	1	0	50	26	24216887	0.239	1
DUSP15	1015946	241	37	765018	238554	0	1	0	0	50	6	22056191	0.239	1
UBR5	504282	414	39	9283955	2553259	0	8	3	0	34	14	23414395	0.239	1
CLDN6	1443513	234	49	677274	237183	0	1	0	0	50	28	24330680	0.24	1
SLC4A5	1065336	272	45	3767508	1061154	0	6	1	0	50	30	31888546	0.24	1
VSIG1	193027	NaN	32	1390194	392106	0	2	0	0	50	30	30363994	0.24	1
ALOX5AP	381672	451	76	542002	148982	0	1	0	0	50	10	23677170	0.24	1
PSD4	630071	479	37	3420645	1009056	0	3	1	0	50	19	32293448	0.24	1
LY6G6F	2517236	193	20	964270	291566	0	2	1	0	17	2	6031029	0.24	1
TBCC	960153	187	36	1096800	333153	0	1	0	0	50	25	30567816	0.24	1
GGH	137738	789	-12	1086746	269173	0	2	0	0	50	19	29143347	0.241	1
S100PBP	1179496	180	20	1357747	366971	0	2	0	0	50	24	24302803	0.241	1
CPN1	1067171	188	51	1514041	417698	0	4	0	0	50	25	24792707	0.241	1
SERPINB10	133459	522	19	1338553	328583	0	2	0	0	50	13	26273844	0.241	1
NUAK2	664542	178	30	2005316	614665	0	4	0	0	50	16	21093292	0.241	1
FIGN	20376	586	-11	2400621	730743	0	3	1	0	50	16	30414264	0.241	1
[truncated: 16,864 more rows]

## Sheet: Suppl.Table6
Supplementary Table 6. Significantly mutated gene results by MuSiC
Gene	Indels	SNVs	Tot Muts	Covd Bps	Muts pMbp	P-value FCPT	P-value LRT	P-value CT	FDR FCPT	FDR LRT	FDR CT
NOTCH1	11	27	38	4566170	8.32	0	0	0	0	0	0
PIK3CA	3	23	26	2460969	10.56	0	0	0	0	0	0
RB1	17	11	28	2691102	10.4	0	0	0	0	0	0
TP53	124	309	433	2607468	166.06	0	0	0	0	0	0
BRCA1	8	14	22	5021608	4.38	2.05e-08	5.43e-10	9.43e-12	0.000117816	3.11e-06	5.41e-08
MYH9	2	21	23	4291886	5.36	1.97e-07	5.42e-07	2.07e-10	0.000943342	0.00172523	9.9e-07
TERT	0	16	16	2137983	7.48	3.42e-06	6.58e-09	5.79e-09	0.0140255	2.7e-05	2.37e-05
NF1	12	7	19	12833881	1.48	0.000179403	2.48e-09	2.73e-08	0.571498	1.18e-05	9.79e-05
EPHB3	6	4	10	2375678	4.21	0.000221503	4.2e-06	1.07e-06	0.635049	0.00750958	0.00340322
ZNF831	0	19	19	4522824	4.2	0.000178707	2.27e-06	1.33e-06	0.571498	0.00590372	0.00382527
FGFR4	0	12	12	2515547	4.77	0.00028032	1.1e-07	1.74e-06	0.730615	0.00039598	0.0045395
PIK3R1	9	5	14	7306765	1.92	0.000665047	9.74e-07	1.93e-06	1	0.00279338	0.00461953
CACNA1H	0	20	20	5363298	3.73	0.00042487	0.000196743	2.67e-06	0.937002	0.0863114	0.0058916
PLXNB2	2	15	17	3825998	4.44	0.000370905	0.000207041	3.58e-06	0.886154	0.0863114	0.00733967
KMT2C	3	21	24	10662526	2.25	0.000994725	6.39e-05	5.61e-06	1	0.0469543	0.0100604
KMT2D	5	23	28	20542964	1.36	0.0207897	0.000339029	5.61e-06	1	0.108	0.0100604
EDN2	1	4	5	533862	9.37	0.00215454	3.8e-06	8.04e-06	1	0.00750958	0.0135516
KNDC1	0	12	12	2950090	4.07	0.00102479	5.84e-05	1.02e-05	1	0.0464937	0.0163154
AHDC1	2	5	7	15758449	0.44	0.94968	3.78e-06	2.34e-05	1	0.00750958	0.0279067
CNTNAP5	1	10	11	2215040	4.97	0.0013622	0.000938376	2.15e-05	1	0.150297	0.0279067
GATA3	0	9	9	1078896	8.34	0.00224843	4.45e-06	2.24e-05	1	0.00750958	0.0279067
NOTCH2	4	11	15	4906920	3.06	0.00138781	0.000163631	2.02e-05	1	0.0852965	0.0279067
RYR1	0	26	26	8797566	2.96	0.00312685	0.000278054	2.17e-05	1	0.0996477	0.0279067
FER1L5	0	11	11	5160578	2.13	0.00553991	2.06e-05	4.38e-05	1	0.0226902	0.0482846
ADGRB3	0	9	9	2415996	3.73	0.0057158	0.000136684	0.000102928	1	0.0785216	0.0867925
CSMD2	1	17	18	6451370	2.79	0.00642458	0.000606853	9.73e-05	1	0.130816	0.0867925
GPR50	0	7	7	886381	7.9	0.0105568	0.000425282	0.000111265	1	0.117999	0.0911417
SPDEF	1	3	4	577927	6.92	0.0182857	7.93e-06	0.000124265	1	0.0115749	0.0989629
HIST1H4F	0	5	5	383750	13.03	0.0214673	0.000914742	0.000133897	1	0.149009	0.103752
OR52E4	0	4	4	456889	8.75	0.0291541	0.000207725	0.000142971	1	0.0863114	0.107868
RUFY4	0	7	7	1645630	4.25	0.0105242	0.000271429	0.000152634	1	0.0996477	0.112205
FAM83H	5	11	16	6391020	2.5	0.0347196	0.000518657	0.000161615	1	0.12422	0.115838
HIST1H4L	0	4	4	288824	13.85	0.0333875	0.00024476	0.000188399	1	0.0946885	0.124326
KDM6A	4	6	10	3323039	3.01	0.00866196	0.000148463	0.000190803	1	0.0799909	0.124326
SPATC1	0	7	7	1153712	6.07	0.0136147	0.000465126	0.000201041	1	0.117999	0.125301
AVPR1B	0	5	5	1072589	4.66	0.0207853	9.23e-06	0.000248596	1	0.012022	0.135741
CACNA1E	0	12	12	4003964	3	0.0107275	2.2e-05	0.000252894	1	0.0227854	0.135741
MATN4	0	8	8	1033476	7.74	0.0147382	6.94e-05	0.000233658	1	0.0497407	0.135741
METTL11B	0	4	4	578198	6.92	0.0319793	2.77e-05	0.000238646	1	0.0265006	0.135741
OR2W3	0	6	6	867386	6.92	0.0231275	0.000182939	0.000259532	1	0.0862059	0.135741
TMEM151A	0	11	11	1622051	6.78	0.010667	0.000356961	0.000249052	1	0.109744	0.135741
KIF13B	0	10	10	3158061	3.17	0.0128006	1.78e-05	0.000274123	1	0.0203752	0.140341
ARMC4	0	8	8	1661288	4.82	0.0159864	0.000675358	0.000314075	1	0.136995	0.155251
HIST1H2BH	0	6	6	852549	7.04	0.024326	0.000180714	0.000333715	1	0.0862059	0.156846
DSCAM	0	12	12	3345767	3.59	0.0116339	0.000413724	0.000342372	1	0.117999	0.158319
OR10K2	0	5	5	1289736	3.88	0.0341424	2.5e-05	0.000373571	1	0.0247102	0.170005
BCORL1	2	11	13	4211769	3.09	0.0127931	0.00169365	0.000386749	1	0.186758	0.173251
TULP1	0	7	7	1197592	5.85	0.0222944	0.000865526	0.000399527	1	0.147706	0.176222
CAD	1	10	11	4484583	2.45	0.021293	0.00022084	0.000441461	1	0.0888593	0.191768
HPCA	0	5	5	805154	6.21	0.037872	0.000288325	0.00048046	1	0.100653	0.199635
MCHR2	2	2	4	647693	6.18	0.0517064	0.000469199	0.000478986	1	0.117999	0.199635

## Sheet: Suppl.Table7
Supplementary Table 7. Germline mutations identified in known breast cancer genes in B-CAUSE data
id	gene	class	chr	hg38_position	aachange	rs(GATK)	dbSNP_Clinical-rs	Polyphen	ClinVar Germline Classification	Allele_Count_BCAUSE	Allele_Number_BCAUSE	African-Specific Variant	Allele Count_AFR_Database	Allele Number_AFR_Database	Database Allele Count	Database Allele Number	Database	p_AFR	Functional Study	PMID	Metric	Functional Consequence
17.41222976.A.G	BRCA1	missense	17	43070959	M1652T	rs80356968	rs80356968	-	Benign	1	924	N	0	74932	20	1614090	gnomAD	0.0119463	Findlay_Nature_2018	30209399	function scores	not damaging
17.41215926.C.G	BRCA1	missense	17	43063909	G1706A	rs80356860	rs80356860	possibly-damaging	Benign	1	924	N	0	75038	75	1614060	gnomAD	0.0425638	Findlay_Nature_2018	30209399	function scores	not damaging
16.68867247.G.A	CDH1	missense	16	68833344	V832M	rs35572355	rs35572355	probably-damaging	Benign	1	924	N	4	75042	236	1614154	gnomAD	0.0593566
17.41244952.G.A	BRCA1	missense	17	43092935	R866C	.	rs41286300	-	Benign	1	924	N	4	75032	313	1613668	gnomAD	0.0593642
13.32912060.C.T	BRCA2	missense	13	32337923	R1190W	rs80358604	rs80358604	-	Benign	1	924	N	5	74898	95	1613918	gnomAD	0.0709291
17.41243725.T.C	BRCA1	missense	17	43091708	I1275V	rs80357280	rs80357280	benign	Benign	1	924	N	0	75072	128	1614218	gnomAD	0.071164
16.68856041.G.A	CDH1	missense	16	68822138	A617T	rs33935154	rs33935154	benign	Benign	32	924	N	3450	74998	4071	1614086	gnomAD	0.112852
13.32914260.A.C	BRCA2	missense	13	32340123	D1923A	.	rs45491005	possibly-damaging	Benign	6	924	N	248	74992	257	1613272	gnomAD	0.136178
13.32906766.C.T	BRCA2	missense	13	32332629	S384F	.	rs41293475	possibly-damaging	Benign	1	924	N	11	75046	2072	1614058	gnomAD	0.136583
17.41249283.C.T	BRCA1	missense	17	43097266	V191I	rs80357090	rs80357090	benign	Benign	1	924	N	13	74986	162	1613640	gnomAD	0.157577
11.108143299.A.G	ATM	missense	11	108272572	M1040V	rs3092857	rs3092857	benign	Benign	28	924	N	2979	75024	3384	1613784	gnomAD	0.173396
11.108098576.C.G	ATM	missense	11	108227849	S49C	rs1800054	rs1800054	possibly-damaging	Benign	4	924	N	177	75010	17780	1613258	gnomAD	0.17998
13.32918706.A.G	BRCA2	missense	13	32344569	I2285V	rs56272235	rs56272235	probably-damaging	Benign	1	924	N	0	73072	363	1545204	gnomAD	0.195573
13.32914712.C.A	BRCA2	missense	13	32340575	H2074N	rs34309943	rs34309943	possibly-damaging	Benign	4	924	N	639	74882	743	1612008	gnomAD	0.205185
17.41244526.T.C	BRCA1	missense	17	43092509	M1008V	.	rs56321129	benign	Benign	5	924	N	224	75050	265	1614064	gnomAD	0.208991
13.32893271.A.G	BRCA2	missense	13	32319134	Y42C	.	rs4987046	benign	Benign	1	924	N	26	75022	3341	1613770	gnomAD	0.281485
13.32937488.G.T	BRCA2	missense	13	32363351	A2717S	.	rs28897747	possibly-damaging	Benign	1	924	N	33	75026	2248	1614110	gnomAD	0.340497	Huang_Nature_2025	39779857	function scores	not damaging
13.32914202.C.G	BRCA2	missense	13	32340065	L1904V	rs55875643	rs55875643	benign	Benign	1	924	N	46	75046	81	1613764	gnomAD	0.437479
17.41226488.C.A	BRCA1	missense	17	43074471	S1512I	.	rs1800744	benign	Benign	1	924	N	49	75028	4969	1614128	gnomAD	0.457847
17.41245027.G.A	BRCA1	missense	17	43093010	R841W	rs1800709	rs1800709	benign	Benign	1	924	N	49	75014	4110	1613768	gnomAD	0.457909
13.32954261.G.A	BRCA2	missense	13	32380124	V3079I	.	rs55933907	possibly-damaging	Benign	1	924	N	209	74948	293	1613262	gnomAD	0.527439	Huang_Nature_2025	39779857	function scores	not damaging
13.32906655.A.G	BRCA2	missense	13	32332518	Q347R	rs55800493	rs55800493	benign	Benign	4	924	N	257	74910	287	1611792	gnomAD	0.56492
17.41245699.TAGA.T	BRCA1	MNV	17	43093682		rs80358329	rs80358329_17.41245699.TAGA.T	unknown_17.41245699.TAGA.T	Benign	2	924	N	293	75060	342	1614142	gnomAD	0.593215
13.32972771.C.T	BRCA2	missense	13	32398634	T3374I	rs56309455	rs56309455	probably-damaging	Benign	1	924	N	170	75046	201	1614182	gnomAD	0.727868
17.41244429.C.T	BRCA1	missense	17	43092412	S1040N	rs4986852	rs4986852	benign	Benign	3	924	N	326	75004	31073	1613846	gnomAD	0.803009
17.41223240.A.G	BRCA1	missense	17	43071223	L1564P	rs56119278	rs56119278	possibly-damaging	Benign	1	924	N	161	75050	168	1614174	gnomAD	1
13.32911295.G.A	BRCA2	missense	13	32337158	D935N	rs28897716	rs28897716	probably-damaging	Benign/Likely benign	1	924	N	20	75036	1865	1613826	gnomAD	0.226671
16.23635370.C.T	PALB2	missense	16	23624049	V932M	rs45624036	rs45624036	probably-damaging	Benign/Likely benign	2	924	N	78	74848	7623	1607918	gnomAD	0.255183
17.41246121.T.C	BRCA1	missense	17	43094104	H476R	rs55720177	rs55720177	benign	Benign/Likely benign	2	924	N	167	75056	194	1614134	gnomAD	1
13.32911943.A.G	BRCA2	missense	13	32337806	I1151V	rs80358591	rs80358591	-	Conflicting classifications of pathogenicity	2	924	N	2	74932	4	1613996	gnomAD	0.000874958
11.108181014.A.G	ATM	missense	11	108310287	K1964E	rs201963507	-	-	Conflicting classifications of pathogenicity	2	924	N	2	74920	122	1613438	gnomAD	0.000875233
13.32972842.C.T	BRCA2	nonsense	13	32398705	Q3398*	.	-	-	Conflicting classifications of pathogenicity	1	924	N	0	98816.3	1	1643958	RGC	0.00112317
17.7574011.T.C	TP53	missense	17	7670693	E339G	.	-	-	Conflicting classifications of pathogenicity	1	924	N	0	75002	2	1613964	gnomAD	0.00171555
16.23646650.G.A	PALB2	missense	16	23635329	A406V	.	-	-	Conflicting classifications of pathogenicity	1	924	N	0	75016	4	1613940	gnomAD	0.00285765
17.29554278.G.A	NF1	missense	17	31227260	R765H	rs199474777	rs199474777	-	Conflicting classifications of pathogenicity	1	924	N	0	74982	27	1613622	gnomAD	0.0159013
13.32913123.A.G	BRCA2	missense	13	32338986	N1544S	.	-	-	Conflicting classifications of pathogenicity	1	924	N	0.83	98816.3	4	1643956	RGC	0.0184424
17.29556380.A.G	NF1	missense	17	31229362	N916S	.	-	-	Conflicting classifications of pathogenicity	1	924	N	1	74918	92	1613808	gnomAD	0.0242182
17.41245210.G.C	BRCA1	missense	17	43093193	Q780E	.	-	-	Conflicting classifications of pathogenicity	1	924	N	1	74856	19	1613642	gnomAD	0.0242379
13.32911821.A.C	BRCA2	missense	13	32337684	E1110A	.	-	-	Conflicting classifications of pathogenicity	1	924	Y	1	74108	1	1598748	gnomAD	0.024478
13.32915006.T.G	BRCA2	missense	13	32340869	S2172A	.	-	-	Conflicting classifications of pathogenicity	1	924	Y	1	73914	1	1600798	gnomAD	0.0245411
16.23641731.A.G	PALB2	missense	16	23630410	S582P	.	-	-	Conflicting classifications of pathogenicity	1	924	Y	2	74944	2	1614012	gnomAD	0.0360944
17.7578531.C.T	TP53	missense	17	7675213	M133I	.	-	-	Conflicting classifications of pathogenicity	1	924	N	3	75034	4	1614074	gnomAD	0.0477787	Funk_NatGen_2025	39774325	regularized fitness scores	not damaging
13.32893318.G.A	BRCA2	missense	13	32319181	E58K	.	-	-	Conflicting classifications of pathogenicity	1	924	N	3	74854	25	1613746	gnomAD	0.0478901
11.108198394.C.T	ATM	missense	11	108327667	T2333I	rs150503164	-	-	Conflicting classifications of pathogenicity	3	924	N	66	74908	69	1613754	gnomAD	0.0522922
22.29121015.C.T	CHEK2	missense	22	28725027	R181H	rs121908701	rs121908701	benign	Conflicting classifications of pathogenicity	1	924	N	7	75008	85	1613934	gnomAD	0.0933075	McCarthy-Leo_PLoSGen_2024	39146382	rad53 complementation score	not damaging
17.41246856.G.A	BRCA1	missense	17	43094839	T231M	.	rs80357001	-	Conflicting classifications of pathogenicity	1	924	N	7	74760	86	1612488	gnomAD	0.0936003
17.41245030.T.C	BRCA1	missense	17	43093013	S840G	.	-	benign	Conflicting classifications of pathogenicity	1	924	Y	8	74948	8	1613818	gnomAD	0.104421
13.32915295.G.A	BRCA2	missense	13	32341158	R2268K	.	rs80358906	probably-damaging	Conflicting classifications of pathogenicity	2	924	N	46	74910	50	1613748	gnomAD	0.116058
17.41245746.T.C	BRCA1	missense	17	43093729	H601R	rs371631805	-	benign	Conflicting classifications of pathogenicity	1	924	N	10	74942	14	1613960	gnomAD	0.126113
13.32893282.C.T	BRCA2	missense	13	32319145	P46S	.	rs80358425	-	Conflicting classifications of pathogenicity	1	924	N	11	74988	13	1613768	gnomAD	0.136681
11.108198394.C.A	ATM	missense	11	108327667	T2333K	rs150503164	-	benign	Conflicting classifications of pathogenicity	3	924	N	102	74908	117	1613754	gnomAD	0.137043
17.29653259.G.A	NF1	missense	17	31326241	V1753I	rs148540952	-	probably-damaging	Conflicting classifications of pathogenicity	1	924	N	16	74904	18	1608462	gnomAD	0.188156
13.32914617.A.G	BRCA2	missense	13	32340480	Q2042R	.	rs80358852	possibly-damaging	Conflicting classifications of pathogenicity	1	924	N	19	74916	23	1613516	gnomAD	0.217451
11.108204673.T.C	ATM	missense	11	108333946	V2663A	rs377648506	-	benign	Conflicting classifications of pathogenicity	1	924	N	26	74980	34	1611164	gnomAD	0.281617
13.32910725.A.G	BRCA2	missense	13	32336588	K745E	rs374691587	-	benign	Conflicting classifications of pathogenicity	1	924	N	29	75064	35	1614142	gnomAD	0.30726
13.32912345.GAAA.G	BRCA2	MNV	13	32338208		.	rs80359407_13.32912345.GAAA.G	unknown_13.32912345.GAAA.G	Conflicting classifications of pathogenicity	2	924	N	87	71868	113	1544016	gnomAD	0.312169
17.41246854.C.T	BRCA1	missense	17	43094837	D232N	rs55975699	rs55975699	-	Conflicting classifications of pathogenicity	1	924	Y	32	74814	32	1612896	gnomAD	0.33313
16.23646303.G.A	PALB2	missense	16	23634982	P522S	rs373876101	-	benign	Conflicting classifications of pathogenicity	1	924	N	38	75042	44	1614152	gnomAD	0.379605
13.32893321.C.G	BRCA2	missense	13	32319184	P59A	rs56091799	rs56091799	possibly-damaging	Conflicting classifications of pathogenicity	1	924	N	259	75036	297	1614038	gnomAD	0.385479
22.29130456.G.A	CHEK2	missense	22	28734468	P85L	rs17883862	rs17883862	possibly-damaging	Conflicting classifications of pathogenicity	8	924	N	536	75018	881	1613706	gnomAD	0.552114	McCarthy-Leo_PLoSGen_2024	39146382	rad53 complementation score	damaging
10.89624062.C.G	PTEN	missense	10	87864305	R119G	rs575260016	-	-	Conflicting classifications of pathogenicity	9	924	N	505	57944	556	725104	gnomAD	0.719131
13.32930633.C.T	BRCA2	missense	13	32356496	R2502C	rs55716624	rs55716624	benign	Conflicting classifications of pathogenicity	3	924	N	222	75038	280	1614150	gnomAD	0.756433	Huang_Nature_2025	39779857	function scores	not damaging
17.41201196.A.G	BRCA1	missense	17	43049179	M1783T	.	rs55808233	unknown	Conflicting classifications of pathogenicity	1	924	N	125	75040	150	1614158	gnomAD	1	Findlay_Nature_2018	30209399	function scores	not damaging
17.41245180.T.C	BRCA1	missense	17	43093163	T790A	rs41286298	rs41286298	possibly-damaging	Conflicting classifications of pathogenicity	1	924	N	100	75000	113	1613726	gnomAD	1
16.68842333.G.A	CDH1	missense	16	68808430	V132I	rs142498771	-	benign	Likely benign	2	924	N	33	74992	66	1614022	gnomAD	0.0676299
10.89624062.C.T	PTEN	missense	10	87864305	R119C	rs575260016	-	-	not reported in ClinVar	3	924				1	150899	TOPMed	8.95e-07
17.41197724.T.TCC	BRCA1	frameshift	17	43045707		.	-	-	not reported in ClinVar	1	924	N	0	75016	1	1613854	gnomAD	0.0011441
17.41197722.T.TAGG	BRCA1	MNV	17	43045705		.	-	-	not reported in ClinVar	1	924	N	0	74980	1	1613442	gnomAD	0.0011444
17.41243775.TC.T	BRCA1	frameshift	17	43091758		.	-	-	not reported in ClinVar	1	924	Y	1	159634	1	829570	All_of_Us	0.0114768
10.89623930.G.A	PTEN	missense	10	87864173	A75T	.	-	-	not reported in ClinVar	1	924	N	1	53168	3	567678	gnomAD	0.0338725
10.89623857.CGGCT.C	PTEN	MNV	10	87864100		.	-	-	not reported in ClinVar	1	924	N	41	6214	1974	295854	gnomAD	0.0365593
17.41246393.C.A	BRCA1	missense	17	43094376	W385C	.	-	-	not reported in ClinVar	1	924	N	3.77	98816.3	4	1643958	RGC	0.045471
17.41276044.ACT.A	BRCA1	frameshift	17	43124027		.	rs80357713_17.41276044.ACT.A	-	Pathogenic	3	924	N	0	74854	191	1612084	gnomAD	0.000206905
17.41209095.G.A	BRCA1	nonsense	17	43057078	R1751*	.	rs80357123	-	Pathogenic	2	924	N	1	74904	6	1613918	gnomAD	0.000441374	Findlay_Nature_2018	30209399	function scores	damaging
13.32914102.CAGTAA.C	BRCA2	frameshift	13	32339965		.	rs80359525_13.32914102.CAGTAA.C	-	Pathogenic	2	924	N	3	74696	4	1610278	gnomAD	0.0014554
13.32906915.AAAAG.A	BRCA2	frameshift	13	32332778		rs80359280	rs80359280_13.32906916.AAAGA.A|rs80359279_13.32906915.AAAAG.A	unknown_13.32906915.AAAAG.A	Pathogenic	2	924	N	4	74340	13	1607776	gnomAD	0.00218561
16.23641354.AG.A	PALB2	frameshift	16	23630033		.	-	-	Pathogenic	2	924	Y	5	74920	5	1614076	gnomAD	0.00298966
17.41246723.G.GCCACATGGCT	BRCA1	frameshift	17	43094706		.	-	-	Pathogenic	2	924	N	5	74760	9	1612180	gnomAD	0.00300206
17.41246565.CAT.C	BRCA1	frameshift	17	43094548		rs80357772	rs80357772_17.41246565.CAT.C	-	Pathogenic	1	924	N	0	75060	5	1614190	gnomAD	0.00342767
13.32911052.AAC.A	BRCA2	frameshift	13	32336915		.	rs80359334_13.32911053.ACA.A	-	Pathogenic	1	924	N	0	159634	3	829570	All_of_Us	0.00444295
13.32900634.A.G	BRCA2	splice	13	32326497	c.517-2A>G)	rs81002858	rs81002858	-	Pathogenic	1	924	N	0	74738	14	1598948	gnomAD	0.00862829
13.32906804.C.CTTAG	BRCA2	frameshift	13	32332667		.	-	-	Pathogenic	1	924	N	0	75050	17	1614018	gnomAD	0.0102489
16.68842595.G.C	CDH1	splice	16	68808692	c.532-1G>C)	.	-	-	Pathogenic	1	924	Y	1	75048	1	1614124	gnomAD	0.024177
17.41246077.G.A	BRCA1	nonsense	17	43094060	Q491*	rs62625303	rs62625303	-	Pathogenic	1	924	Y	1	75038	1	1614078	gnomAD	0.0241801
13.32907415.T.A	BRCA2	nonsense	13	32333278	Y600*	.	rs80358464	-	Pathogenic	1	924	Y	1	74112	1	1604984	gnomAD	0.0244767
13.32912459.A.T	BRCA2	nonsense	13	32338322	K1323*	.	rs80358648	-	Pathogenic	1	924	Y	1	73698	1	1587958	gnomAD	0.0246117
17.41234420.C.T	BRCA1	splice	17	43082403	c.4357+1G>A	rs80358027	rs80358027	-	Pathogenic	1	924	N	2	75026	3	1613594	gnomAD	0.0360559
17.41226420.C.A	BRCA1	nonsense	17	43074403	E1535*	rs80357366	rs80357366	-	Pathogenic	1	924	Y	2	74932	2	1614034	gnomAD	0.0361001
16.23647416.G.A	PALB2	nonsense	16	23636095	Q151*	.	-	-	Pathogenic	1	924	N	2.77	98816.3	3	1643958	RGC	0.0365448
13.32912171.CTG.C	BRCA2	frameshift	13	32338034		.	rs80359395_13.32912171.CTG.C	-	Pathogenic	1	924	N	3	74788	30	1611868	gnomAD	0.0479311
17.41258495.A.C	BRCA1	missense	17	43106478	C64G	.	rs80357064	-	Pathogenic	1	924	Y	3	74672	3	1602342	gnomAD	0.0480033	Findlay_Nature_2018	30209399	function scores	damaging
13.32912702.TC.T	BRCA2	frameshift	13	32338565		.	-	-	Pathogenic	1	924	Y	3	74102	3	1596418	gnomAD	0.0483613
13.32903604.CTG.C	BRCA2	frameshift	13	32329467		rs80359604	rs80359604_13.32903605.TGT.T	-	Pathogenic	1	924	N	5	74578	41	1597642	gnomAD	0.0712206
16.23619211.GT.G	PALB2	frameshift	16	23607890		rs180177135	rs180177135_16.23619211.GT.G	-	Pathogenic	1	924	Y	6	74904	6	1613894	gnomAD	0.0822458
17.41215378.G.A	BRCA1	missense	17	43063361	S1722F	.	rs80357104	-	Pathogenic/Likely pathogenic	1	924	N	0	74946	1	1611462	gnomAD	0.0011458	Findlay_Nature_2018	30209399	function scores	damaging
13.32937516.A.G	BRCA2	missense	13	32363379	Y2726C	rs80359064	rs80359064	probably-damaging	Pathogenic/Likely pathogenic	1	924	N	0	74936	5	1614094	gnomAD	0.00342788	Huang_Nature_2025	39779857	function scores	damaging
16.23641062.CAG.C	PALB2	frameshift	16	23629741		.	-	-	Pathogenic/Likely pathogenic	1	924	N	2	74926	7	1614064	gnomAD	0.0361029
11.108117805.T.C	ATM	missense	11	108247078	I339T	.	-	-	Uncertain significance	1	924	N	0	75034	1	1613946	gnomAD	0.00114404
17.29559797.C.T	NF1	missense	17	31232779	R1132C	.	-	-	Uncertain significance	1	924	N	0	74802	15	1613634	gnomAD	0.00911753
17.41243777.C.G	BRCA1	missense	17	43091760	E1257D	.	-	-	Uncertain significance	1	924	Y	1	159634	1	829570	All_of_Us	0.0114768
17.29670037.A.G	NF1	missense	17	31343019	E2358G	.	-	-	Uncertain significance	1	924	Y	1	159634	1	829570	All_of_Us	0.0114768
13.32936719.A.G	BRCA2	missense	13	32362582	N2622S	rs142899125	-	probably-damaging	Uncertain significance	2	924	N	16	75036	17	1614152	gnomAD	0.0198781	Huang_Nature_2025	39779857	function scores	damaging
11.108160470.G.T	ATM	missense	11	108289743	A1460S	.	-	-	Uncertain significance	1	924	Y	1	75050	1	1613730	gnomAD	0.0241764
11.108173721.T.C	ATM	missense	11	108302994	C1821R	.	-	-	Uncertain significance	1	924	N	1	75020	3	1613358	gnomAD	0.0241858
17.29533334.C.T	NF1	missense	17	31206316	T446I	.	-	-	Uncertain significance	1	924	N	1	74998	2	1613854	gnomAD	0.0241928
13.32900681.G.A	BRCA2	missense	13	32326544	V188M	.	-	-	Uncertain significance	1	924	Y	1	74942	1	1613916	gnomAD	0.0242106
16.68842695.A.G	CDH1	missense	16	68808792	T211A	.	-	-	Uncertain significance	1	924	Y	1	74928	1	1614068	gnomAD	0.024215
13.32912320.AAATCAT.A	BRCA2	MNV	13	32338183		.	-	-	Uncertain significance	1	924	Y	1	72864	1	1568880	gnomAD	0.0248881
16.68855975.C.T	CDH1	missense	16	68822072	P595S	.	-	-	Uncertain significance	1	924	N	2	74920	12	1614048	gnomAD	0.0361057
22.29091173.C.A	CHEK2	missense	22	28695185	Q439H	.	-	-	Uncertain significance	1	924	Y	2	74884	2	1613468	gnomAD	0.0361227	McCarthy-Leo_PLoSGen_2024	39146382	rad53 complementation score	damaging
13.32953923.A.G	BRCA2	missense	13	32379786	Y2997C	.	-	-	Uncertain significance	1	924	N	2.89	98814.5	3	1643938	RGC	0.0365455	Huang_Nature_2025	39779857	function scores	not damaging
13.32921017.A.G	BRCA2	missense	13	32346880	T2331A	rs80358926	rs80358926	-	Uncertain significance	1	924	N	3	74864	4	1609118	gnomAD	0.0478839
16.23649273.G.T	PALB2	missense	16	23637952	R37S	rs200048921	-	probably-damaging	Uncertain significance	1	924	N	12	74864	16	1612736	gnomAD	0.147414
11.108202207.C.T	ATM	missense	11	108331480	P2518S	.	-	possibly-damaging	Uncertain significance	1	924	N	36	74676	48	1612666	gnomAD	0.365627
11.108199902.C.G	ATM	missense	11	108329175	A2415G	rs370567994	-	possibly-damaging	Uncertain significance	1	924	N	37	74886	39	1613872	gnomAD	0.372567
13.32920999.GT.G	BRCA2	frameshift	13	32346862	NA	.	-	-		1	924
13.32953513.TAAGA.T	BRCA2	frameshift	13	32379376	NA	.	-	-		1	924
16.23647347.TC.T	PALB2	frameshift	16	23636026	NA	.	-	-		1	924
17.41267760.A.C	BRCA1	missense	17	43115743	C39W	.	-	-		1	924								Findlay_Nature_2018	30209399	function scores	damaging
17.29556296.A.G	NF1	missense	17	31229278	D888G	.	-	-		1	924
16.23641568.T.C	PALB2	missense	16	23630247	E636G	.	-	-		1	924
17.41201157.G.T	BRCA1	nonsense	17	43049140	S1796*	rs80357055	rs80357055	-		1	924								Findlay_Nature_2018	30209399	function scores	damaging
17.41228600.G.T	BRCA1	nonsense	17	43076583	Y1463*	rs80356997	rs80356997	-		1	924
13.32953974.C.G	BRCA2	nonsense	13	32379837	S3014*	.	-	-		1	924

## Sheet: Suppl.Table8
Supplementary Table 8. Associations of mutational signature-based triple-negative breast cancer subtype with overall survival
	unadjusted HR (95% CI)	unadjusted p-value	adjusted HR (95% CI)1	adjusted p-value
SBS1&5 (aging)2
Low (n=112)	1		1
Medium (n=106)	1.07 (0.63-1.80)	0.81	0.82 (0.48-1.40)	0.79
High (n=104)	1.97 (1.24-3.13)	0.004	1.56 (0.92-2.22)	0.09
SBS3 (HRD)3
Low (n=150)	1		1
Medium (n=88)	0.88 (0.56-1.39)	0.6	1.11 (0.69-1.79)	0.66
High (n=84)	0.55 (0.33-0.92)	0.02	0.64 (0.37-1.10)	0.1
Combined SBS subtype
Subtype 1 (low aging, high HRD) (n=71)	1		1
Subtype 2 (low aging, low HRD) (n=147)	1.41 (0.79-2.50)	0.25	1.19 (0.64-2.18)	0.58
Subtype 3 (high aging, low HRD) (n=91)	2.63 (1.47-4.69)	0.001	1.96 (1.05-3.64)	0.03
Subtype 4 (high aging, high HRD) (n=13)	1.30 (0.43-3.88)	0.64	1.26 (0.41-3.84)	0.69

## Sheet: Suppl.Table9
Supplementary Table 9. Comparisons of mutation frequency of known cancer genes across African American, Asian, and non-Hispanic White TNBC patients
Gene	Freq_AA	Freq_NHW	Freq_Asian	P_AA_vs_NHW	P_AA_vs_Asian	P_NHW_vs_AA	FDR_AA_vs_NHW	FDR_AA_vs_Asian	FDR_NHW_vs_Asian
TP53	0.9329	0.75	0.776173	7.84e-15	1.04e-09	0.449767	7.76e-13	1.03e-07	0.994402
NOTCH1	0.0714286	0.0352349	0.0180505	0.0119952	0.00262577	0.239476	0.117308	0.0433253	0.994402
RB1	0.0670996	0.0620805	0.0469314	0.83852	0.336545	0.459256	1	0.9255	0.994402
PIK3CA	0.0541126	0.147651	0.191336	1.71e-06	8.74e-09	0.125121	8.46e-05	4.33e-07	0.994402
PTEN	0.0541126	0.0637584	0.0830325	0.598468	0.164503	0.369686	0.978026	0.651432	0.994402
KMT2C	0.0519481	0.0604027	0.0758123	0.648598	0.248355	0.477328	0.992921	0.878114	0.994402
BRCA1	0.0454545	0.0486577	0.0180505	0.922355	0.0799268	0.0468521	1	0.527517	0.77306
NF1	0.0454545	0.0402685	0.0433213	0.794089	1	0.977441	1	1	1
ARID1A	0.038961	0.0285235	0.0180505	0.442373	0.171995	0.492141	0.84722	0.654902	0.994402
CIC	0.038961	0.0131148	0.0288809	0.0451279	0.607425	0.24501	0.268576	1	0.994402
SPEN	0.038961	0.0131148	0.0361011	0.0451279	1	0.10223	0.268576	1	0.994402
GNAS	0.0367965	0.0169492	0.0144404	0.167188	0.107669	1	0.55172	0.571233	1
TERT	0.0367965	0.00847458	0.00722022	0.0281239	0.0147082	1	0.232022	0.145611	1
AXIN1	0.034632	0.00655738	0.0108303	0.0130342	0.0551027	0.672756	0.117308	0.409881	1
CREBBP	0.034632	0.0557377	0.0144404	0.21944	0.157997	0.00750459	0.647023	0.651432	0.262714
RYR2	0.0324675	0.0838926	0.0722022	0.000881676	0.0224419	0.646894	0.0131908	0.201977	1
PIK3R1	0.030303	0.033557	0.0541516	0.902962	0.155432	0.208274	1	0.651432	0.994402
USH2A	0.0281385	0.0771812	0.0144404	0.000923617	0.312866	6.59e-05	0.0131908	0.9255	0.0065241
NOTCH2	0.0281385	0.0229508	0.0397112	0.833861	0.519069	0.354072	1	1	0.994402
BRCA2	0.0238095	0.0268456	0.0144404	0.909192	0.434088	0.334352	1	1	0.994402
ERBB2	0.0238095	0.0251678	0.0252708	1	1	1	1	1	1
GATA3	0.021645	0.0056926	0.0108303	0.046119	0.390002	0.420086	0.268576	0.965254	0.994402
KDM6A	0.021645	0.0201342	0.00722022	1	0.227455	0.246338	1	0.834003	0.994402
APC	0.0194805	0.0251678	0.0288809	0.683238	0.56752	0.926862	1	1	1
CUX1	0.0194805	0.00847458	0.0144404	0.349499	0.775815	0.69169	0.835194	1	1
FGFR2	0.0194805	0.00423729	0.00361011	0.176987	0.0998215	1	0.565218	0.571233	1
ARID1B	0.017316	0.0385906	0.00722022	0.0641254	0.335245	0.00796103	0.317421	0.9255	0.262714
CCND1	0.017316	0	0.00722022	0.0566433	0.335245	0.502223	0.311538	0.9255	0.994402
CDH1	0.017316	0.0167785	0.0144404	1	1	1	1	1	1
MLH1	0.017316	0.00983607	0.00722022	0.540203	0.335245	1	0.978026	0.9255	1
ATP2B2	0.0151515	0.00983607	0.0144404	0.747553	1	0.713793	1	1	1
BCOR	0.0151515	0.0196721	0.0252708	0.850166	0.485128	0.860579	1	1	1
FGFR1	0.0151515	0.00655738	0.00722022	0.330208	0.495644	1	0.835194	1	1
NF2	0.0151515	0.00948767	0.00361011	0.602622	0.269788	0.670123	0.978026	0.8903	1
SMARCA4	0.0151515	0.0262295	0.0108303	0.413379	0.750827	0.228128	0.835194	1	0.994402
ATM	0.012987	0.0262295	0.0144404	0.286753	1	0.38948	0.767259	1	0.994402
IGF1R	0.012987	0.00423729	0.00722022	0.432942	0.716832	1	0.84722	1	1
MYC	0.012987	0.00655738	0.00361011	0.488074	0.265636	1	0.911685	0.8903	1
RUNX1	0.012987	0.0167785	0.0108303	0.804725	1	0.764798	1	1	1
USP9X	0.012987	0.0302013	0.0144404	0.0975229	1	0.245053	0.402282	1	0.994402
BAP1	0.0108225	0.0285235	0.00361011	0.074422	0.418759	0.0182065	0.336338	1	0.45061
DNMT3A	0.0108225	0.00327869	0.00722022	0.410997	0.717141	0.607131	0.835194	1	1
FBXW7	0.0108225	0.0251678	0.0144404	0.141085	0.734458	0.4553	0.51731	1	0.994402
AFF2	0.00865801	0.0134228	0.0108303	0.566664	1	1	0.978026	1	1
CBFB	0.00865801	0.00503356	0.0108303	0.70555	1	0.388332	1	1	0.994402
DCAF4L2	0.00865801	0.0100671	0.0108303	1	1	1	1	1	1
ERBB3	0.00865801	0.0151007	0.0144404	0.409687	0.481545	1	0.835194	1	1
GPS2	0.00865801	0.00503356	0.00722022	0.70555	1	0.654883	1	1	1
PTPRD	0.00865801	0.0251678	0.0108303	0.0600567	1	0.206392	0.312927	1	0.994402
SLC16A8	0.00865801	0.00423729	0	0.667311	0.302815	0.460039	1	0.9255	0.994402
STK11	0.00865801	0.0151803	0.0108303	0.397324	1	0.756608	0.835194	1	1
TBX3	0.00865801	0.0100671	0.00361011	1	0.655526	0.441642	1	1	0.994402
XBP1	0.00865801	0.00655738	0.00361011	1	0.655526	1	1	1	1
AKT1	0.00649351	0.0322581	0.032491	0.00521505	0.012311	1	0.0645362	0.140978	1
ASXL1	0.00649351	0.0134228	0.0180505	0.365331	0.158721	0.821797	0.835194	0.651432	1
BRAF	0.00649351	0.0134228	0.00361011	0.365331	1	0.285815	0.835194	1	0.994402
CASP8	0.00649351	0.0151007	0.00361011	0.247659	1	0.183001	0.681063	1	0.994402
FOXA1	0.00649351	0.0131148	0.032491	0.445005	0.012311	0.160036	0.84722	0.140978	0.994402
PBRM1	0.00649351	0.0170778	0.00722022	0.154006	1	0.347103	0.525745	1	0.994402
PLK2	0.00649351	0	0.00722022	0.554673	1	0.502223	0.978026	1	0.994402
PRDM1	0.00649351	0.00327869	0.0108303	1	0.67688	0.351326	1	1	0.994402
ZFP36L1	0.00649351	0.0151007	0.0180505	0.247659	0.158721	0.973286	0.681063	0.651432	1
ATR	0.004329	0.0379507	0.0361011	0.000287088	0.00145221	1	0.0094739	0.0359422	1
ATRX	0.004329	0.0229508	0.0361011	0.033628	0.00145221	0.487404	0.25609	0.0359422	0.994402
B2M	0.004329	0.00423729	0	1	0.5307	0.460039	1	1	0.994402
BUB1B	0.004329	0.00983607	0	0.391541	0.5307	0.250448	0.835194	1	0.994402
CDKN2A	0.004329	0.0113852	0.0108303	0.29559	0.369089	1	0.770089	0.936918	1
CNOT3	0.004329	0.00327869	0.00722022	1	0.633061	0.607131	1	1	1
CTCF	0.004329	0.00189753	0.00722022	0.601628	0.633061	0.274044	0.978026	1	0.994402
CTNNA1	0.004329	0.0056926	0.0180505	1	0.109631	0.132244	1	0.571233	0.994402
EGFR	0.004329	0.0167785	0.00722022	0.0781392	0.633061	0.357337	0.336338	1	0.994402
ESR1	0.004329	0.00423729	0.00361011	1	1	1	1	1	1
NCOR1	0.004329	0.0167785	0.0252708	0.0781392	0.0305758	0.560556	0.336338	0.25225	1
NRAS	0.004329	0.00167785	0.00361011	0.5838	1	0.534165	0.978026	1	1
PALB2	0.004329	0.0131148	0.00361011	0.22221	1	0.375753	0.647023	1	0.994402
PDGFRA	0.004329	0.00655738	0.0108303	0.651918	0.369089	0.672756	0.992921	0.936918	1
PREX2	0.004329	0.0295082	0.0216607	0.0089744	0.057963	0.737781	0.0987184	0.409881	1
STAG2	0.004329	0.0163934	0.0108303	0.121247	0.369089	0.727232	0.480138	0.936918	1
TET2	0.004329	0.0131148	0.0180505	0.22221	0.109631	0.742534	0.647023	0.571233	1
AKT2	0.0021645	0.0056926	0.00361011	0.627485	1	1	0.992921	1	1
CBLB	0.0021645	0.0163934	0.00722022	0.0392964	0.559673	0.454121	0.268576	1	0.994402
CCNE1	0.0021645	0	0.00361011	1	1	1	1	1	1
CDK6	0.0021645	0	0.00722022	1	0.559673	0.502223	1	1	0.994402
CHEK2	0.0021645	0.00379507	0	1	1	0.547781	1	1	1
CLEC19A	0.0021645	0.00423729	0	1	1	0.460039	1	1	0.994402
FOXP1	0.0021645	0.00379507	0.0108303	1	0.150807	0.346344	1	0.651432	0.994402
HIST1H3B	0.0021645	0.00327869	0.00361011	1	1	1	1	1	1
HRAS	0.0021645	0.00503356	0.0216607	0.636269	0.0128162	0.0326446	0.992921	0.140978	0.646364
KMT2A	0.0021645	0.00327869	0.00361011	1	1	1	1	1	1
KRAS	0.0021645	0.0113852	0.00361011	0.129347	1	0.432072	0.492512	1	0.994402
MAP2K4	0.0021645	0.00759013	0	0.379142	1	0.304618	0.835194	1	0.994402
MAP3K1	0.0021645	0.0268456	0.00722022	0.000932685	0.559673	0.0721084	0.0131908	1	0.994402
MEN1	0.0021645	0.00759013	0	0.379142	1	0.304618	0.835194	1	0.994402
MSH2	0.0021645	0.00423729	0.00361011	1	1	1	1	1	1
MYB	0.0021645	0.00655738	0.00361011	0.566411	1	1	0.978026	1	1
OR6A2	0.0021645	0.00379507	0.00361011	1	1	1	1	1	1
PTPN22	0.0021645	0.011745	0.00722022	0.148061	0.559673	0.72688	0.523503	1	1
SETD2	0.0021645	0.0268456	0.0288809	0.000932685	0.00221352	1	0.0131908	0.0433253	1
SMAD4	0.0021645	0.00189753	0.00361011	1	1	1	1	1	1

## Sheet: Suppl.Table10
Supplementary Table 10. Fusion mutations identified in TNBC cases from African American women
ID	gene1	gene2	fused.genes
PT504	VRK2	AAK1	VRK2_AAK1
PT223	KCNMA1	ABCB5	KCNMA1_ABCB5
PT218	LUC7L3	ABCC3	LUC7L3_ABCC3
PT052	AFAP1	ABLIM2	AFAP1_ABLIM2
PT295	AFAP1	ABLIM2	AFAP1_ABLIM2
PT530	NAV2	ABTB2	NAV2_ABTB2
PT039	PRRC2C	AC006000.5	PRRC2C_AC006000.5
PT023	ATL2	AC016995.3	ATL2_AC016995.3
PT476	MYH9	AC067969.2	MYH9_AC067969.2
PT098	NCK2	AC068491.2	NCK2_AC068491.2
PT124	RAD23B	AC124997.1	RAD23B_AC124997.1
PT326	HELZ	ACACA	HELZ_ACACA
PT122	GPHN	ACTN1	GPHN_ACTN1
PT315	CPNE1	ACTR5	CPNE1_ACTR5
PT045	ZMYND19	ADAMTS13	ZMYND19_ADAMTS13
PT275	RANBP17	ADAMTS14	RANBP17_ADAMTS14
PT126	HTT	ADD1	HTT_ADD1
PT010	PBX1	ADORA1	PBX1_ADORA1
PT071	EP300	ADSL	EP300_ADSL
PT232	COL5A1	AGAP1	COL5A1_AGAP1
PT252	PUM1	AGAP1	PUM1_AGAP1
PT121	PTK2	AGO2	PTK2_AGO2
PT151	PTK2	AGO2	PTK2_AGO2
PT021	PTK2	AGO2	PTK2_AGO2
PT030	PTK2	AGO2	PTK2_AGO2
PT108	BCLAF1	AHI1	BCLAF1_AHI1
PT085	HEBP2	AHI1	HEBP2_AHI1
PT049	AKT1	AHNAK2	AKT1_AHNAK2
PT085	STXBP5	AIG1	STXBP5_AIG1
PT508	MROH1	AK2	MROH1_AK2
PT260	BBS9	AKR1B1	BBS9_AKR1B1
PT232	SUCO	AL109761.5	SUCO_AL109761.5
PT258	GATAD2B	ALPL	GATAD2B_ALPL
PT097	PQLC1	ANAPC16	PQLC1_ANAPC16
PT463	UNC5C	ANK2	UNC5C_ANK2
PT285	YWHAE	ANKFN1	YWHAE_ANKFN1
PT147	QKI	ANKFY1	QKI_ANKFY1
PT264	GDI2	ANKRD16	GDI2_ANKRD16
PT126	PIGU	ANKRD17	PIGU_ANKRD17
PT147	WNK1	ANKRD17	WNK1_ANKRD17
PT244	IRX2	ANKRD33B	IRX2_ANKRD33B
PT063	UHRF1BP1	ANKS1A	UHRF1BP1_ANKS1A
PT295	DTNB	AP1M2	DTNB_AP1M2
PT012	PLCB3	APIP	PLCB3_APIP
PT091	EHBP1	ARHGAP25	EHBP1_ARHGAP25
PT051	GON4L	ARHGEF2	GON4L_ARHGEF2
PT108	METRNL	ARHGEF28	METRNL_ARHGEF28
PT232	TULP4	ARID1B	TULP4_ARID1B
PT498	NLRP1	ASGR1	NLRP1_ASGR1
PT012	CNNM4	ASXL2	CNNM4_ASXL2
PT063	PROM1	ATG4A	PROM1_ATG4A
PT144	DOCK7	ATG4C	DOCK7_ATG4C
PT496	SHISA5	ATRIP	SHISA5_ATRIP
PT259	SEC23IP	ATRNL1	SEC23IP_ATRNL1
PT126	LUC7L	AXIN1	LUC7L_AXIN1
PT063	ANKRD27	AXL	ANKRD27_AXL
PT032	CSNK2A2	AY269186.1	CSNK2A2_AY269186.1
PT031	ZMYND8	B4GALT5	ZMYND8_B4GALT5
PT290	TPTE	BAGE2	TPTE_BAGE2
PT039	CCNA2	BBS7	CCNA2_BBS7
PT384	PARG	BMS1	PARG_BMS1
PT421	PARG	BMS1	PARG_BMS1
PT023	PARG	BMS1	PARG_BMS1
PT513	MTHFS	BNIP3L	MTHFS_BNIP3L
PT110	NUSAP1	CABLES1	NUSAP1_CABLES1
PT032	ZNF428	CADM4	ZNF428_CADM4
PT348	ALDH5A1	CAGE1	ALDH5A1_CAGE1
PT295	CDH1	CARM1	CDH1_CARM1
PT044	SMARCA4	CARM1	SMARCA4_CARM1
PT295	SMARCA4	CARM1	SMARCA4_CARM1
PT108	SGK3	CASK	SGK3_CASK
PT422	CD44	CAT	CD44_CAT
PT247	TNFRSF1A	CD27-AS1	TNFRSF1A_CD27-AS1
PT039	RP11-120D5.1	CD99	RP11-120D5.1_CD99
PT151	FAM104A	CDC42EP4	FAM104A_CDC42EP4
PT264	GPBP1	CDC42SE2	GPBP1_CDC42SE2
PT071	PHLPP1	CDH13	PHLPP1_CDH13
PT034	CHST3	CDH23	CHST3_CDH23
PT042	CAMK1D	CDK16	CAMK1D_CDK16
PT070	TRPS1	CDK8	TRPS1_CDK8
PT284	CASC15	CDKAL1	CASC15_CDKAL1
PT475	PRKD2	CEACAMP5	PRKD2_CEACAMP5
PT012	EPB41L1	CEP250	EPB41L1_CEP250
PT295	QSOX1	CEP350	QSOX1_CEP350
PT232	LSM4	CERS1	LSM4_CERS1
PT031	NFX1	CHMP5	NFX1_CHMP5
PT508	SYTL1	CIC	SYTL1_CIC
PT052	CCDC61	CKM	CCDC61_CKM
PT160	MLPH	CLASP1	MLPH_CLASP1
PT091	PPP1CB	CMIP	PPP1CB_CMIP
PT012	EPB41L1	CNBD2	EPB41L1_CNBD2
PT259	SCCPDH	CNST	SCCPDH_CNST
PT222	BRPF1	CNTN4	BRPF1_CNTN4
PT106	TMEM182	CNTNAP2	TMEM182_CNTNAP2
PT328	BMPR1A	COL13A1	BMPR1A_COL13A1
PT263	PARD3	COL24A1	PARD3_COL24A1
PT044	MFSD3	COMMD5	MFSD3_COMMD5
PT515	COG4	CORO7	COG4_CORO7
PT042	TMC7	CORO7	TMC7_CORO7
PT315	ETV6	CREBL2	ETV6_CREBL2
PT508	DONSON	CRYZL1	DONSON_CRYZL1
PT056	ARHGEF10	CSMD1	ARHGEF10_CSMD1
PT463	ZNF251	CSMD3	ZNF251_CSMD3
PT264	PPIB	CSNK1G1	PPIB_CSNK1G1
PT137	SMAGP	CSNK1G1	SMAGP_CSNK1G1
PT333	MICAL3	CSTF3	MICAL3_CSTF3
PT502	SLC25A40	CTB-111H14.1	SLC25A40_CTB-111H14.1
PT196	ITPR2	CTDSP2	ITPR2_CTDSP2
PT508	RNF19A	CTIF	RNF19A_CTIF
PT409	C9	CTNNB1	C9_CTNNB1
PT023	LRRC45	CUL4A	LRRC45_CUL4A
PT126	TANC1	DAPL1	TANC1_DAPL1
PT022	UBAP2	DCAF12	UBAP2_DCAF12
PT070	SIK3	DDX25	SIK3_DDX25
PT295	STRBP	DENND1A	STRBP_DENND1A
PT159	VWA9	DENND4A	VWA9_DENND4A
PT063	MSI2	DGKE	MSI2_DGKE
PT013	PVT1	DHTKD1	PVT1_DHTKD1
PT011	OXSR1	DLEC1	OXSR1_DLEC1
PT146	HNRNPUL2	DLG2	HNRNPUL2_DLG2
PT014	RSBN1	DMD	RSBN1_DMD
PT279	METTL22	DNAJA3	METTL22_DNAJA3
PT295	GOLPH3	DNAJB1	GOLPH3_DNAJB1
PT013	STRAP	DNM1L	STRAP_DNM1L
PT515	MORC3	DOPEY2	MORC3_DOPEY2
PT285	NUP98	DPCR1	NUP98_DPCR1
PT421	PTPRS	DPEP1	PTPRS_DPEP1
PT137	NF1	DROSHA	NF1_DROSHA
PT098	BMP5	DST	BMP5_DST
PT137	ATAD2B	DTNB	ATAD2B_DTNB
PT333	ETV6	DUSP16	ETV6_DUSP16
PT119	TBC1D25	EBP	TBC1D25_EBP
PT222	RHPN1-AS1	EEF1D	RHPN1-AS1_EEF1D
PT151	CLMN	EFCAB11	CLMN_EFCAB11
PT093	TAOK1	EFCAB5	TAOK1_EFCAB5
PT496	MICALL1	EIF3L	MICALL1_EIF3L
PT230	ASH2L	EIF4EBP1	ASH2L_EIF4EBP1
PT071	NUP188	ENDOG	NUP188_ENDOG
PT264	SRPK2	EPHA6	SRPK2_EPHA6
PT146	C5orf24	ERAP2	C5orf24_ERAP2
PT530	NCAPG2	ESYT2	NCAPG2_ESYT2
PT142	PPM1L	ESYT3	PPM1L_ESYT3
PT123	BCL2L14	ETV6	BCL2L14_ETV6
PT158	NTRK3	ETV6	NTRK3_ETV6
PT051	STX12	EYA3	STX12_EYA3
PT233	RP11-398K22.12	EYS	RP11-398K22.12_EYS
PT256	GPSM2	FAM102B	GPSM2_FAM102B
PT055	VTCN1	FAM46C	VTCN1_FAM46C
PT162	SPRED1	FAM98B	SPRED1_FAM98B
PT012	SETD4	FBXO11	SETD4_FBXO11
PT295	ABTB2	FBXO3	ABTB2_FBXO3
PT234	NOTCH2NL	FCRL3	NOTCH2NL_FCRL3
PT038	B3GNT9	FHOD1	B3GNT9_FHOD1
PT102	PLXNA3	FLNA	PLXNA3_FLNA
PT039	BUB1	FMNL2	BUB1_FMNL2
PT031	RPN1	FNDC3B	RPN1_FNDC3B
PT109	EXOC7	FOXJ1	EXOC7_FOXJ1
PT295	CLSTN1	FOXO6	CLSTN1_FOXO6
PT259	EXTL3	FZD3	EXTL3_FZD3
PT161	NPM1	GABRP	NPM1_GABRP
PT279	ITCH	GAK	ITCH_GAK
PT284	ATF1	GDF11	ATF1_GDF11
PT319	LARP4B	GDI2	LARP4B_GDI2
PT505	ZNF335	GHRH	ZNF335_GHRH
PT479	SPTAN1	GLE1	SPTAN1_GLE1
PT098	SNIP1	GNL2	SNIP1_GNL2
PT375	ASH1L	GON4L	ASH1L_GON4L
PT411	GATAD2B	GON4L	GATAD2B_GON4L
PT284	YAP1	HABP2	YAP1_HABP2
PT023	KLF7	HECW2	KLF7_HECW2
PT029	CTBP2	HMX2	CTBP2_HMX2
PT530	RAI1	HORMAD1	RAI1_HORMAD1
PT108	C7orf55-LUC7L2	HPS3	C7orf55-LUC7L2_HPS3
PT011	PLGRKT	HS6ST3	PLGRKT_HS6ST3
PT039	USP34	HSD11B1	USP34_HSD11B1
PT110	USP48	HSPG2	USP48_HSPG2
PT124	CASK	HUWE1	CASK_HUWE1
PT070	SIK3	HYLS1	SIK3_HYLS1
PT096	ETV6	IAPP	ETV6_IAPP
PT275	SAMD4B	ICAM1	SAMD4B_ICAM1
PT063	ATP2A2	IFT81	ATP2A2_IFT81
PT126	NIPA2	IGF1R	NIPA2_IGF1R
PT157	WASL	IMMP2L	WASL_IMMP2L
PT156	PANK2	ITCH	PANK2_ITCH
PT196	RASSF8	ITPR2	RASSF8_ITPR2
PT126	C2CD3	JMJD1C	C2CD3_JMJD1C
PT222	CTNNA1	KDM3B	CTNNA1_KDM3B
PT272	UHRF2	KDM4C	UHRF2_KDM4C
PT159	GPI	KIAA0355	GPI_KIAA0355
PT498	SNX30	KIAA1958	SNX30_KIAA1958
PT463	PPM1D	KIF1C	PPM1D_KIF1C
PT277	TBC1D9B	KIF3A	TBC1D9B_KIF3A
PT295	PTPRF	KIRREL3	PTPRF_KIRREL3
PT519	ARHGAP8	KLHL22	ARHGAP8_KLHL22
PT151	B4GALT5	KLHL6	B4GALT5_KLHL6
PT508	FOXO3	LACE1	FOXO3_LACE1
PT319	GDI2	LARP4B	GDI2_LARP4B
PT515	LIMD1	LARS2	LIMD1_LARS2
PT528	RCN3	LIG1	RCN3_LIG1
PT230	PVT1	LINC00592	PVT1_LINC00592
PT312	MYBL1	LINC00967	MYBL1_LINC00967
PT052	ZNF461	LIPE-AS1	ZNF461_LIPE-AS1
PT348	MPRIP	LLGL1	MPRIP_LLGL1
PT264	TLN2	LMNB2	TLN2_LMNB2
PT106	RAB10	LRBA	RAB10_LRBA
PT315	BAZ2B	LRP2	BAZ2B_LRP2
PT295	PPP6R3	LRP5	PPP6R3_LRP5
PT037	CDC42SE2	LYRM7	CDC42SE2_LYRM7
PT119	DPYD	MACF1	DPYD_MACF1
PT122	TMEM60	MAGI2	TMEM60_MAGI2
PT222	PDIK1L	MAN1C1	PDIK1L_MAN1C1
PT105	PPP6C	MAPKAP1	PPP6C_MAPKAP1
PT159	BID	MICAL3	BID_MICAL3
PT031	YIF1A	MICU1	YIF1A_MICU1
PT039	NHS	MID1	NHS_MID1
PT049	ABHD12B	MIPOL1	ABHD12B_MIPOL1
PT071	ST13	MKL1	ST13_MKL1
PT473	MRPS18A	MLIP	MRPS18A_MLIP
PT097	NUP153	MLIP-AS1	NUP153_MLIP-AS1
PT160	CLASP1	MLPH	CLASP1_MLPH
PT034	BCL7B	MLXIPL	BCL7B_MLXIPL
PT357	TMEM123	MMP20	TMEM123_MMP20
PT223	DLG5	MRC1L1	DLG5_MRC1L1
PT242	PTK2	MROH5	PTK2_MROH5
PT141	FGD4	MRPL51	FGD4_MRPL51
PT511	NIPBL	MSH3	NIPBL_MSH3
PT277	SLC2A1	MTCH1	SLC2A1_MTCH1
PT284	FAM185A	MUC12	FAM185A_MUC12
PT232	SWAP70	MUC22	SWAP70_MUC22
PT475	PVT1	MYC	PVT1_MYC
PT479	CUX1	MYL10	CUX1_MYL10
PT029	TMPO	MYO10	TMPO_MYO10
PT144	ARHGEF7	MYO16	ARHGEF7_MYO16
PT225	GGNBP2	MYO19	GGNBP2_MYO19
PT290	SENP6	MYO6	SENP6_MYO6
PT224	STAG1	MZF1	STAG1_MZF1
PT011	ZSWIM5	NASP	ZSWIM5_NASP
PT052	PIGU	NCOA6	PIGU_NCOA6
PT376	TGIF2	NDRG3	TGIF2_NDRG3
PT157	AKAP3	NDUFA9	AKAP3_NDUFA9
PT038	MACF1	NDUFS5	MACF1_NDUFS5
PT371	DAZAP1	NDUFS7	DAZAP1_NDUFS7
PT110	LRRC8D	NEGR1	LRRC8D_NEGR1
PT062	FBXW11	NELL1	FBXW11_NELL1
PT283	FNDC3B	NFAM1	FNDC3B_NFAM1
PT231	TCF20	NFAM1	TCF20_NFAM1
PT295	AHCYL1	NFIA	AHCYL1_NFIA
PT147	UCK2	NFIB	UCK2_NFIB
PT185	CPNE1	NFS1	CPNE1_NFS1
PT515	EPB41L4B	NINJ1	EPB41L4B_NINJ1
PT141	PRICKLE1	NINJ2	PRICKLE1_NINJ2
PT055	WARS2	NOTCH2	WARS2_NOTCH2
[truncated: 219 more rows]

[truncated: 1 more sheets: Suppl.Table11]
